# Supplementary material for: The Developmental Transcriptome of Bagworm, Metisa plana (Lepidoptera: Psychidae) and Insights into Chitin Biosynthesis Genes
Source: Genes (Basel). 2020 Dec 23;12(1):7. doi: 10.3390/genes12010007 (PMC7822449; doi:10.3390/genes12010007)
Supplement: Supplementary file 1 [file genes-12-00007-s001.zip]

Archive with 2 entries (2 files):
- Supplementary Table 4.xlsx
- Metisa plana Supplementary Data.pdf
