# Supplementary material for: The Developmental Transcriptome of Bagworm, Metisa plana (Lepidoptera: Psychidae) and Insights into Chitin Biosynthesis Genes
Source: Genes (Basel). 2020 Dec 23;12(1):7. doi: 10.3390/genes12010007 (PMC7822449; doi:10.3390/genes12010007)
Supplement: Supplementary file 1 [file genes-12-00007-s001.zip › Supplementary Table 4.xlsx]

## Sheet: adult_heterosnp
Transcript	Description
TRINITY_DN134148_c0_g1_i1	SF3B1_MOUSESplicing factor 3B subunit 1 OS=Mus musculus OX=10090 GN=Sf3b1 PE=1 SV=1
TRINITY_DN134084_c0_g1_i1	#N/A
TRINITY_DN102286_c0_g1_i1	#N/A
TRINITY_DN102237_c0_g1_i1	#N/A
TRINITY_DN102263_c0_g1_i1	#N/A
TRINITY_DN102209_c0_g1_i2	#N/A
TRINITY_DN117198_c0_g1_i1	#N/A
TRINITY_DN117182_c0_g1_i1	#N/A
TRINITY_DN103873_c0_g1_i1	#N/A
TRINITY_DN103813_c0_g1_i1	#N/A
TRINITY_DN103890_c0_g1_i1	#N/A
TRINITY_DN103854_c0_g1_i1	#N/A
TRINITY_DN103853_c0_g1_i3	#N/A
TRINITY_DN103862_c0_g1_i1	#N/A
TRINITY_DN103871_c0_g1_i1	#N/A
TRINITY_DN103811_c0_g1_i1	#N/A
TRINITY_DN103870_c0_g1_i1	MRP6_HUMANMultidrug resistance-associated protein 6 OS=Homo sapiens OX=9606 GN=ABCC6 PE=1 SV=2
TRINITY_DN125659_c0_g1_i1	#N/A
TRINITY_DN125661_c0_g1_i1	#N/A
TRINITY_DN125579_c0_g1_i1	#N/A
TRINITY_DN127663_c0_g1_i1	#N/A
TRINITY_DN127634_c0_g1_i1	#N/A
TRINITY_DN106538_c0_g2_i1	#N/A
TRINITY_DN106603_c0_g2_i1	#N/A
TRINITY_DN106584_c0_g2_i1	#N/A
TRINITY_DN106552_c0_g1_i1	#N/A
TRINITY_DN106530_c0_g1_i1	#N/A
TRINITY_DN106606_c0_g1_i1	#N/A
TRINITY_DN106547_c1_g1_i4	CDC5L_MOUSECell division cycle 5-like protein OS=Mus musculus OX=10090 GN=Cdc5l PE=1 SV=2
TRINITY_DN106543_c0_g1_i2	SOCS6_PONABSuppressor of cytokine signaling 6 OS=Pongo abelii OX=9601 GN=SOCS6 PE=2 SV=1
TRINITY_DN107801_c0_g1_i1	#N/A
TRINITY_DN107787_c0_g1_i1	KOB63594.1Endonuclease-reverse transcriptase
TRINITY_DN107764_c0_g1_i2	#N/A
TRINITY_DN107769_c0_g1_i1	#N/A
TRINITY_DN107752_c1_g1_i1	#N/A
TRINITY_DN107824_c0_g1_i1	#N/A
TRINITY_DN107773_c0_g1_i2	#N/A
TRINITY_DN107745_c0_g1_i1	#N/A
TRINITY_DN107770_c0_g1_i2	#N/A
TRINITY_DN107736_c0_g1_i4	#N/A
TRINITY_DN107814_c0_g1_i1	#N/A
TRINITY_DN107788_c0_g1_i1	#N/A
TRINITY_DN107816_c2_g1_i1	#N/A
TRINITY_DN107815_c0_g1_i1	#N/A
TRINITY_DN107766_c0_g1_i1	#N/A
TRINITY_DN107790_c0_g1_i1	#N/A
TRINITY_DN115702_c0_g1_i1	#N/A
TRINITY_DN115721_c0_g1_i1	#N/A
TRINITY_DN115765_c0_g1_i1	#N/A
TRINITY_DN115696_c0_g1_i1	#N/A
TRINITY_DN108135_c0_g1_i1	#N/A
TRINITY_DN108211_c1_g1_i1	#N/A
TRINITY_DN108139_c0_g1_i2	#N/A
TRINITY_DN108201_c0_g1_i1	#N/A
TRINITY_DN128376_c0_g1_i1	#N/A
TRINITY_DN128290_c0_g1_i1	COQ7_PSEPG2-nonaprenyl-3-methyl-6-methoxy-1,4-benzoquinol hydroxylase OS=Pseudomonas putida (strain GB-1) OX=76869 GN=coq7 PE=3 SV=1
TRINITY_DN128307_c0_g1_i1	#N/A
TRINITY_DN128338_c0_g1_i1	#N/A
TRINITY_DN115564_c0_g1_i1	#N/A
TRINITY_DN115497_c0_g1_i1	#N/A
TRINITY_DN115519_c0_g1_i1	#N/A
TRINITY_DN115475_c0_g1_i1	#N/A
TRINITY_DN104444_c1_g1_i1	#N/A
TRINITY_DN104455_c0_g1_i1	#N/A
TRINITY_DN104432_c0_g1_i2	#N/A
TRINITY_DN104432_c0_g1_i4	#N/A
TRINITY_DN104432_c0_g1_i3	#N/A
TRINITY_DN104457_c0_g1_i1	#N/A
TRINITY_DN104427_c0_g1_i1	#N/A
TRINITY_DN104450_c0_g1_i1	#N/A
TRINITY_DN104492_c0_g1_i1	#N/A
TRINITY_DN113945_c0_g1_i1	#N/A
TRINITY_DN113943_c0_g1_i1	#N/A
TRINITY_DN113940_c0_g1_i1	#N/A
TRINITY_DN113948_c0_g2_i1	#N/A
TRINITY_DN109605_c0_g1_i1	#N/A
TRINITY_DN109553_c0_g2_i2	#N/A
TRINITY_DN109557_c0_g1_i1	#N/A
TRINITY_DN109633_c0_g1_i1	#N/A
TRINITY_DN109352_c0_g1_i1	#N/A
TRINITY_DN109427_c0_g1_i1	#N/A
TRINITY_DN109426_c0_g1_i1	#N/A
TRINITY_DN109372_c0_g1_i3	#N/A
TRINITY_DN109407_c0_g1_i1	COX41_GORGOCytochrome c oxidase subunit 4 isoform 1, mitochondrial (Fragment) OS=Gorilla gorilla gorilla OX=9595 GN=COX4I1 PE=3 SV=1
TRINITY_DN109341_c0_g1_i2	#N/A
TRINITY_DN109371_c0_g1_i2	#N/A
TRINITY_DN109378_c0_g1_i3	#N/A
TRINITY_DN109358_c0_g2_i1	#N/A
TRINITY_DN122291_c0_g1_i1	#N/A
TRINITY_DN122289_c0_g1_i1	#N/A
TRINITY_DN136806_c0_g1_i1	#N/A
TRINITY_DN136779_c0_g1_i1	#N/A
TRINITY_DN107029_c0_g1_i1	#N/A
TRINITY_DN107046_c0_g1_i1	#N/A
TRINITY_DN107097_c1_g1_i1	#N/A
TRINITY_DN107045_c0_g1_i1	#N/A
TRINITY_DN107107_c0_g1_i4	#N/A
TRINITY_DN107110_c0_g1_i1	#N/A
TRINITY_DN104663_c0_g1_i1	#N/A
TRINITY_DN104632_c0_g1_i1	#N/A
TRINITY_DN104632_c0_g1_i2	#N/A
TRINITY_DN104661_c0_g1_i1	#N/A
TRINITY_DN104675_c0_g2_i1	#N/A
TRINITY_DN104675_c1_g1_i1	#N/A
TRINITY_DN104691_c0_g1_i6	#N/A
TRINITY_DN104691_c0_g1_i3	#N/A
TRINITY_DN104691_c0_g1_i1	#N/A
TRINITY_DN104671_c0_g1_i1	#N/A
TRINITY_DN104662_c0_g1_i3	#N/A
TRINITY_DN104662_c0_g1_i1	#N/A
TRINITY_DN104662_c0_g1_i2	#N/A
TRINITY_DN104645_c0_g1_i4	#N/A
TRINITY_DN104645_c0_g1_i3	#N/A
TRINITY_DN102295_c0_g1_i3	#N/A
TRINITY_DN102391_c0_g1_i1	#N/A
TRINITY_DN136135_c0_g1_i1	#N/A
TRINITY_DN136105_c0_g1_i1	#N/A
TRINITY_DN110840_c0_g1_i1	#N/A
TRINITY_DN110818_c0_g1_i1	#N/A
TRINITY_DN110785_c0_g1_i1	#N/A
TRINITY_DN110797_c0_g1_i1	#N/A
TRINITY_DN110837_c0_g1_i1	#N/A
TRINITY_DN118532_c0_g1_i1	FACD2_HUMANFanconi anemia group D2 protein OS=Homo sapiens OX=9606 GN=FANCD2 PE=1 SV=2
TRINITY_DN118541_c0_g1_i1	#N/A
TRINITY_DN118892_c0_g1_i1	#N/A
TRINITY_DN125301_c0_g1_i2	#N/A
TRINITY_DN130524_c0_g1_i1	#N/A
TRINITY_DN130482_c0_g1_i1	#N/A
TRINITY_DN130565_c0_g1_i1	#N/A
TRINITY_DN130546_c0_g1_i1	#N/A
TRINITY_DN130539_c0_g1_i1	#N/A
TRINITY_DN130561_c0_g1_i1	#N/A
TRINITY_DN135413_c0_g1_i1	#N/A
TRINITY_DN135441_c0_g1_i1	#N/A
TRINITY_DN136438_c0_g1_i1	PPK28_DROMEPickpocket protein 28 OS=Drosophila melanogaster OX=7227 GN=ppk28 PE=1 SV=2
TRINITY_DN123905_c0_g1_i1	#N/A
TRINITY_DN123936_c0_g1_i1	#N/A
TRINITY_DN127164_c0_g1_i1	#N/A
TRINITY_DN127084_c0_g1_i1	#N/A
TRINITY_DN123740_c0_g1_i1	#N/A
TRINITY_DN123750_c0_g1_i1	#N/A
TRINITY_DN123695_c0_g1_i1	#N/A
TRINITY_DN123737_c0_g1_i1	#N/A
TRINITY_DN123766_c0_g1_i1	#N/A
TRINITY_DN113373_c0_g1_i1	#N/A
TRINITY_DN113375_c0_g1_i1	#N/A
TRINITY_DN113427_c0_g1_i1	#N/A
TRINITY_DN113402_c0_g1_i1	#N/A
TRINITY_DN115301_c0_g1_i1	#N/A
TRINITY_DN115289_c0_g1_i1	#N/A
TRINITY_DN115294_c0_g2_i1	#N/A
TRINITY_DN103187_c0_g1_i1	IR93A_DROMEIonotropic receptor 93a OS=Drosophila melanogaster OX=7227 GN=Ir93a PE=1 SV=3
TRINITY_DN103159_c1_g1_i1	#N/A
TRINITY_DN103188_c0_g1_i1	#N/A
TRINITY_DN103109_c0_g1_i1	#N/A
TRINITY_DN103104_c0_g1_i1	#N/A
TRINITY_DN103127_c0_g1_i1	#N/A
TRINITY_DN114303_c0_g1_i1	#N/A
TRINITY_DN114346_c0_g1_i1	#N/A
TRINITY_DN114316_c0_g1_i1	#N/A
TRINITY_DN114301_c0_g1_i1	#N/A
TRINITY_DN114307_c0_g1_i1	#N/A
TRINITY_DN114276_c0_g1_i1	#N/A
TRINITY_DN109163_c0_g1_i1	#N/A
TRINITY_DN133292_c0_g1_i1	#N/A
TRINITY_DN119369_c0_g1_i1	#N/A
TRINITY_DN119359_c0_g1_i1	#N/A
TRINITY_DN119371_c0_g1_i1	#N/A
TRINITY_DN108090_c0_g1_i6	#N/A
TRINITY_DN108103_c0_g1_i2	#N/A
TRINITY_DN108040_c0_g1_i1	#N/A
TRINITY_DN108060_c0_g1_i1	#N/A
TRINITY_DN108120_c0_g1_i1	#N/A
TRINITY_DN118398_c0_g1_i1	#N/A
TRINITY_DN118391_c0_g1_i1	NUP93_HUMANNuclear pore complex protein Nup93 OS=Homo sapiens OX=9606 GN=NUP93 PE=1 SV=2
TRINITY_DN116794_c0_g1_i1	#N/A
TRINITY_DN116802_c0_g1_i1	#N/A
TRINITY_DN116876_c0_g1_i1	#N/A
TRINITY_DN116844_c0_g1_i1	#N/A
TRINITY_DN116780_c0_g1_i1	#N/A
TRINITY_DN116837_c0_g1_i1	#N/A
TRINITY_DN116782_c0_g1_i1	#N/A
TRINITY_DN108924_c0_g1_i1	#N/A
TRINITY_DN108886_c0_g1_i1	#N/A
TRINITY_DN108840_c0_g1_i1	#N/A
TRINITY_DN108847_c0_g1_i1	#N/A
TRINITY_DN108889_c0_g2_i1	#N/A
TRINITY_DN108932_c0_g1_i1	#N/A
TRINITY_DN104983_c0_g1_i1	#N/A
TRINITY_DN104913_c0_g1_i1	#N/A
TRINITY_DN104925_c0_g1_i4	#N/A
TRINITY_DN104898_c0_g1_i3	KMQ88146.1integrase core domain protein
TRINITY_DN104941_c0_g1_i1	#N/A
TRINITY_DN104998_c0_g1_i1	#N/A
TRINITY_DN104971_c0_g1_i1	#N/A
TRINITY_DN104927_c0_g1_i2	#N/A
TRINITY_DN104928_c0_g1_i1	RBM8A_DROMERNA-binding protein 8A OS=Drosophila melanogaster OX=7227 GN=tsu PE=1 SV=1
TRINITY_DN104979_c0_g3_i2	#N/A
TRINITY_DN104997_c1_g1_i1	#N/A
TRINITY_DN128813_c0_g1_i1	#N/A
TRINITY_DN111249_c0_g1_i1	#N/A
TRINITY_DN111282_c1_g1_i1	#N/A
TRINITY_DN111331_c0_g1_i2	#N/A
TRINITY_DN111331_c0_g1_i1	#N/A
TRINITY_DN111263_c0_g1_i2	#N/A
TRINITY_DN111644_c0_g1_i1	#N/A
TRINITY_DN111587_c0_g1_i1	#N/A
TRINITY_DN111612_c0_g1_i1	#N/A
TRINITY_DN111573_c0_g2_i1	#N/A
TRINITY_DN111605_c0_g1_i4	#N/A
TRINITY_DN111605_c0_g1_i2	#N/A
TRINITY_DN111575_c0_g1_i2	#N/A
TRINITY_DN111832_c0_g1_i1	#N/A
TRINITY_DN111758_c1_g1_i3	#N/A
TRINITY_DN111828_c0_g1_i1	#N/A
TRINITY_DN111847_c0_g1_i1	#N/A
TRINITY_DN111769_c0_g1_i1	#N/A
TRINITY_DN129363_c0_g1_i1	TIF1B_RATTranscription intermediary factor 1-beta OS=Rattus norvegicus OX=10116 GN=Trim28 PE=1 SV=2
TRINITY_DN129327_c0_g1_i1	#N/A
TRINITY_DN129351_c0_g1_i1	#N/A
TRINITY_DN129345_c0_g1_i1	#N/A
TRINITY_DN117369_c0_g1_i1	#N/A
TRINITY_DN117360_c0_g1_i1	#N/A
TRINITY_DN117366_c0_g1_i1	#N/A
TRINITY_DN117325_c0_g1_i1	#N/A
TRINITY_DN108497_c0_g1_i3	#N/A
TRINITY_DN108458_c0_g1_i1	#N/A
TRINITY_DN108451_c0_g2_i1	#N/A
TRINITY_DN108457_c0_g1_i1	#N/A
TRINITY_DN108529_c0_g1_i1	#N/A
TRINITY_DN135795_c0_g1_i1	#N/A
TRINITY_DN135781_c0_g1_i1	ANXA5_RATAnnexin A5 OS=Rattus norvegicus OX=10116 GN=Anxa5 PE=1 SV=3
TRINITY_DN106369_c0_g1_i3	#N/A
TRINITY_DN106328_c0_g1_i6	XP_017481194.1PREDICTED: uncharacterized protein LOC108370373
TRINITY_DN106393_c0_g1_i1	#N/A
TRINITY_DN106372_c0_g1_i1	#N/A
TRINITY_DN106372_c0_g2_i1	#N/A
TRINITY_DN106372_c0_g3_i1	#N/A
TRINITY_DN106396_c0_g1_i1	#N/A
TRINITY_DN106406_c0_g1_i1	#N/A
TRINITY_DN130407_c0_g1_i1	#N/A
TRINITY_DN130413_c0_g1_i1	#N/A
TRINITY_DN103237_c0_g1_i1	#N/A
TRINITY_DN103221_c0_g1_i1	#N/A
TRINITY_DN103220_c0_g1_i1	#N/A
TRINITY_DN103242_c0_g1_i1	#N/A
TRINITY_DN103264_c2_g1_i1	#N/A
TRINITY_DN103264_c3_g1_i1	#N/A
TRINITY_DN103264_c3_g1_i2	#N/A
TRINITY_DN129210_c0_g1_i1	#N/A
TRINITY_DN129244_c0_g1_i1	#N/A
TRINITY_DN101923_c0_g1_i1	#N/A
TRINITY_DN101980_c0_g1_i1	PDIA3_RATProtein disulfide-isomerase A3 OS=Rattus norvegicus OX=10116 GN=Pdia3 PE=1 SV=2
TRINITY_DN101928_c0_g1_i1	#N/A
TRINITY_DN101993_c0_g2_i1	ST1C4_HUMANSulfotransferase 1C4 OS=Homo sapiens OX=9606 GN=SULT1C4 PE=1 SV=2
TRINITY_DN105266_c0_g1_i1	#N/A
TRINITY_DN105266_c0_g1_i9	#N/A
TRINITY_DN105299_c0_g1_i2	#N/A
TRINITY_DN105283_c0_g1_i1	#N/A
TRINITY_DN105241_c0_g1_i3	#N/A
TRINITY_DN105241_c0_g1_i5	#N/A
TRINITY_DN105234_c0_g1_i1	#N/A
TRINITY_DN105270_c0_g1_i1	#N/A
TRINITY_DN105264_c0_g1_i1	#N/A
TRINITY_DN105251_c0_g1_i1	#N/A
TRINITY_DN105243_c0_g1_i1	#N/A
TRINITY_DN116293_c0_g1_i1	#N/A
TRINITY_DN116293_c0_g1_i4	#N/A
TRINITY_DN116308_c0_g1_i2	#N/A
TRINITY_DN116335_c0_g1_i1	#N/A
TRINITY_DN116369_c0_g1_i1	#N/A
TRINITY_DN116318_c0_g1_i1	#N/A
TRINITY_DN116357_c0_g1_i1	#N/A
TRINITY_DN116320_c0_g1_i3	#N/A
TRINITY_DN132488_c0_g1_i1	MFGM_RATLactadherin OS=Rattus norvegicus OX=10116 GN=Mfge8 PE=2 SV=1
TRINITY_DN136013_c0_g1_i1	#N/A
TRINITY_DN113266_c0_g1_i1	#N/A
TRINITY_DN113313_c0_g1_i6	#N/A
TRINITY_DN113277_c0_g1_i11	#N/A
TRINITY_DN113306_c0_g1_i1	#N/A
TRINITY_DN113276_c0_g1_i1	#N/A
TRINITY_DN125119_c0_g1_i1	#N/A
TRINITY_DN134828_c0_g1_i1	#N/A
TRINITY_DN127457_c0_g1_i1	PSIP1_MOUSEPC4 and SFRS1-interacting protein OS=Mus musculus OX=10090 GN=Psip1 PE=1 SV=1
TRINITY_DN110640_c0_g1_i2	#N/A
TRINITY_DN110617_c0_g1_i1	#N/A
TRINITY_DN110627_c0_g1_i1	#N/A
TRINITY_DN110639_c0_g1_i1	#N/A
TRINITY_DN110638_c0_g1_i2	#N/A
TRINITY_DN138125_c0_g1_i1	DYHC2_HUMANCytoplasmic dynein 2 heavy chain 1 OS=Homo sapiens OX=9606 GN=DYNC2H1 PE=1 SV=4
TRINITY_DN138144_c0_g1_i1	#N/A
TRINITY_DN130093_c0_g1_i1	#N/A
TRINITY_DN130156_c0_g1_i1	#N/A
TRINITY_DN133121_c0_g1_i1	#N/A
TRINITY_DN139072_c0_g1_i1	#N/A
TRINITY_DN137657_c0_g1_i1	#N/A
TRINITY_DN137654_c0_g1_i1	NOTC1_HUMANNeurogenic locus notch homolog protein 1 OS=Homo sapiens OX=9606 GN=NOTCH1 PE=1 SV=4
TRINITY_DN137609_c0_g1_i1	#N/A
TRINITY_DN132306_c0_g1_i1	FR1L6_HUMANFer-1-like protein 6 OS=Homo sapiens OX=9606 GN=FER1L6 PE=2 SV=2
TRINITY_DN132314_c0_g1_i1	#N/A
TRINITY_DN126194_c0_g1_i1	#N/A
TRINITY_DN126197_c0_g1_i1	S10A4_BOVINProtein S100-A4 OS=Bos taurus OX=9913 GN=S100A4 PE=1 SV=2
TRINITY_DN110098_c0_g1_i1	#N/A
TRINITY_DN110139_c0_g1_i1	#N/A
TRINITY_DN118578_c0_g1_i1	#N/A
TRINITY_DN127818_c0_g1_i1	#N/A
TRINITY_DN127800_c0_g1_i1	#N/A
TRINITY_DN112322_c0_g1_i1	#N/A
TRINITY_DN112277_c0_g1_i2	#N/A
TRINITY_DN112267_c0_g1_i1	#N/A
TRINITY_DN112328_c0_g1_i4	#N/A
TRINITY_DN112269_c0_g1_i1	#N/A
TRINITY_DN112350_c0_g1_i1	TRYC_MANSETrypsin, alkaline C OS=Manduca sexta OX=7130 PE=2 SV=1
TRINITY_DN112283_c0_g1_i2	#N/A
TRINITY_DN112283_c0_g1_i3	#N/A
TRINITY_DN112260_c0_g1_i1	#N/A
TRINITY_DN112343_c0_g1_i1	#N/A
TRINITY_DN112274_c0_g1_i1	#N/A
TRINITY_DN112274_c0_g1_i2	#N/A
TRINITY_DN112341_c0_g1_i1	#N/A
TRINITY_DN112271_c0_g1_i2	#N/A
TRINITY_DN112271_c0_g1_i3	#N/A
TRINITY_DN112339_c0_g1_i2	#N/A
TRINITY_DN112323_c0_g1_i1	#N/A
TRINITY_DN112284_c0_g1_i1	#N/A
TRINITY_DN112293_c0_g1_i2	#N/A
TRINITY_DN121246_c0_g1_i1	#N/A
TRINITY_DN121211_c0_g1_i1	#N/A
TRINITY_DN124214_c0_g1_i1	#N/A
TRINITY_DN131288_c0_g1_i1	#N/A
TRINITY_DN131355_c0_g1_i1	#N/A
TRINITY_DN131363_c0_g1_i1	#N/A
TRINITY_DN131312_c0_g1_i1	#N/A
TRINITY_DN131353_c0_g1_i1	CTCF_HUMANTranscriptional repressor CTCF OS=Homo sapiens OX=9606 GN=CTCF PE=1 SV=1
TRINITY_DN131279_c0_g1_i1	#N/A
TRINITY_DN117662_c0_g1_i1	#N/A
TRINITY_DN103999_c0_g1_i1	#N/A
TRINITY_DN103999_c1_g1_i3	#N/A
TRINITY_DN104055_c0_g1_i4	#N/A
TRINITY_DN104055_c1_g1_i1	#N/A
TRINITY_DN104074_c0_g1_i1	#N/A
TRINITY_DN104074_c0_g1_i2	#N/A
TRINITY_DN104021_c0_g2_i2	#N/A
TRINITY_DN104054_c0_g1_i1	#N/A
TRINITY_DN104032_c0_g1_i1	#N/A
TRINITY_DN138698_c0_g1_i1	#N/A
TRINITY_DN138759_c0_g1_i1	#N/A
TRINITY_DN138687_c0_g1_i1	#N/A
TRINITY_DN129784_c0_g1_i1	#N/A
TRINITY_DN129805_c0_g1_i1	#N/A
TRINITY_DN134385_c0_g1_i1	#N/A
TRINITY_DN134421_c0_g1_i1	#N/A
TRINITY_DN109973_c0_g1_i3	#N/A
TRINITY_DN109956_c0_g1_i1	#N/A
TRINITY_DN110006_c0_g1_i1	ZN239_MOUSEZinc finger protein 239 OS=Mus musculus OX=10090 GN=Znf239 PE=2 SV=2
TRINITY_DN110010_c0_g1_i8	#N/A
TRINITY_DN109988_c0_g1_i1	#N/A
TRINITY_DN109984_c0_g1_i1	#N/A
TRINITY_DN107228_c0_g1_i1	#N/A
TRINITY_DN107251_c0_g1_i1	#N/A
TRINITY_DN107261_c0_g1_i1	#N/A
TRINITY_DN112625_c0_g1_i1	#N/A
TRINITY_DN112628_c0_g1_i1	#N/A
TRINITY_DN112633_c0_g1_i1	#N/A
TRINITY_DN112643_c0_g1_i7	#N/A
TRINITY_DN112660_c0_g1_i1	#N/A
TRINITY_DN112586_c0_g1_i1	#N/A
TRINITY_DN120320_c0_g1_i1	#N/A
TRINITY_DN120359_c0_g1_i1	#N/A
TRINITY_DN120368_c0_g1_i1	#N/A
TRINITY_DN114433_c0_g1_i1	RDRP_YOMVReplicase large subunit OS=Youcai mosaic virus OX=228578 PE=2 SV=2
TRINITY_DN114436_c0_g1_i1	#N/A
TRINITY_DN114441_c0_g1_i1	#N/A
TRINITY_DN114447_c0_g1_i1	#N/A
TRINITY_DN114395_c0_g1_i1	#N/A
TRINITY_DN127950_c0_g1_i1	#N/A
TRINITY_DN127898_c0_g1_i1	#N/A
TRINITY_DN106889_c0_g1_i1	#N/A
TRINITY_DN106844_c0_g1_i1	#N/A
TRINITY_DN106830_c0_g1_i1	#N/A
TRINITY_DN106817_c0_g2_i1	#N/A
TRINITY_DN106840_c0_g1_i1	#N/A
TRINITY_DN106909_c0_g1_i1	#N/A
TRINITY_DN106833_c0_g1_i1	#N/A
TRINITY_DN106833_c0_g1_i2	#N/A
TRINITY_DN106833_c0_g1_i3	#N/A
TRINITY_DN106874_c0_g1_i1	#N/A
TRINITY_DN106873_c0_g1_i1	RL13_SPOFR60S ribosomal protein L13 OS=Spodoptera frugiperda OX=7108 GN=RpL13 PE=2 SV=1
TRINITY_DN106854_c0_g1_i1	#N/A
TRINITY_DN131133_c0_g1_i1	#N/A
TRINITY_DN131105_c0_g1_i1	#N/A
TRINITY_DN116385_c0_g1_i1	#N/A
TRINITY_DN116422_c0_g1_i2	#N/A
TRINITY_DN125808_c0_g1_i1	#N/A
TRINITY_DN125812_c0_g1_i1	#N/A
TRINITY_DN125819_c0_g1_i1	OST4_RATDolichyl-diphosphooligosaccharide--protein glycosyltransferase subunit 4 OS=Rattus norvegicus OX=10116 GN=Ost4 PE=3 SV=1
TRINITY_DN125786_c0_g1_i1	#N/A
TRINITY_DN125862_c0_g1_i1	#N/A
TRINITY_DN128242_c0_g1_i1	#N/A
TRINITY_DN128188_c0_g1_i1	BCORL_HUMANBCL-6 corepressor-like protein 1 OS=Homo sapiens OX=9606 GN=BCORL1 PE=1 SV=1
TRINITY_DN128204_c2_g1_i1	CP089_HUMANUPF0764 protein C16orf89 OS=Homo sapiens OX=9606 GN=C16orf89 PE=1 SV=2
TRINITY_DN128204_c2_g2_i1	CP089_HUMANUPF0764 protein C16orf89 OS=Homo sapiens OX=9606 GN=C16orf89 PE=1 SV=2
TRINITY_DN101626_c0_g2_i1	RL38_RAT60S ribosomal protein L38 OS=Rattus norvegicus OX=10116 GN=Rpl38 PE=1 SV=2
TRINITY_DN101673_c0_g1_i1	DZIP1_MOUSEZinc finger protein DZIP1 OS=Mus musculus OX=10090 GN=Dzip1 PE=1 SV=3
TRINITY_DN101628_c0_g1_i1	DHB11_PONABEstradiol 17-beta-dehydrogenase 11 OS=Pongo abelii OX=9601 GN=HSD17B11 PE=2 SV=1
TRINITY_DN101593_c0_g1_i1	#N/A
TRINITY_DN101691_c1_g1_i1	#N/A
TRINITY_DN101644_c0_g1_i1	#N/A
TRINITY_DN121514_c0_g1_i1	#N/A
TRINITY_DN102782_c0_g1_i2	#N/A
TRINITY_DN102782_c0_g1_i4	#N/A
TRINITY_DN102766_c0_g1_i1	#N/A
TRINITY_DN102772_c0_g1_i1	#N/A
TRINITY_DN120161_c0_g1_i1	#N/A
TRINITY_DN125043_c0_g1_i1	#N/A
TRINITY_DN124980_c0_g1_i1	#N/A
TRINITY_DN124979_c0_g1_i1	#N/A
TRINITY_DN119674_c0_g1_i1	#N/A
TRINITY_DN119644_c0_g1_i1	#N/A
TRINITY_DN119584_c0_g1_i1	#N/A
TRINITY_DN119601_c0_g1_i1	#N/A
TRINITY_DN116910_c0_g1_i1	#N/A
TRINITY_DN116918_c0_g1_i1	#N/A
TRINITY_DN116912_c0_g1_i1	#N/A
TRINITY_DN116956_c0_g1_i1	#N/A
TRINITY_DN116966_c0_g1_i1	#N/A
TRINITY_DN116908_c0_g1_i3	#N/A
TRINITY_DN110873_c0_g1_i1	#N/A
TRINITY_DN110888_c0_g1_i1	#N/A
TRINITY_DN110854_c0_g1_i1	#N/A
TRINITY_DN110929_c0_g1_i2	#N/A
TRINITY_DN110929_c0_g1_i6	#N/A
TRINITY_DN110929_c0_g1_i5	#N/A
TRINITY_DN138267_c0_g1_i1	#N/A
TRINITY_DN138214_c0_g1_i1	#N/A
TRINITY_DN138259_c0_g1_i1	#N/A
TRINITY_DN122174_c0_g1_i1	#N/A
TRINITY_DN118172_c0_g1_i1	#N/A
TRINITY_DN118095_c0_g1_i1	#N/A
TRINITY_DN118169_c0_g1_i1	#N/A
TRINITY_DN118121_c0_g1_i1	#N/A
TRINITY_DN117947_c0_g1_i1	XP_011558883.1PREDICTED: uncharacterized protein LOC105389466, partial
TRINITY_DN117917_c0_g1_i1	#N/A
TRINITY_DN117902_c0_g1_i1	#N/A
TRINITY_DN135259_c0_g1_i1	RBP2_PANTRE3 SUMO-protein ligase RanBP2 OS=Pan troglodytes OX=9598 GN=RANBP2 PE=1 SV=1
TRINITY_DN135211_c0_g1_i1	#N/A
TRINITY_DN135248_c0_g1_i1	#N/A
TRINITY_DN135262_c0_g1_i1	#N/A
TRINITY_DN127727_c0_g1_i1	#N/A
TRINITY_DN113646_c0_g2_i1	#N/A
TRINITY_DN113626_c0_g1_i1	#N/A
TRINITY_DN113640_c0_g1_i1	#N/A
TRINITY_DN113590_c0_g1_i1	#N/A
TRINITY_DN113570_c0_g1_i1	SIX6_HUMANHomeobox protein SIX6 OS=Homo sapiens OX=9606 GN=SIX6 PE=1 SV=2
TRINITY_DN113589_c0_g1_i2	#N/A
TRINITY_DN104383_c0_g1_i2	#N/A
TRINITY_DN104322_c0_g1_i5	#N/A
TRINITY_DN104322_c0_g1_i11	#N/A
TRINITY_DN104335_c0_g1_i1	#N/A
TRINITY_DN104397_c0_g1_i2	#N/A
TRINITY_DN104357_c0_g1_i1	#N/A
TRINITY_DN127195_c0_g1_i1	#N/A
TRINITY_DN133382_c0_g1_i1	#N/A
TRINITY_DN133449_c0_g1_i1	#N/A
TRINITY_DN132173_c0_g1_i1	#N/A
TRINITY_DN132110_c0_g1_i1	#N/A
TRINITY_DN132097_c0_g1_i1	#N/A
TRINITY_DN104711_c0_g1_i5	#N/A
TRINITY_DN104737_c0_g1_i1	#N/A
TRINITY_DN104719_c0_g2_i2	#N/A
TRINITY_DN104747_c1_g1_i3	#N/A
TRINITY_DN104774_c0_g1_i1	#N/A
TRINITY_DN104709_c0_g1_i7	#N/A
TRINITY_DN120824_c0_g1_i1	#N/A
TRINITY_DN120784_c0_g1_i1	#N/A
TRINITY_DN120807_c0_g1_i1	#N/A
TRINITY_DN105731_c0_g1_i1	#N/A
TRINITY_DN105757_c0_g1_i1	#N/A
TRINITY_DN105704_c0_g1_i1	#N/A
TRINITY_DN105707_c0_g1_i2	#N/A
TRINITY_DN105777_c0_g1_i1	KPJ12698.1Small nuclear ribonucleoprotein-associated protein B
TRINITY_DN105777_c0_g2_i1	#N/A
TRINITY_DN105766_c0_g1_i1	#N/A
TRINITY_DN102984_c0_g1_i1	#N/A
TRINITY_DN102965_c0_g1_i1	#N/A
TRINITY_DN102910_c0_g1_i3	#N/A
TRINITY_DN102929_c0_g1_i1	#N/A
TRINITY_DN102957_c0_g1_i1	#N/A
TRINITY_DN102980_c1_g1_i1	#N/A
TRINITY_DN102933_c0_g1_i1	#N/A
TRINITY_DN102972_c0_g1_i1	#N/A
TRINITY_DN112953_c0_g1_i1	#N/A
TRINITY_DN121115_c0_g1_i1	#N/A
TRINITY_DN108565_c0_g1_i1	#N/A
TRINITY_DN108598_c0_g1_i1	#N/A
TRINITY_DN108538_c0_g1_i1	#N/A
TRINITY_DN108615_c0_g1_i2	#N/A
TRINITY_DN127372_c0_g1_i1	#N/A
TRINITY_DN104292_c0_g1_i1	#N/A
TRINITY_DN104229_c0_g1_i6	#N/A
TRINITY_DN104229_c0_g1_i7	#N/A
TRINITY_DN104225_c0_g1_i2	#N/A
TRINITY_DN104225_c0_g1_i1	#N/A
TRINITY_DN104198_c0_g1_i2	#N/A
TRINITY_DN104223_c0_g1_i6	#N/A
TRINITY_DN104201_c0_g2_i1	XP_028178510.1uncharacterized protein LOC114365961
TRINITY_DN112666_c0_g1_i1	#N/A
TRINITY_DN112737_c0_g2_i1	#N/A
TRINITY_DN112729_c0_g1_i1	#N/A
TRINITY_DN112710_c0_g1_i1	#N/A
TRINITY_DN112710_c0_g1_i3	#N/A
TRINITY_DN112710_c0_g1_i2	#N/A
TRINITY_DN111355_c0_g1_i1	#N/A
TRINITY_DN111355_c0_g1_i2	#N/A
TRINITY_DN111404_c0_g1_i2	#N/A
TRINITY_DN111416_c0_g1_i2	LPSBP_PERAMHemolymph lipopolysaccharide-binding protein OS=Periplaneta americana OX=6978 PE=1 SV=1
TRINITY_DN124177_c0_g1_i1	#N/A
TRINITY_DN124125_c0_g1_i1	#N/A
TRINITY_DN126280_c0_g1_i1	#N/A
TRINITY_DN126305_c0_g1_i1	#N/A
TRINITY_DN126614_c0_g1_i1	#N/A
TRINITY_DN126596_c0_g1_i1	#N/A
TRINITY_DN138296_c0_g1_i1	#N/A
TRINITY_DN109868_c0_g1_i1	#N/A
TRINITY_DN109913_c0_g1_i1	#N/A
TRINITY_DN109850_c0_g1_i2	#N/A
TRINITY_DN109933_c0_g1_i1	#N/A
TRINITY_DN109847_c0_g1_i2	#N/A
TRINITY_DN105074_c0_g1_i1	#N/A
TRINITY_DN105074_c1_g1_i3	#N/A
TRINITY_DN105012_c0_g1_i2	SDHA_PIGSuccinate dehydrogenase
TRINITY_DN105012_c0_g2_i1	SDHA_MACFASuccinate dehydrogenase
TRINITY_DN105035_c0_g1_i1	ALX1_DANREALX homeobox protein 1 OS=Danio rerio OX=7955 GN=alx1 PE=2 SV=1
TRINITY_DN105017_c0_g1_i1	#N/A
TRINITY_DN105007_c0_g2_i2	#N/A
TRINITY_DN105081_c0_g1_i1	#N/A
TRINITY_DN103582_c0_g1_i2	#N/A
TRINITY_DN128172_c0_g1_i1	#N/A
TRINITY_DN105651_c0_g1_i1	#N/A
TRINITY_DN105619_c0_g1_i1	#N/A
TRINITY_DN105619_c0_g2_i1	#N/A
TRINITY_DN105697_c0_g1_i1	#N/A
TRINITY_DN105637_c0_g1_i2	#N/A
TRINITY_DN105676_c0_g1_i1	#N/A
TRINITY_DN105676_c1_g1_i1	#N/A
TRINITY_DN105615_c1_g1_i1	#N/A
TRINITY_DN105635_c0_g1_i7	#N/A
TRINITY_DN137448_c0_g1_i1	#N/A
TRINITY_DN137397_c0_g1_i1	#N/A
TRINITY_DN137418_c0_g1_i1	#N/A
TRINITY_DN137469_c0_g1_i1	#N/A
TRINITY_DN137477_c0_g1_i1	#N/A
TRINITY_DN137683_c0_g1_i1	#N/A
TRINITY_DN137678_c0_g1_i1	#N/A
TRINITY_DN137745_c0_g1_i1	#N/A
TRINITY_DN120617_c0_g1_i1	#N/A
TRINITY_DN102438_c0_g1_i3	#N/A
TRINITY_DN102438_c0_g1_i2	#N/A
TRINITY_DN102433_c0_g1_i2	#N/A
TRINITY_DN102468_c0_g1_i3	#N/A
TRINITY_DN102468_c0_g1_i4	#N/A
TRINITY_DN102405_c0_g2_i1	#N/A
TRINITY_DN102466_c1_g1_i1	#N/A
TRINITY_DN102426_c0_g1_i1	#N/A
TRINITY_DN102865_c0_g2_i1	#N/A
TRINITY_DN102818_c0_g1_i1	#N/A
TRINITY_DN102853_c0_g1_i1	#N/A
TRINITY_DN102857_c1_g1_i1	#N/A
TRINITY_DN121792_c0_g1_i1	#N/A
TRINITY_DN121788_c0_g1_i1	#N/A
TRINITY_DN121842_c0_g1_i1	EAW70259.1hCG16983, isoform CRA_g
TRINITY_DN120524_c0_g1_i1	#N/A
TRINITY_DN104135_c0_g1_i1	#N/A
TRINITY_DN104156_c0_g1_i1	#N/A
TRINITY_DN104167_c1_g1_i1	#N/A
TRINITY_DN104148_c0_g1_i2	#N/A
TRINITY_DN104189_c0_g2_i1	#N/A
TRINITY_DN104105_c0_g1_i1	#N/A
TRINITY_DN104182_c0_g1_i1	#N/A
TRINITY_DN124309_c0_g1_i1	#N/A
TRINITY_DN108000_c0_g1_i1	#N/A
TRINITY_DN108000_c0_g1_i3	#N/A
TRINITY_DN108005_c0_g1_i1	#N/A
TRINITY_DN107952_c0_g1_i1	#N/A
TRINITY_DN107943_c0_g1_i1	#N/A
TRINITY_DN107966_c0_g1_i2	#N/A
TRINITY_DN108021_c0_g1_i1	#N/A
TRINITY_DN107974_c0_g1_i1	#N/A
TRINITY_DN121641_c0_g1_i1	#N/A
TRINITY_DN121661_c0_g1_i1	#N/A
TRINITY_DN121617_c0_g1_i1	RL18B_SCHPO60S ribosomal protein L18-B OS=Schizosaccharomyces pombe (strain 972 / ATCC 24843) OX=284812 GN=rpl1802 PE=1 SV=1
TRINITY_DN114479_c0_g1_i1	#N/A
TRINITY_DN114472_c0_g1_i1	#N/A
TRINITY_DN132027_c0_g1_i1	#N/A
TRINITY_DN136709_c0_g1_i1	#N/A
TRINITY_DN128550_c0_g1_i1	MTOR_RATSerine/threonine-protein kinase mTOR OS=Rattus norvegicus OX=10116 GN=Mtor PE=1 SV=1
TRINITY_DN128497_c0_g1_i1	#N/A
TRINITY_DN136968_c0_g1_i1	#N/A
TRINITY_DN136967_c0_g1_i1	#N/A
TRINITY_DN136946_c0_g1_i1	#N/A
TRINITY_DN134559_c0_g1_i1	#N/A
TRINITY_DN109330_c1_g1_i1	#N/A
TRINITY_DN109327_c0_g1_i2	#N/A
TRINITY_DN109259_c0_g1_i1	#N/A
TRINITY_DN109262_c0_g1_i1	#N/A
TRINITY_DN111205_c0_g1_i1	#N/A
TRINITY_DN111176_c0_g1_i1	#N/A
TRINITY_DN111227_c0_g1_i1	#N/A
TRINITY_DN111232_c0_g1_i1	#N/A
TRINITY_DN111207_c0_g1_i2	#N/A
TRINITY_DN124781_c0_g1_i1	PCG62646.1hypothetical protein B5V51_13987, partial
TRINITY_DN124866_c0_g1_i1	#N/A
TRINITY_DN124784_c0_g1_i1	FGF14_HUMANFibroblast growth factor 14 OS=Homo sapiens OX=9606 GN=FGF14 PE=1 SV=1
TRINITY_DN124435_c0_g1_i1	#N/A
TRINITY_DN101438_c0_g1_i1	#N/A
TRINITY_DN101436_c0_g1_i1	#N/A
TRINITY_DN101405_c1_g3_i1	#N/A
TRINITY_DN101429_c0_g1_i1	#N/A
TRINITY_DN101465_c0_g1_i1	#N/A
TRINITY_DN101414_c0_g1_i1	#N/A
TRINITY_DN138857_c0_g1_i1	UB2G2_PONABUbiquitin-conjugating enzyme E2 G2 OS=Pongo abelii OX=9601 GN=UBE2G2 PE=2 SV=1
TRINITY_DN138874_c0_g1_i1	#N/A
TRINITY_DN129498_c0_g1_i1	#N/A
TRINITY_DN130023_c0_g1_i1	#N/A
TRINITY_DN129992_c0_g1_i1	#N/A
TRINITY_DN108388_c0_g1_i1	#N/A
TRINITY_DN108426_c2_g1_i1	#N/A
TRINITY_DN108364_c0_g2_i1	XP_023159393.1uncharacterized protein LOC101459168
TRINITY_DN108424_c0_g1_i1	TM115_HUMANTransmembrane protein 115 OS=Homo sapiens OX=9606 GN=TMEM115 PE=1 SV=1
TRINITY_DN104571_c0_g1_i7	#N/A
TRINITY_DN104539_c0_g1_i2	#N/A
TRINITY_DN104502_c0_g1_i1	#N/A
TRINITY_DN104555_c0_g1_i1	PGBD2_HUMANPiggyBac transposable element-derived protein 2 OS=Homo sapiens OX=9606 GN=PGBD2 PE=2 SV=1
TRINITY_DN104555_c0_g3_i1	#N/A
TRINITY_DN104509_c0_g1_i1	CDK20_DANRECyclin-dependent kinase 20 OS=Danio rerio OX=7955 GN=cdk20 PE=2 SV=1
TRINITY_DN104578_c0_g1_i1	#N/A
TRINITY_DN104525_c0_g1_i1	NGB_TETNGNeuroglobin OS=Tetraodon nigroviridis OX=99883 GN=ngb PE=2 SV=1
TRINITY_DN104524_c0_g1_i1	#N/A
TRINITY_DN104498_c0_g1_i1	#N/A
TRINITY_DN137186_c0_g1_i1	#N/A
TRINITY_DN137250_c0_g1_i1	#N/A
TRINITY_DN126780_c0_g1_i1	XP_013163346.1 transmembrane protein 26
TRINITY_DN126815_c0_g1_i1	#N/A
TRINITY_DN126864_c0_g1_i1	#N/A
TRINITY_DN131681_c0_g1_i1	#N/A
TRINITY_DN109772_c0_g1_i1	#N/A
TRINITY_DN109754_c0_g1_i2	#N/A
TRINITY_DN109743_c0_g1_i1	#N/A
TRINITY_DN134915_c0_g1_i1	#N/A
TRINITY_DN134906_c0_g1_i1	#N/A
TRINITY_DN132193_c0_g1_i1	#N/A
TRINITY_DN132181_c0_g1_i1	PLCG2_HUMAN1-phosphatidylinositol 4,5-bisphosphate phosphodiesterase gamma-2 OS=Homo sapiens OX=9606 GN=PLCG2 PE=1 SV=4
TRINITY_DN132203_c0_g1_i1	#N/A
TRINITY_DN131674_c0_g1_i1	#N/A
TRINITY_DN107561_c0_g1_i1	#N/A
TRINITY_DN107538_c0_g1_i4	#N/A
TRINITY_DN107563_c0_g1_i1	#N/A
TRINITY_DN107554_c0_g1_i1	#N/A
TRINITY_DN107611_c0_g1_i1	#N/A
TRINITY_DN103452_c0_g1_i1	#N/A
TRINITY_DN103440_c1_g1_i2	#N/A
TRINITY_DN103487_c1_g1_i1	#N/A
TRINITY_DN103418_c0_g1_i4	#N/A
TRINITY_DN103494_c1_g1_i1	#N/A
TRINITY_DN125273_c0_g1_i1	#N/A
TRINITY_DN125265_c0_g1_i1	#N/A
TRINITY_DN111045_c0_g1_i1	#N/A
TRINITY_DN111027_c0_g1_i2	XP_026330076.1histone-lysine N-methyltransferase SETMAR-like
TRINITY_DN111027_c0_g1_i3	XP_026322204.1histone-lysine N-methyltransferase SETMAR-like
TRINITY_DN111007_c0_g1_i1	#N/A
TRINITY_DN111007_c0_g1_i4	#N/A
TRINITY_DN111007_c0_g2_i1	#N/A
TRINITY_DN110986_c0_g3_i1	#N/A
TRINITY_DN119177_c0_g1_i1	#N/A
TRINITY_DN119135_c0_g1_i1	#N/A
TRINITY_DN119125_c0_g1_i1	#N/A
TRINITY_DN119098_c0_g1_i1	SCP2_YARLIFatty acid-binding protein OS=Yarrowia lipolytica (strain CLIB 122 / E 150) OX=284591 GN=SCP2 PE=1 SV=4
TRINITY_DN119144_c0_g1_i1	#N/A
TRINITY_DN117687_c0_g1_i1	#N/A
TRINITY_DN117702_c0_g1_i1	#N/A
TRINITY_DN117684_c0_g1_i1	#N/A
TRINITY_DN117750_c0_g1_i1	#N/A
TRINITY_DN117763_c0_g1_i2	#N/A
TRINITY_DN117754_c0_g1_i1	#N/A
TRINITY_DN117773_c0_g1_i1	EMSY_HUMANBRCA2-interacting transcriptional repressor EMSY OS=Homo sapiens OX=9606 GN=EMSY PE=1 SV=2
TRINITY_DN127536_c0_g1_i1	#N/A
TRINITY_DN127481_c0_g1_i1	RXN30286.1tigger transposable element-derived 6-like protein
TRINITY_DN127518_c0_g1_i1	DPYD_PONABDihydropyrimidine dehydrogenase
TRINITY_DN127522_c0_g1_i1	#N/A
TRINITY_DN106757_c0_g1_i1	#N/A
TRINITY_DN106724_c0_g1_i1	#N/A
TRINITY_DN106793_c0_g1_i1	#N/A
TRINITY_DN106722_c0_g1_i1	#N/A
TRINITY_DN106743_c0_g1_i1	XP_011558770.1 DNA excision repair protein haywire-like
TRINITY_DN113813_c0_g1_i1	#N/A
TRINITY_DN132453_c0_g1_i1	BCR_MOUSEBreakpoint cluster region protein OS=Mus musculus OX=10090 GN=Bcr PE=1 SV=3
TRINITY_DN132407_c0_g1_i1	#N/A
TRINITY_DN114610_c0_g1_i1	GLI1_HUMANZinc finger protein GLI1 OS=Homo sapiens OX=9606 GN=GLI1 PE=1 SV=1
TRINITY_DN114649_c0_g1_i2	#N/A
TRINITY_DN114635_c0_g1_i2	#N/A
TRINITY_DN112079_c0_g1_i2	#N/A
TRINITY_DN112112_c0_g1_i7	#N/A
TRINITY_DN112100_c0_g1_i3	#N/A
TRINITY_DN112100_c1_g1_i1	#N/A
TRINITY_DN112097_c0_g1_i5	#N/A
TRINITY_DN112147_c0_g1_i1	#N/A
TRINITY_DN112071_c0_g1_i1	#N/A
TRINITY_DN112084_c0_g1_i1	#N/A
TRINITY_DN112084_c0_g1_i2	#N/A
TRINITY_DN105507_c0_g1_i1	#N/A
TRINITY_DN105504_c0_g1_i11	#N/A
TRINITY_DN105504_c0_g1_i1	#N/A
TRINITY_DN105520_c0_g1_i8	#N/A
TRINITY_DN105520_c0_g1_i2	#N/A
TRINITY_DN105565_c0_g1_i1	#N/A
TRINITY_DN105586_c0_g1_i1	#N/A
TRINITY_DN105553_c1_g1_i1	#N/A
TRINITY_DN112823_c0_g1_i1	#N/A
TRINITY_DN112804_c0_g1_i1	DDR2_MOUSEDiscoidin domain-containing receptor 2 OS=Mus musculus OX=10090 GN=Ddr2 PE=1 SV=2
TRINITY_DN112772_c0_g1_i1	#N/A
TRINITY_DN112786_c0_g1_i1	#N/A
TRINITY_DN112855_c0_g1_i1	#N/A
TRINITY_DN112764_c0_g1_i1	#N/A
TRINITY_DN112790_c0_g1_i1	#N/A
TRINITY_DN112843_c0_g1_i1	SCN60_DROMESodium channel protein 60E OS=Drosophila melanogaster OX=7227 GN=NaCP60E PE=2 SV=6
TRINITY_DN112836_c0_g1_i3	#N/A
TRINITY_DN112863_c0_g1_i1	#N/A
TRINITY_DN112796_c0_g1_i1	#N/A
TRINITY_DN119471_c0_g1_i1	#N/A
TRINITY_DN119436_c0_g1_i1	WP_125297926.1Na+/H+ antiporter NhaC family protein
TRINITY_DN109669_c0_g1_i1	#N/A
TRINITY_DN109661_c0_g1_i1	#N/A
TRINITY_DN109675_c0_g1_i1	#N/A
TRINITY_DN130726_c0_g1_i1	#N/A
TRINITY_DN130743_c0_g1_i1	#N/A
TRINITY_DN136339_c0_g1_i1	#N/A
TRINITY_DN103000_c0_g1_i1	#N/A
TRINITY_DN103026_c0_g1_i2	#N/A
TRINITY_DN103070_c0_g1_i1	#N/A
TRINITY_DN103014_c0_g1_i1	APL98291.1putative DD34D transposase
TRINITY_DN103080_c0_g1_i1	#N/A
TRINITY_DN103037_c0_g3_i1	#N/A
TRINITY_DN126571_c0_g1_i1	#N/A
TRINITY_DN117573_c0_g1_i1	XP_027409848.1DTW domain-containing protein 1 isoform X2
TRINITY_DN117526_c0_g1_i1	#N/A
TRINITY_DN117487_c0_g1_i1	#N/A
TRINITY_DN117568_c0_g1_i1	#N/A
TRINITY_DN117084_c0_g1_i1	#N/A
TRINITY_DN117086_c0_g1_i1	P53_TUPBECellular tumor antigen p53 OS=Tupaia belangeri OX=37347 GN=TP53 PE=2 SV=1
TRINITY_DN128723_c0_g1_i1	#N/A
TRINITY_DN107691_c0_g2_i1	#N/A
TRINITY_DN107709_c0_g1_i1	#N/A
TRINITY_DN107664_c0_g1_i1	#N/A
TRINITY_DN107697_c0_g1_i1	#N/A
TRINITY_DN107713_c0_g1_i1	#N/A
TRINITY_DN107677_c0_g1_i2	GNAS_MESAUGuanine nucleotide-binding protein G(s) subunit alpha OS=Mesocricetus auratus OX=10036 GN=GNAS PE=2 SV=1
TRINITY_DN107636_c0_g1_i1	#N/A
TRINITY_DN113537_c0_g1_i1	#N/A
TRINITY_DN113549_c0_g2_i1	#N/A
TRINITY_DN113549_c1_g4_i1	#N/A
TRINITY_DN123247_c0_g1_i1	#N/A
TRINITY_DN123269_c0_g1_i1	#N/A
TRINITY_DN117385_c0_g1_i1	#N/A
TRINITY_DN117459_c0_g1_i1	#N/A
TRINITY_DN122728_c0_g1_i1	#N/A
TRINITY_DN122750_c0_g1_i1	#N/A
TRINITY_DN122777_c0_g1_i1	#N/A
TRINITY_DN122738_c0_g1_i1	#N/A
TRINITY_DN122725_c0_g1_i1	#N/A
TRINITY_DN122757_c0_g1_i1	#N/A
TRINITY_DN114866_c0_g1_i1	#N/A
TRINITY_DN114852_c0_g1_i1	RS26_ANOGA40S ribosomal protein S26 OS=Anopheles gambiae OX=7165 GN=RpS26 PE=3 SV=2
TRINITY_DN114782_c0_g1_i2	#N/A
TRINITY_DN114781_c0_g1_i1	#N/A
TRINITY_DN114817_c0_g1_i2	XP_028159880.1zinc transporter 2-like
TRINITY_DN114839_c0_g1_i1	#N/A
TRINITY_DN114862_c0_g2_i1	#N/A
TRINITY_DN114795_c0_g1_i1	#N/A
TRINITY_DN114858_c0_g1_i2	#N/A
TRINITY_DN120272_c0_g1_i1	#N/A
TRINITY_DN120204_c0_g1_i1	#N/A
TRINITY_DN125491_c0_g1_i1	#N/A
TRINITY_DN125550_c0_g1_i1	#N/A
TRINITY_DN125509_c0_g1_i1	#N/A
TRINITY_DN108678_c0_g1_i1	#N/A
TRINITY_DN108656_c0_g2_i1	SCOT1_MOUSESuccinyl-CoA:3-ketoacid coenzyme A transferase 1, mitochondrial OS=Mus musculus OX=10090 GN=Oxct1 PE=1 SV=1
TRINITY_DN108708_c0_g1_i1	#N/A
TRINITY_DN108639_c0_g1_i1	#N/A
TRINITY_DN108677_c0_g1_i1	#N/A
TRINITY_DN115010_c0_g1_i1	#N/A
TRINITY_DN115447_c0_g1_i1	#N/A
TRINITY_DN115392_c0_g1_i1	#N/A
TRINITY_DN115414_c0_g1_i1	#N/A
TRINITY_DN115453_c0_g1_i1	KPI93599.1FERM, RhoGEF and pleckstrin domain-containing protein 2
TRINITY_DN115403_c0_g1_i3	#N/A
TRINITY_DN115383_c0_g1_i1	#N/A
TRINITY_DN113721_c0_g2_i1	#N/A
TRINITY_DN113665_c0_g1_i1	#N/A
TRINITY_DN113702_c0_g1_i1	PO14_NASVIRetrovirus-related Pol polyprotein from type-1 retrotransposable element R1 4 (Fragment) OS=Nasonia vitripennis OX=7425 PE=4 SV=1
TRINITY_DN113684_c0_g1_i4	#N/A
TRINITY_DN135090_c0_g1_i1	#N/A
TRINITY_DN138062_c0_g1_i1	#N/A
TRINITY_DN138058_c0_g1_i1	#N/A
TRINITY_DN138035_c0_g1_i1	#N/A
TRINITY_DN101808_c0_g1_i1	#N/A
TRINITY_DN101860_c0_g1_i3	#N/A
TRINITY_DN101847_c0_g1_i1	#N/A
TRINITY_DN101820_c0_g1_i2	#N/A
TRINITY_DN101870_c0_g1_i1	#N/A
TRINITY_DN101857_c0_g1_i1	#N/A
TRINITY_DN114749_c0_g1_i3	#N/A
TRINITY_DN114687_c0_g1_i1	#N/A
TRINITY_DN114734_c0_g1_i1	#N/A
TRINITY_DN114737_c0_g1_i1	#N/A
TRINITY_DN102010_c0_g2_i1	#N/A
TRINITY_DN102027_c0_g1_i1	#N/A
TRINITY_DN102065_c0_g1_i1	#N/A
TRINITY_DN102008_c0_g1_i3	KOB69617.1TPATPA infgustatory receptor 30
TRINITY_DN102044_c0_g1_i1	SDHA_HUMANSuccinate dehydrogenase
TRINITY_DN102023_c0_g1_i1	#N/A
TRINITY_DN102093_c0_g1_i1	#N/A
TRINITY_DN102081_c1_g1_i1	#N/A
TRINITY_DN102037_c0_g2_i1	#N/A
TRINITY_DN102089_c0_g1_i1	#N/A
TRINITY_DN123786_c0_g1_i1	#N/A
TRINITY_DN110534_c2_g1_i1	#N/A
TRINITY_DN110505_c0_g1_i1	#N/A
TRINITY_DN110492_c0_g1_i3	#N/A
TRINITY_DN110514_c0_g1_i3	#N/A
TRINITY_DN110451_c0_g1_i1	OWR45952.1endonuclease-reverse transcriptase
TRINITY_DN116180_c0_g1_i1	#N/A
TRINITY_DN116262_c0_g1_i1	#N/A
TRINITY_DN116177_c0_g1_i2	#N/A
TRINITY_DN116212_c0_g1_i1	#N/A
TRINITY_DN107199_c0_g1_i7	#N/A
TRINITY_DN107218_c0_g5_i1	#N/A
TRINITY_DN107206_c0_g1_i4	CRHBP_XENLACorticotropin-releasing factor-binding protein OS=Xenopus laevis OX=8355 GN=crhbp PE=2 SV=1
TRINITY_DN107142_c0_g1_i2	#N/A
TRINITY_DN107142_c1_g1_i1	#N/A
TRINITY_DN107129_c0_g1_i2	#N/A
TRINITY_DN107213_c0_g1_i4	#N/A
TRINITY_DN107171_c0_g1_i1	#N/A
TRINITY_DN107171_c1_g1_i1	#N/A
TRINITY_DN107160_c0_g1_i1	#N/A
TRINITY_DN107186_c0_g1_i1	5HT2C_PANTR5-hydroxytryptamine receptor 2C OS=Pan troglodytes OX=9598 GN=HTR2C PE=2 SV=1
TRINITY_DN120410_c0_g1_i1	#N/A
TRINITY_DN103945_c0_g3_i1	#N/A
TRINITY_DN103993_c0_g1_i1	#N/A
TRINITY_DN103917_c0_g1_i1	#N/A
TRINITY_DN103949_c0_g2_i1	#N/A
TRINITY_DN103927_c0_g1_i3	#N/A
TRINITY_DN103944_c0_g1_i1	#N/A
TRINITY_DN122486_c0_g1_i1	#N/A
TRINITY_DN122494_c0_g1_i1	#N/A
TRINITY_DN122853_c0_g1_i1	#N/A
TRINITY_DN122800_c0_g1_i1	#N/A
TRINITY_DN122810_c0_g1_i2	#N/A
TRINITY_DN108760_c0_g1_i1	#N/A
TRINITY_DN108742_c0_g1_i1	#N/A
TRINITY_DN108746_c0_g1_i1	#N/A
TRINITY_DN108782_c0_g2_i1	GRIK3_MACFAGlutamate receptor ionotropic, kainate 3 OS=Macaca fascicularis OX=9541 GN=GRIK3 PE=2 SV=1
TRINITY_DN108785_c0_g1_i1	#N/A
TRINITY_DN108818_c1_g1_i1	#N/A
TRINITY_DN115153_c0_g1_i1	#N/A
TRINITY_DN115125_c0_g1_i1	#N/A
TRINITY_DN115104_c0_g1_i1	#N/A
TRINITY_DN115137_c0_g1_i1	#N/A
TRINITY_DN115076_c0_g1_i2	#N/A
TRINITY_DN115152_c0_g1_i3	#N/A
TRINITY_DN115171_c0_g1_i2	#N/A
TRINITY_DN115091_c0_g1_i2	ZN271_PONABZinc finger protein 271 OS=Pongo abelii OX=9601 GN=ZNF271 PE=2 SV=1
TRINITY_DN115091_c0_g1_i1	ZN569_HUMANZinc finger protein 569 OS=Homo sapiens OX=9606 GN=ZNF569 PE=1 SV=1
TRINITY_DN123005_c0_g1_i1	#N/A
TRINITY_DN133052_c0_g1_i1	#N/A
TRINITY_DN108294_c0_g1_i1	PO21_NASVIRetrovirus-related Pol polyprotein from type-1 retrotransposable element R2 (Fragment) OS=Nasonia vitripennis OX=7425 PE=4 SV=2
TRINITY_DN108308_c0_g1_i1	#N/A
TRINITY_DN108285_c0_g1_i5	#N/A
TRINITY_DN108276_c0_g1_i1	#N/A
TRINITY_DN108312_c0_g1_i1	#N/A
TRINITY_DN131971_c0_g1_i1	NF1_HUMANNeurofibromin OS=Homo sapiens OX=9606 GN=NF1 PE=1 SV=2
TRINITY_DN129900_c0_g1_i1	#N/A
TRINITY_DN129892_c0_g1_i1	#N/A
TRINITY_DN129955_c0_g1_i1	#N/A
TRINITY_DN129945_c0_g1_i1	#N/A
TRINITY_DN129926_c0_g1_i1	#N/A
TRINITY_DN131020_c0_g1_i1	XP_012552094.1uncharacterized protein LOC105842614 isoform X1
TRINITY_DN128471_c0_g1_i1	#N/A
TRINITY_DN128421_c0_g1_i1	TIE2_HUMANAngiopoietin-1 receptor OS=Homo sapiens OX=9606 GN=TEK PE=1 SV=2
TRINITY_DN128391_c0_g1_i1	#N/A
TRINITY_DN128436_c0_g1_i1	#N/A
TRINITY_DN128474_c0_g1_i1	#N/A
TRINITY_DN128452_c0_g1_i1	#N/A
TRINITY_DN111948_c0_g1_i1	#N/A
TRINITY_DN111887_c0_g1_i1	#N/A
TRINITY_DN111900_c0_g2_i1	CCD63_BOVINCoiled-coil domain-containing protein 63 OS=Bos taurus OX=9913 GN=CCDC63 PE=2 SV=1
TRINITY_DN111896_c0_g1_i5	#N/A
TRINITY_DN111896_c0_g1_i4	#N/A
TRINITY_DN111934_c0_g1_i1	#N/A
TRINITY_DN111907_c0_g1_i1	#N/A
TRINITY_DN111875_c0_g1_i1	#N/A
TRINITY_DN111877_c0_g1_i2	#N/A
TRINITY_DN135656_c0_g1_i1	#N/A
TRINITY_DN124882_c0_g1_i1	#N/A
TRINITY_DN124969_c0_g1_i1	#N/A
TRINITY_DN123445_c0_g1_i1	#N/A
TRINITY_DN106160_c0_g1_i1	#N/A
TRINITY_DN106188_c0_g1_i2	#N/A
TRINITY_DN106206_c0_g1_i1	PM2P2_HUMANPutative postmeiotic segregation increased 2-like protein 2 OS=Homo sapiens OX=9606 GN=PMS2P2 PE=5 SV=1
TRINITY_DN106121_c0_g1_i3	#N/A
TRINITY_DN106121_c2_g1_i1	#N/A
TRINITY_DN106168_c0_g1_i1	#N/A
TRINITY_DN106156_c0_g1_i1	#N/A
TRINITY_DN106179_c0_g1_i2	#N/A
TRINITY_DN106180_c0_g1_i6	#N/A
TRINITY_DN119488_c0_g1_i1	#N/A
TRINITY_DN107857_c0_g1_i1	#N/A
TRINITY_DN107919_c1_g1_i5	#N/A
TRINITY_DN107919_c1_g1_i4	#N/A
TRINITY_DN107852_c0_g1_i1	#N/A
TRINITY_DN107899_c0_g1_i1	#N/A
TRINITY_DN107912_c0_g1_i1	XP_025995964.1 activity-regulated cytoskeleton associated protein 1-like
TRINITY_DN107858_c0_g1_i3	NPY1R_CAVPONeuropeptide Y receptor type 1 OS=Cavia porcellus OX=10141 GN=NPY1R PE=3 SV=1
TRINITY_DN107920_c0_g1_i1	NEUPP_BOMMOPutative neuropeptide precursor protein OS=Bombyx mori OX=7091 PE=1 SV=1
TRINITY_DN107873_c0_g1_i1	#N/A
TRINITY_DN107873_c0_g1_i7	#N/A
TRINITY_DN118180_c0_g1_i1	#N/A
TRINITY_DN132950_c0_g1_i1	#N/A
TRINITY_DN132952_c0_g1_i1	PMS2_HUMANMismatch repair endonuclease PMS2 OS=Homo sapiens OX=9606 GN=PMS2 PE=1 SV=2
TRINITY_DN132909_c0_g1_i1	#N/A
TRINITY_DN132922_c0_g1_i1	#N/A
TRINITY_DN115886_c0_g1_i3	#N/A
TRINITY_DN115881_c0_g1_i1	#N/A
TRINITY_DN112224_c0_g1_i2	#N/A
TRINITY_DN112246_c0_g1_i1	#N/A
TRINITY_DN112222_c0_g1_i1	#N/A
TRINITY_DN112214_c0_g1_i1	#N/A
TRINITY_DN129168_c0_g1_i1	XP_028164609.1ionotropic receptor 25a
TRINITY_DN129088_c0_g1_i1	#N/A
TRINITY_DN129003_c0_g1_i1	#N/A
TRINITY_DN108988_c0_g1_i1	#N/A
TRINITY_DN108995_c0_g1_i1	#N/A
TRINITY_DN108955_c0_g1_i1	#N/A
TRINITY_DN108969_c0_g1_i2	#N/A
TRINITY_DN108996_c0_g1_i1	#N/A
TRINITY_DN111477_c0_g2_i1	MTH_DROMEG-protein coupled receptor Mth OS=Drosophila melanogaster OX=7227 GN=mth PE=1 SV=1
TRINITY_DN135765_c0_g1_i1	#N/A
TRINITY_DN135695_c0_g1_i3	YS049_HUMANZinc finger protein ENSP00000375192 OS=Homo sapiens OX=9606 PE=2 SV=1
TRINITY_DN121916_c0_g1_i1	#N/A
TRINITY_DN121933_c0_g1_i1	RL7_DEBHA60S ribosomal protein L7 OS=Debaryomyces hansenii (strain ATCC 36239 / CBS 767 / JCM 1990 / NBRC 0083 / IGC 2968) OX=284592 GN=RPL7 PE=3 SV=1
TRINITY_DN113032_c0_g1_i1	#N/A
TRINITY_DN113023_c0_g1_i1	#N/A
TRINITY_DN138478_c0_g1_i1	#N/A
TRINITY_DN111658_c0_g1_i3	#N/A
TRINITY_DN111704_c0_g1_i2	#N/A
TRINITY_DN111702_c0_g1_i2	#N/A
TRINITY_DN111744_c0_g1_i3	#N/A
TRINITY_DN111689_c0_g1_i1	#N/A
TRINITY_DN111745_c0_g1_i1	#N/A
TRINITY_DN115634_c0_g1_i1	#N/A
TRINITY_DN115639_c0_g1_i1	#N/A
TRINITY_DN115662_c0_g2_i1	#N/A
TRINITY_DN115600_c0_g1_i2	#N/A
TRINITY_DN115636_c0_g1_i1	#N/A
TRINITY_DN123325_c0_g1_i1	#N/A
TRINITY_DN135027_c0_g1_i1	#N/A
TRINITY_DN135049_c0_g1_i1	#N/A
TRINITY_DN125733_c0_g1_i1	#N/A
TRINITY_DN125760_c0_g1_i1	#N/A
TRINITY_DN125687_c0_g1_i1	#N/A
TRINITY_DN125713_c0_g1_i1	#N/A
TRINITY_DN125703_c0_g1_i1	#N/A
TRINITY_DN126173_c0_g1_i1	#N/A
TRINITY_DN126152_c0_g1_i1	POL3_DROMERetrovirus-related Pol polyprotein from transposon 17.6 OS=Drosophila melanogaster OX=7227 GN=pol PE=4 SV=1
TRINITY_DN107469_c0_g1_i1	#N/A
TRINITY_DN107515_c0_g1_i1	#N/A
TRINITY_DN107446_c0_g1_i6	#N/A
TRINITY_DN107463_c0_g1_i1	#N/A
TRINITY_DN107463_c2_g1_i1	#N/A
TRINITY_DN107452_c0_g1_i1	#N/A
TRINITY_DN107460_c0_g1_i1	#N/A
TRINITY_DN107447_c0_g1_i1	#N/A
TRINITY_DN129740_c0_g1_i1	#N/A
TRINITY_DN116154_c0_g1_i5	#N/A
TRINITY_DN116154_c0_g1_i6	#N/A
TRINITY_DN116154_c0_g1_i7	#N/A
TRINITY_DN116138_c0_g1_i1	#N/A
TRINITY_DN116112_c0_g1_i1	#N/A
TRINITY_DN116141_c1_g1_i1	#N/A
TRINITY_DN118986_c0_g1_i1	#N/A
TRINITY_DN119074_c0_g1_i1	#N/A
TRINITY_DN119039_c0_g1_i1	PO11_BRACORetrovirus-related Pol polyprotein from type-1 retrotransposable element R1 (Fragment) OS=Bradysia coprophila OX=38358 PE=4 SV=1
TRINITY_DN109483_c0_g1_i1	#N/A
TRINITY_DN109471_c0_g1_i1	#N/A
TRINITY_DN109489_c0_g1_i1	#N/A
TRINITY_DN109450_c0_g1_i1	#N/A
TRINITY_DN109530_c0_g1_i3	#N/A
TRINITY_DN109468_c0_g1_i1	#N/A
TRINITY_DN109464_c0_g1_i1	#N/A
TRINITY_DN133927_c0_g1_i1	JUN_HUMANTranscription factor AP-1 OS=Homo sapiens OX=9606 GN=JUN PE=1 SV=2
TRINITY_DN133952_c0_g1_i1	#N/A
TRINITY_DN133925_c0_g1_i1	#N/A
TRINITY_DN126963_c0_g1_i1	#N/A
TRINITY_DN117067_c0_g1_i1	#N/A
TRINITY_DN135919_c0_g1_i1	#N/A
TRINITY_DN106021_c0_g1_i4	#N/A
TRINITY_DN106020_c0_g1_i4	#N/A
TRINITY_DN106035_c0_g1_i1	#N/A
TRINITY_DN106078_c0_g1_i1	KMT2C_HUMANHistone-lysine N-methyltransferase 2C OS=Homo sapiens OX=9606 GN=KMT2C PE=1 SV=3
TRINITY_DN106028_c2_g1_i1	#N/A
TRINITY_DN106080_c0_g1_i1	#N/A
TRINITY_DN107332_c0_g1_i1	#N/A
TRINITY_DN107415_c0_g1_i1	#N/A
TRINITY_DN107353_c0_g1_i3	#N/A
TRINITY_DN107344_c0_g1_i1	#N/A
TRINITY_DN107394_c0_g1_i1	#N/A
TRINITY_DN107381_c0_g1_i1	#N/A
TRINITY_DN105193_c1_g1_i1	#N/A
TRINITY_DN105164_c0_g1_i1	#N/A
TRINITY_DN105165_c0_g1_i1	#N/A
TRINITY_DN105182_c0_g1_i1	#N/A
TRINITY_DN105151_c0_g1_i1	#N/A
TRINITY_DN105147_c1_g1_i1	#N/A
TRINITY_DN105189_c0_g1_i3	#N/A
TRINITY_DN105937_c0_g2_i1	#N/A
TRINITY_DN105978_c0_g1_i2	#N/A
TRINITY_DN105994_c0_g1_i2	#N/A
TRINITY_DN106004_c0_g2_i1	#N/A
TRINITY_DN105930_c0_g1_i1	#N/A
TRINITY_DN105923_c0_g1_i2	EXOS1_MOUSEExosome complex component CSL4 OS=Mus musculus OX=10090 GN=Exosc1 PE=1 SV=1
TRINITY_DN105934_c0_g1_i1	#N/A
TRINITY_DN105986_c0_g2_i1	#N/A
TRINITY_DN105903_c0_g1_i1	#N/A
TRINITY_DN104817_c0_g1_i2	#N/A
TRINITY_DN104883_c0_g1_i5	#N/A
TRINITY_DN104814_c0_g1_i1	#N/A
TRINITY_DN104820_c0_g1_i1	#N/A
TRINITY_DN104866_c0_g1_i2	#N/A
TRINITY_DN104852_c0_g1_i1	#N/A
TRINITY_DN105898_c0_g1_i1	XP_028037504.1THAP domain-containing protein 2-like
TRINITY_DN105885_c0_g1_i1	#N/A
TRINITY_DN105838_c0_g1_i1	#N/A
TRINITY_DN111126_c0_g1_i1	#N/A
TRINITY_DN111147_c0_g1_i1	#N/A
TRINITY_DN111063_c0_g1_i1	#N/A
TRINITY_DN111068_c1_g1_i1	#N/A
TRINITY_DN111133_c1_g1_i2	#N/A
TRINITY_DN115267_c0_g1_i1	#N/A
TRINITY_DN115190_c0_g1_i1	#N/A
TRINITY_DN115233_c0_g1_i1	#N/A
TRINITY_DN129400_c0_g1_i1	JUND_RATTranscription factor jun-D OS=Rattus norvegicus OX=10116 GN=Jund PE=1 SV=1
TRINITY_DN114066_c0_g1_i1	#N/A
TRINITY_DN114113_c0_g1_i1	#N/A
TRINITY_DN114150_c0_g1_i1	#N/A
TRINITY_DN114145_c0_g1_i1	#N/A
TRINITY_DN123987_c0_g1_i1	#N/A
TRINITY_DN115990_c0_g1_i1	#N/A
TRINITY_DN115984_c0_g1_i1	#N/A
TRINITY_DN116038_c0_g1_i1	#N/A
TRINITY_DN120066_c0_g1_i1	#N/A
TRINITY_DN120038_c0_g1_i1	#N/A
TRINITY_DN122421_c0_g1_i1	#N/A
TRINITY_DN122388_c0_g1_i1	#N/A
TRINITY_DN122446_c0_g1_i1	EDL13269.1mCG147451
TRINITY_DN101781_c0_g1_i1	#N/A
TRINITY_DN101763_c1_g1_i1	#N/A
TRINITY_DN101701_c0_g1_i1	#N/A
TRINITY_DN101749_c0_g1_i2	#N/A
TRINITY_DN101748_c0_g1_i1	#N/A
TRINITY_DN101733_c0_g1_i5	#N/A
TRINITY_DN101783_c0_g1_i1	#N/A
TRINITY_DN101737_c0_g1_i1	#N/A
TRINITY_DN101759_c0_g1_i1	XP_013135349.1 neuronal acetylcholine receptor subunit alpha-10-like
TRINITY_DN101731_c0_g1_i1	#N/A
TRINITY_DN114897_c0_g1_i1	#N/A
TRINITY_DN114942_c0_g1_i1	#N/A
TRINITY_DN114890_c0_g1_i8	#N/A
TRINITY_DN114890_c0_g1_i9	#N/A
TRINITY_DN114901_c0_g1_i1	#N/A
TRINITY_DN114912_c0_g1_i1	#N/A
TRINITY_DN114928_c0_g1_i1	#N/A
TRINITY_DN114940_c0_g1_i1	#N/A
TRINITY_DN114915_c0_g1_i1	#N/A
TRINITY_DN114930_c0_g1_i1	#N/A
TRINITY_DN114930_c1_g1_i1	#N/A
TRINITY_DN119741_c0_g1_i1	#N/A
TRINITY_DN122067_c0_g1_i1	MYB_MOUSETranscriptional activator Myb OS=Mus musculus OX=10090 GN=Myb PE=1 SV=2
TRINITY_DN115847_c0_g1_i1	#N/A
TRINITY_DN115847_c1_g1_i2	#N/A
TRINITY_DN126447_c0_g1_i1	#N/A
TRINITY_DN126457_c0_g1_i1	#N/A
TRINITY_DN101559_c0_g1_i1	#N/A
TRINITY_DN101568_c1_g1_i1	ADZ95942.1reverse transcriptase
TRINITY_DN101554_c0_g1_i1	#N/A
TRINITY_DN101564_c0_g2_i2	#N/A
TRINITY_DN101498_c0_g1_i1	#N/A
TRINITY_DN101560_c0_g1_i1	XP_026759572.1uncharacterized protein LOC113518781
TRINITY_DN103684_c0_g1_i1	#N/A
TRINITY_DN103661_c0_g1_i3	#N/A
TRINITY_DN103693_c0_g1_i1	#N/A
TRINITY_DN103679_c0_g1_i1	#N/A
TRINITY_DN103618_c0_g1_i1	#N/A
TRINITY_DN103646_c0_g1_i9	#N/A
TRINITY_DN103604_c0_g1_i1	#N/A
TRINITY_DN103597_c0_g2_i1	#N/A
TRINITY_DN103671_c1_g1_i1	#N/A
TRINITY_DN113973_c0_g1_i1	#N/A
TRINITY_DN114040_c0_g1_i1	#N/A
TRINITY_DN113993_c0_g1_i2	#N/A
TRINITY_DN131822_c0_g1_i1	#N/A
TRINITY_DN116752_c0_g1_i1	#N/A
TRINITY_DN116725_c0_g1_i2	#N/A
TRINITY_DN116741_c0_g2_i1	#N/A
TRINITY_DN102587_c0_g1_i1	#N/A
TRINITY_DN102541_c0_g1_i1	#N/A
TRINITY_DN102563_c0_g3_i1	#N/A
TRINITY_DN137543_c0_g1_i1	RIR1_PONABRibonucleoside-diphosphate reductase large subunit OS=Pongo abelii OX=9601 GN=RRM1 PE=2 SV=1
TRINITY_DN137550_c0_g1_i1	#N/A
TRINITY_DN134772_c0_g1_i1	RUXE_PIGSmall nuclear ribonucleoprotein E OS=Sus scrofa OX=9823 GN=SNRPE PE=3 SV=1
TRINITY_DN134738_c0_g1_i1	STAT4_HUMANSignal transducer and activator of transcription 4 OS=Homo sapiens OX=9606 GN=STAT4 PE=1 SV=1
TRINITY_DN134719_c0_g1_i1	#N/A
TRINITY_DN134731_c0_g1_i1	XP_019537605.1 golgin subfamily A member 6-like protein 22
TRINITY_DN132790_c0_g1_i1	#N/A
TRINITY_DN116589_c0_g1_i1	#N/A
TRINITY_DN116633_c0_g1_i1	#N/A
TRINITY_DN116656_c0_g1_i1	#N/A
TRINITY_DN133564_c0_g1_i1	#N/A
TRINITY_DN133499_c0_g1_i1	#N/A
TRINITY_DN110735_c0_g1_i2	#N/A
TRINITY_DN110646_c0_g1_i1	#N/A
TRINITY_DN110696_c0_g1_i1	CD33_HUMANMyeloid cell surface antigen CD33 OS=Homo sapiens OX=9606 GN=CD33 PE=1 SV=2
TRINITY_DN110649_c0_g1_i8	#N/A
TRINITY_DN110649_c0_g1_i4	#N/A
TRINITY_DN110694_c0_g1_i1	#N/A
TRINITY_DN110648_c0_g1_i3	#N/A
TRINITY_DN110741_c0_g1_i1	#N/A
TRINITY_DN116490_c0_g1_i1	#N/A
TRINITY_DN116507_c0_g1_i2	#N/A
TRINITY_DN116542_c0_g1_i1	#N/A
TRINITY_DN116542_c0_g1_i3	#N/A
TRINITY_DN134229_c0_g1_i1	#N/A
TRINITY_DN102162_c0_g1_i2	#N/A
TRINITY_DN102163_c0_g1_i1	#N/A
TRINITY_DN102145_c0_g1_i1	#N/A
TRINITY_DN102151_c0_g1_i1	#N/A
TRINITY_DN102161_c0_g1_i1	DAAF3_XENLADynein assembly factor 3, axonemal OS=Xenopus laevis OX=8355 GN=dnaaf3 PE=2 SV=1
TRINITY_DN102150_c0_g1_i1	#N/A
TRINITY_DN110274_c0_g1_i2	#N/A
TRINITY_DN110268_c0_g1_i1	#N/A
TRINITY_DN110260_c0_g1_i1	#N/A
TRINITY_DN110318_c0_g1_i1	#N/A
TRINITY_DN110258_c0_g1_i1	#N/A
TRINITY_DN110282_c0_g1_i1	#N/A
TRINITY_DN110248_c0_g1_i1	#N/A
TRINITY_DN110262_c0_g1_i1	#N/A
TRINITY_DN137164_c0_g1_i1	#N/A
TRINITY_DN137135_c0_g1_i1	RL35_DANRE60S ribosomal protein L35 OS=Danio rerio OX=7955 GN=rpl35 PE=2 SV=3
TRINITY_DN128582_c0_g1_i1	#N/A
TRINITY_DN105478_c0_g2_i2	#N/A
TRINITY_DN105459_c0_g1_i1	#N/A
TRINITY_DN105431_c0_g1_i1	#N/A
TRINITY_DN105468_c0_g1_i9	BCCIP_DROMEProtein BCCIP homolog OS=Drosophila melanogaster OX=7227 GN=CG9286 PE=2 SV=2
TRINITY_DN105468_c0_g1_i1	BCCIP_DROMEProtein BCCIP homolog OS=Drosophila melanogaster OX=7227 GN=CG9286 PE=2 SV=2
TRINITY_DN105428_c0_g1_i1	#N/A
TRINITY_DN105485_c0_g1_i2	#N/A
TRINITY_DN105460_c0_g1_i2	#N/A
TRINITY_DN105460_c0_g2_i2	#N/A
TRINITY_DN105460_c0_g3_i1	#N/A
TRINITY_DN105439_c0_g1_i2	#N/A
TRINITY_DN105439_c0_g1_i1	#N/A
TRINITY_DN105439_c1_g1_i1	#N/A
TRINITY_DN105471_c0_g1_i1	#N/A
TRINITY_DN105438_c0_g1_i2	#N/A
TRINITY_DN126053_c0_g1_i1	#N/A
TRINITY_DN118304_c0_g1_i1	#N/A
TRINITY_DN118374_c0_g1_i2	#N/A
TRINITY_DN136595_c0_g1_i1	#N/A
TRINITY_DN136615_c0_g1_i1	ANXA5_RATAnnexin A5 OS=Rattus norvegicus OX=10116 GN=Anxa5 PE=1 SV=3
TRINITY_DN136586_c0_g1_i1	#N/A
TRINITY_DN127046_c0_g1_i1	#N/A
TRINITY_DN134363_c0_g1_i1	#N/A
TRINITY_DN134349_c0_g1_i1	#N/A
TRINITY_DN134313_c0_g1_i1	#N/A
TRINITY_DN124502_c0_g1_i1	#N/A
TRINITY_DN124503_c0_g1_i1	MEN1_HUMANMenin OS=Homo sapiens OX=9606 GN=MEN1 PE=1 SV=4
TRINITY_DN124484_c0_g1_i1	#N/A
TRINITY_DN124552_c0_g1_i1	#N/A
TRINITY_DN106469_c0_g1_i1	#N/A
TRINITY_DN106446_c0_g1_i1	#N/A
TRINITY_DN106428_c0_g1_i5	#N/A
TRINITY_DN106430_c0_g1_i1	#N/A
TRINITY_DN106409_c0_g1_i1	#N/A
TRINITY_DN106412_c0_g1_i1	#N/A
TRINITY_DN106505_c0_g1_i1	#N/A
TRINITY_DN106457_c0_g1_i2	#N/A
TRINITY_DN138406_c0_g1_i1	#N/A
TRINITY_DN138422_c0_g1_i1	#N/A
TRINITY_DN138382_c0_g1_i1	#N/A
TRINITY_DN138400_c0_g1_i1	#N/A
TRINITY_DN125412_c0_g1_i1	#N/A
TRINITY_DN125432_c0_g1_i1	#N/A
TRINITY_DN125411_c0_g1_i1	ERCC3_MOUSEGeneral transcription and DNA repair factor IIH helicase subunit XPB OS=Mus musculus OX=10090 GN=Ercc3 PE=2 SV=1
TRINITY_DN125378_c0_g1_i1	#N/A
TRINITY_DN102597_c0_g1_i1	#N/A
TRINITY_DN102663_c0_g1_i1	ESTF_MYZPEEsterase FE4 OS=Myzus persicae OX=13164 PE=1 SV=1
TRINITY_DN102669_c0_g1_i1	#N/A
TRINITY_DN102623_c0_g1_i1	#N/A
TRINITY_DN102615_c1_g1_i1	#N/A
TRINITY_DN118845_c0_g1_i1	#N/A
TRINITY_DN118834_c0_g1_i1	#N/A
TRINITY_DN131220_c0_g1_i1	#N/A
TRINITY_DN131184_c0_g1_i1	DYHC2_HUMANCytoplasmic dynein 2 heavy chain 1 OS=Homo sapiens OX=9606 GN=DYNC2H1 PE=1 SV=4
TRINITY_DN131216_c0_g1_i1	#N/A
TRINITY_DN131276_c0_g1_i1	#N/A
TRINITY_DN111964_c0_g1_i1	#N/A
TRINITY_DN111995_c0_g1_i4	#N/A
TRINITY_DN111978_c0_g1_i3	#N/A
TRINITY_DN111992_c0_g1_i1	#N/A
TRINITY_DN111992_c0_g2_i1	#N/A
TRINITY_DN111972_c0_g1_i2	#N/A
TRINITY_DN111955_c0_g2_i1	#N/A
TRINITY_DN112050_c0_g1_i2	RPAB3_MOUSEDNA-directed RNA polymerases I, II, and III subunit RPABC3 OS=Mus musculus OX=10090 GN=Polr2h PE=1 SV=3
TRINITY_DN122227_c0_g1_i1	#N/A
TRINITY_DN103310_c2_g1_i1	#N/A
TRINITY_DN103349_c0_g1_i1	LORF2_HUMANLINE-1 retrotransposable element ORF2 protein OS=Homo sapiens OX=9606 PE=1 SV=1
TRINITY_DN103338_c0_g1_i1	#N/A
TRINITY_DN103379_c0_g1_i2	#N/A
TRINITY_DN103370_c0_g1_i1	#N/A
TRINITY_DN103373_c0_g1_i4	#N/A
TRINITY_DN112525_c0_g1_i2	#N/A
TRINITY_DN112525_c0_g1_i1	#N/A
TRINITY_DN112560_c0_g1_i1	#N/A
TRINITY_DN112494_c0_g1_i1	#N/A
TRINITY_DN112533_c0_g1_i1	#N/A
TRINITY_DN112524_c0_g1_i1	#N/A
TRINITY_DN112531_c1_g1_i1	#N/A
TRINITY_DN112557_c0_g1_i1	#N/A
TRINITY_DN103751_c0_g1_i1	#N/A
TRINITY_DN103706_c0_g1_i1	#N/A
TRINITY_DN103731_c0_g1_i1	#N/A
TRINITY_DN126732_c0_g1_i1	#N/A
TRINITY_DN126724_c0_g1_i1	#N/A
TRINITY_DN106946_c0_g1_i1	#N/A
TRINITY_DN106934_c0_g1_i1	PGBD4_HUMANPiggyBac transposable element-derived protein 4 OS=Homo sapiens OX=9606 GN=PGBD4 PE=2 SV=3
TRINITY_DN106935_c0_g1_i1	#N/A
TRINITY_DN106954_c0_g1_i1	GMPPA_DICDIMannose-1-phosphate guanyltransferase alpha OS=Dictyostelium discoideum OX=44689 GN=gmppA PE=2 SV=1
TRINITY_DN107012_c0_g1_i7	#N/A
TRINITY_DN107012_c1_g1_i1	#N/A
TRINITY_DN109056_c0_g1_i1	#N/A
TRINITY_DN109050_c0_g1_i1	GABT_DICDI4-aminobutyrate aminotransferase OS=Dictyostelium discoideum OX=44689 GN=gabT PE=3 SV=1
TRINITY_DN109089_c0_g1_i1	#N/A
TRINITY_DN109045_c0_g1_i1	#N/A
TRINITY_DN109137_c0_g1_i1	#N/A
TRINITY_DN109046_c0_g1_i2	#N/A
TRINITY_DN106240_c0_g1_i4	#N/A
TRINITY_DN106240_c0_g1_i1	#N/A
TRINITY_DN106213_c0_g1_i4	#N/A
TRINITY_DN106213_c0_g1_i3	#N/A
TRINITY_DN106289_c0_g1_i1	#N/A
TRINITY_DN106294_c0_g1_i1	#N/A
TRINITY_DN106296_c1_g3_i1	#N/A
TRINITY_DN106238_c0_g1_i1	#N/A
TRINITY_DN106231_c0_g1_i1	#N/A
TRINITY_DN106275_c0_g1_i1	#N/A
TRINITY_DN106243_c0_g1_i1	#N/A
TRINITY_DN106277_c0_g1_i3	#N/A
TRINITY_DN106214_c0_g1_i2	#N/A
TRINITY_DN123496_c0_g1_i1	#N/A
TRINITY_DN123516_c0_g1_i1	PDCD1_HUMANProgrammed cell death protein 1 OS=Homo sapiens OX=9606 GN=PDCD1 PE=1 SV=3
TRINITY_DN123564_c0_g1_i1	#N/A
TRINITY_DN110404_c0_g1_i1	#N/A
TRINITY_DN110377_c0_g1_i1	#N/A
TRINITY_DN110422_c0_g1_i1	CLIP1_RATCAP-Gly domain-containing linker protein 1 OS=Rattus norvegicus OX=10116 GN=Clip1 PE=1 SV=2
TRINITY_DN110369_c0_g1_i3	#N/A
TRINITY_DN110439_c0_g1_i1	#N/A
TRINITY_DN110439_c0_g2_i1	#N/A
TRINITY_DN110362_c0_g1_i1	#N/A
TRINITY_DN110351_c0_g2_i1	#N/A
TRINITY_DN110431_c0_g1_i1	#N/A
TRINITY_DN110432_c0_g1_i1	#N/A
TRINITY_DN110432_c0_g2_i1	DSOR1_DROMEDual specificity mitogen-activated protein kinase kinase dSOR1 OS=Drosophila melanogaster OX=7227 GN=Dsor1 PE=1 SV=2
TRINITY_DN114180_c0_g1_i3	#N/A
TRINITY_DN114180_c0_g1_i4	#N/A
TRINITY_DN114174_c0_g1_i1	#N/A
TRINITY_DN114199_c0_g1_i1	#N/A
TRINITY_DN114192_c0_g1_i1	#N/A
TRINITY_DN114224_c0_g1_i1	#N/A
TRINITY_DN114184_c0_g1_i2	#N/A
TRINITY_DN139115_c0_g1_i1	#N/A
TRINITY_DN139114_c0_g1_i1	#N/A
TRINITY_DN106682_c0_g1_i5	#N/A
TRINITY_DN106676_c0_g1_i1	#N/A
TRINITY_DN106688_c0_g1_i1	#N/A
TRINITY_DN106623_c0_g1_i2	#N/A
TRINITY_DN106625_c0_g1_i1	#N/A
TRINITY_DN106627_c0_g1_i1	#N/A
TRINITY_DN128976_c0_g1_i1	#N/A
TRINITY_DN128924_c0_g1_i1	#N/A
TRINITY_DN128941_c0_g1_i1	#N/A
TRINITY_DN113144_c0_g1_i1	#N/A
TRINITY_DN113088_c0_g1_i1	#N/A
TRINITY_DN113263_c0_g1_i1	#N/A
TRINITY_DN113210_c0_g1_i1	#N/A
TRINITY_DN113240_c0_g1_i1	#N/A
TRINITY_DN113169_c0_g1_i1	XP_021208027.1synaptogenesis protein syg-2-like
TRINITY_DN112443_c0_g1_i1	#N/A
TRINITY_DN112365_c0_g1_i1	#N/A
TRINITY_DN112413_c0_g1_i1	#N/A
TRINITY_DN112359_c0_g1_i1	#N/A
TRINITY_DN120744_c0_g1_i1	#N/A
TRINITY_DN110205_c0_g1_i5	#N/A
TRINITY_DN110205_c0_g1_i4	#N/A
TRINITY_DN105338_c0_g1_i1	#N/A
TRINITY_DN105338_c0_g1_i3	#N/A
TRINITY_DN105304_c1_g1_i3	#N/A
TRINITY_DN105353_c0_g1_i1	#N/A
TRINITY_DN105331_c0_g2_i2	#N/A
TRINITY_DN105396_c0_g3_i1	#N/A
TRINITY_DN105301_c0_g1_i1	#N/A
TRINITY_DN105307_c0_g1_i1	#N/A
TRINITY_DN105351_c0_g1_i4	ZFP26_MOUSEZinc finger protein 26 OS=Mus musculus OX=10090 GN=Zfp26 PE=2 SV=2
TRINITY_DN105309_c0_g1_i2	#N/A
TRINITY_DN105355_c0_g3_i1	#N/A
TRINITY_DN105381_c0_g1_i1	#N/A
TRINITY_DN105389_c0_g1_i1	#N/A
TRINITY_DN105326_c0_g1_i6	#N/A
TRINITY_DN105302_c0_g1_i8	#N/A
TRINITY_DN105358_c0_g1_i1	#N/A
TRINITY_DN121288_c0_g1_i1	#N/A
TRINITY_DN121365_c0_g1_i1	#N/A
TRINITY_DN130592_c0_g1_i1	#N/A
TRINITY_DN137812_c0_g1_i1	#N/A
TRINITY_DN137869_c0_g1_i1	#N/A
TRINITY_DN137780_c0_g1_i1	#N/A
TRINITY_DN137779_c0_g1_i1	#N/A
TRINITY_DN92783_c0_g1_i1	FWCH1_HUMANFLYWCH-type zinc finger-containing protein 1 OS=Homo sapiens OX=9606 GN=FLYWCH1 PE=1 SV=2
TRINITY_DN92700_c0_g1_i1	#N/A
TRINITY_DN92749_c0_g1_i3	#N/A
TRINITY_DN92718_c0_g1_i1	#N/A
TRINITY_DN92718_c1_g1_i1	PZC86086.1hypothetical protein B5X24_HaOG213044
TRINITY_DN92720_c0_g1_i1	#N/A
TRINITY_DN92769_c0_g2_i1	REEP5_RATReceptor expression-enhancing protein 5 OS=Rattus norvegicus OX=10116 GN=Reep5 PE=1 SV=1
TRINITY_DN92711_c0_g1_i1	#N/A
TRINITY_DN92703_c0_g1_i2	#N/A
TRINITY_DN83951_c0_g1_i1	#N/A
TRINITY_DN83908_c0_g1_i1	#N/A
TRINITY_DN83905_c0_g1_i1	#N/A
TRINITY_DN83922_c0_g1_i1	#N/A
TRINITY_DN83911_c0_g1_i1	#N/A
TRINITY_DN83917_c0_g1_i1	SYIC_MOUSEIsoleucine--tRNA ligase, cytoplasmic OS=Mus musculus OX=10090 GN=Iars PE=1 SV=2
TRINITY_DN83961_c0_g1_i1	#N/A
TRINITY_DN83939_c0_g1_i1	#N/A
TRINITY_DN83939_c0_g1_i9	#N/A
TRINITY_DN83884_c0_g1_i1	#N/A
TRINITY_DN83931_c0_g1_i3	#N/A
TRINITY_DN83949_c0_g1_i1	#N/A
TRINITY_DN24078_c0_g1_i1	#N/A
TRINITY_DN24075_c0_g1_i1	#N/A
TRINITY_DN24049_c1_g1_i1	#N/A
TRINITY_DN24067_c0_g1_i2	#N/A
TRINITY_DN24088_c1_g1_i1	#N/A
TRINITY_DN24135_c0_g1_i2	SF3B2_HUMANSplicing factor 3B subunit 2 OS=Homo sapiens OX=9606 GN=SF3B2 PE=1 SV=2
TRINITY_DN24059_c0_g1_i7	#N/A
TRINITY_DN24059_c1_g1_i1	#N/A
TRINITY_DN24138_c0_g1_i6	VPS4A_RATVacuolar protein sorting-associated protein 4A OS=Rattus norvegicus OX=10116 GN=Vps4a PE=1 SV=1
TRINITY_DN24114_c0_g1_i6	#N/A
TRINITY_DN24114_c0_g1_i5	#N/A
TRINITY_DN24114_c0_g1_i1	#N/A
TRINITY_DN24118_c0_g1_i3	ABO45233.1reverse transcriptase
TRINITY_DN24090_c0_g1_i2	#N/A
TRINITY_DN24090_c0_g1_i4	#N/A
TRINITY_DN24066_c0_g1_i5	#N/A
TRINITY_DN24066_c0_g1_i3	XP_026746806.1protein tramtrack, beta isoform-like isoform X1
TRINITY_DN24134_c0_g1_i1	SOSSB_DROMESOSS complex subunit B homolog OS=Drosophila melanogaster OX=7227 GN=CG5181 PE=2 SV=1
TRINITY_DN24129_c0_g1_i1	ARL3_TAEGUADP-ribosylation factor-like protein 3 OS=Taeniopygia guttata OX=59729 GN=ARL3 PE=2 SV=1
TRINITY_DN24038_c0_g1_i2	#N/A
TRINITY_DN24074_c0_g1_i1	#N/A
TRINITY_DN24083_c0_g1_i2	#N/A
TRINITY_DN24083_c0_g1_i1	#N/A
TRINITY_DN24098_c0_g1_i1	#N/A
TRINITY_DN24096_c0_g1_i1	#N/A
TRINITY_DN24110_c0_g2_i16	#N/A
TRINITY_DN24100_c0_g1_i9	MIDN_DROMEMidnolin homolog OS=Drosophila melanogaster OX=7227 GN=stx PE=1 SV=1
TRINITY_DN24100_c0_g1_i7	#N/A
TRINITY_DN24100_c0_g1_i8	#N/A
TRINITY_DN24100_c0_g1_i3	MIDN_DROMEMidnolin homolog OS=Drosophila melanogaster OX=7227 GN=stx PE=1 SV=1
TRINITY_DN24087_c0_g1_i3	#N/A
TRINITY_DN24087_c0_g1_i2	#N/A
TRINITY_DN24136_c0_g1_i1	#N/A
TRINITY_DN24136_c0_g1_i2	#N/A
TRINITY_DN24105_c0_g1_i2	#N/A
TRINITY_DN24105_c0_g1_i7	#N/A
TRINITY_DN24064_c0_g1_i2	#N/A
TRINITY_DN24057_c0_g1_i5	#N/A
TRINITY_DN24057_c0_g1_i3	#N/A
TRINITY_DN24057_c0_g1_i1	SNAK_DROMESerine protease snake OS=Drosophila melanogaster OX=7227 GN=snk PE=1 SV=2
TRINITY_DN24057_c0_g1_i2	SNAK_DROMESerine protease snake OS=Drosophila melanogaster OX=7227 GN=snk PE=1 SV=2
TRINITY_DN24116_c0_g1_i2	#N/A
TRINITY_DN24089_c0_g1_i3	XP_013144184.1 lipase 3-like
TRINITY_DN24076_c0_g1_i3	#N/A
TRINITY_DN24125_c0_g1_i6	RAB18_MOUSERas-related protein Rab-18 OS=Mus musculus OX=10090 GN=Rab18 PE=1 SV=2
TRINITY_DN24125_c0_g1_i2	#N/A
TRINITY_DN24125_c0_g1_i5	RAB18_MOUSERas-related protein Rab-18 OS=Mus musculus OX=10090 GN=Rab18 PE=1 SV=2
TRINITY_DN24080_c0_g1_i1	#N/A
TRINITY_DN24080_c0_g1_i6	XP_026725021.1galactan beta-1,4-galactosyltransferase GALS1-like
TRINITY_DN24080_c0_g1_i4	XP_026725021.1galactan beta-1,4-galactosyltransferase GALS1-like
TRINITY_DN24080_c1_g1_i6	#N/A
TRINITY_DN24058_c0_g1_i10	#N/A
TRINITY_DN24058_c0_g1_i11	#N/A
TRINITY_DN24058_c0_g1_i6	#N/A
TRINITY_DN24058_c0_g1_i4	#N/A
TRINITY_DN24063_c1_g1_i1	#N/A
TRINITY_DN24126_c0_g1_i6	EDC3_XENLAEnhancer of mRNA-decapping protein 3 OS=Xenopus laevis OX=8355 GN=edc3 PE=2 SV=1
TRINITY_DN24126_c0_g1_i2	EDC3_XENLAEnhancer of mRNA-decapping protein 3 OS=Xenopus laevis OX=8355 GN=edc3 PE=2 SV=1
TRINITY_DN24126_c0_g1_i5	EDC3_DROMEEnhancer of mRNA-decapping protein 3 OS=Drosophila melanogaster OX=7227 GN=Edc3 PE=1 SV=1
TRINITY_DN24039_c0_g1_i2	DHGL_DROMEGlucose dehydrogenase
TRINITY_DN24039_c0_g1_i5	DHGL_DROMEGlucose dehydrogenase
TRINITY_DN755_c0_g1_i5	CD63_RATCD63 antigen OS=Rattus norvegicus OX=10116 GN=Cd63 PE=1 SV=2
TRINITY_DN755_c0_g1_i1	CD63_RATCD63 antigen OS=Rattus norvegicus OX=10116 GN=Cd63 PE=1 SV=2
TRINITY_DN772_c0_g1_i5	#N/A
TRINITY_DN772_c0_g1_i3	#N/A
TRINITY_DN772_c0_g1_i4	#N/A
TRINITY_DN772_c0_g2_i2	#N/A
TRINITY_DN772_c0_g2_i1	#N/A
TRINITY_DN772_c0_g2_i3	#N/A
TRINITY_DN769_c0_g1_i5	#N/A
TRINITY_DN769_c0_g1_i8	#N/A
TRINITY_DN769_c0_g2_i3	#N/A
TRINITY_DN769_c0_g2_i2	#N/A
TRINITY_DN769_c0_g2_i4	#N/A
TRINITY_DN769_c1_g1_i3	#N/A
TRINITY_DN717_c0_g1_i2	#N/A
TRINITY_DN717_c0_g1_i8	#N/A
TRINITY_DN717_c0_g1_i11	CHRB_DROPSProtein charybde OS=Drosophila pseudoobscura pseudoobscura OX=46245 GN=chrb PE=2 SV=1
TRINITY_DN767_c0_g1_i6	T2FB_DROMEGeneral transcription factor IIF subunit 2 OS=Drosophila melanogaster OX=7227 GN=TfIIFbeta PE=2 SV=2
TRINITY_DN767_c0_g1_i5	T2FB_DROMEGeneral transcription factor IIF subunit 2 OS=Drosophila melanogaster OX=7227 GN=TfIIFbeta PE=2 SV=2
TRINITY_DN742_c1_g1_i3	RHEB_DROMEGTP-binding protein Rheb homolog OS=Drosophila melanogaster OX=7227 GN=Rheb PE=1 SV=1
TRINITY_DN742_c1_g1_i7	RHEB_DROMEGTP-binding protein Rheb homolog OS=Drosophila melanogaster OX=7227 GN=Rheb PE=1 SV=1
TRINITY_DN784_c0_g1_i12	#N/A
TRINITY_DN784_c0_g1_i3	#N/A
TRINITY_DN784_c0_g1_i7	#N/A
TRINITY_DN784_c0_g1_i10	#N/A
TRINITY_DN784_c0_g1_i18	#N/A
TRINITY_DN784_c0_g1_i4	#N/A
TRINITY_DN784_c0_g1_i16	#N/A
TRINITY_DN784_c0_g1_i19	#N/A
TRINITY_DN784_c0_g1_i6	#N/A
TRINITY_DN784_c3_g1_i5	#N/A
TRINITY_DN784_c16_g1_i4	#N/A
TRINITY_DN784_c16_g1_i5	#N/A
TRINITY_DN784_c16_g1_i2	#N/A
TRINITY_DN783_c0_g1_i13	TENS1_BOVINTensin-1 OS=Bos taurus OX=9913 GN=TNS1 PE=2 SV=1
TRINITY_DN783_c0_g1_i11	TENS1_BOVINTensin-1 OS=Bos taurus OX=9913 GN=TNS1 PE=2 SV=1
TRINITY_DN783_c0_g1_i10	TENS1_BOVINTensin-1 OS=Bos taurus OX=9913 GN=TNS1 PE=2 SV=1
TRINITY_DN708_c0_g1_i12	#N/A
TRINITY_DN708_c0_g1_i4	#N/A
TRINITY_DN708_c0_g1_i11	#N/A
TRINITY_DN708_c0_g1_i10	#N/A
TRINITY_DN708_c0_g1_i5	#N/A
TRINITY_DN758_c0_g1_i4	#N/A
TRINITY_DN758_c0_g1_i6	#N/A
TRINITY_DN758_c0_g1_i1	#N/A
TRINITY_DN758_c0_g1_i5	AP1S2_MOUSEAP-1 complex subunit sigma-2 OS=Mus musculus OX=10090 GN=Ap1s2 PE=1 SV=1
TRINITY_DN758_c0_g1_i9	AP1S2_HUMANAP-1 complex subunit sigma-2 OS=Homo sapiens OX=9606 GN=AP1S2 PE=1 SV=1
TRINITY_DN758_c8_g1_i2	#N/A
TRINITY_DN795_c0_g1_i3	#N/A
TRINITY_DN795_c1_g1_i3	#N/A
TRINITY_DN754_c0_g1_i3	#N/A
TRINITY_DN754_c0_g1_i4	#N/A
TRINITY_DN754_c0_g1_i6	FAKD3_HUMANFAST kinase domain-containing protein 3, mitochondrial OS=Homo sapiens OX=9606 GN=FASTKD3 PE=1 SV=2
TRINITY_DN754_c0_g1_i5	#N/A
TRINITY_DN754_c0_g2_i1	#N/A
TRINITY_DN754_c1_g2_i4	XP_022120171.1uncharacterized membrane protein C20F10.07-like isoform X4
TRINITY_DN754_c1_g2_i2	XP_022120171.1uncharacterized membrane protein C20F10.07-like isoform X4
TRINITY_DN754_c2_g1_i2	CYB5_MUSDOCytochrome b5 OS=Musca domestica OX=7370 GN=Cyt-b5 PE=1 SV=1
TRINITY_DN754_c14_g1_i1	#N/A
TRINITY_DN754_c14_g1_i2	#N/A
TRINITY_DN700_c0_g1_i1	#N/A
TRINITY_DN700_c0_g1_i2	#N/A
TRINITY_DN700_c0_g2_i3	#N/A
TRINITY_DN709_c0_g1_i7	#N/A
TRINITY_DN709_c0_g1_i8	#N/A
TRINITY_DN709_c0_g1_i2	#N/A
TRINITY_DN709_c0_g1_i3	#N/A
TRINITY_DN709_c1_g1_i9	#N/A
TRINITY_DN706_c0_g1_i3	SO5A1_HUMANSolute carrier organic anion transporter family member 5A1 OS=Homo sapiens OX=9606 GN=SLCO5A1 PE=2 SV=2
TRINITY_DN706_c0_g1_i9	#N/A
TRINITY_DN714_c0_g1_i17	#N/A
TRINITY_DN714_c0_g1_i14	#N/A
TRINITY_DN714_c0_g1_i8	#N/A
TRINITY_DN714_c0_g1_i18	#N/A
TRINITY_DN714_c0_g1_i7	#N/A
TRINITY_DN714_c0_g1_i6	#N/A
TRINITY_DN714_c0_g1_i4	#N/A
TRINITY_DN714_c0_g1_i2	#N/A
TRINITY_DN714_c0_g1_i11	#N/A
TRINITY_DN714_c0_g1_i5	#N/A
TRINITY_DN714_c0_g1_i1	#N/A
TRINITY_DN777_c0_g1_i6	UDPE_NPVSLEcdysteroid UDP-glucosyltransferase OS=Spodoptera littoralis nuclear polyhedrosis virus OX=10456 GN=EGT PE=3 SV=1
TRINITY_DN777_c0_g1_i7	UDPE_NPVSLEcdysteroid UDP-glucosyltransferase OS=Spodoptera littoralis nuclear polyhedrosis virus OX=10456 GN=EGT PE=3 SV=1
TRINITY_DN777_c0_g2_i3	UDPE_NPVSLEcdysteroid UDP-glucosyltransferase OS=Spodoptera littoralis nuclear polyhedrosis virus OX=10456 GN=EGT PE=3 SV=1
TRINITY_DN777_c0_g2_i2	UD2B1_RATUDP-glucuronosyltransferase 2B1 OS=Rattus norvegicus OX=10116 GN=Ugt2b1 PE=2 SV=1
TRINITY_DN786_c0_g2_i1	#N/A
TRINITY_DN720_c0_g1_i4	#N/A
TRINITY_DN720_c0_g1_i9	#N/A
TRINITY_DN720_c0_g1_i2	#N/A
TRINITY_DN720_c0_g1_i12	#N/A
TRINITY_DN720_c1_g1_i2	ADI61812.1endonuclease-reverse transcriptase
TRINITY_DN720_c1_g1_i6	ADI61812.1endonuclease-reverse transcriptase
TRINITY_DN720_c1_g1_i1	ADI61812.1endonuclease-reverse transcriptase
TRINITY_DN720_c1_g4_i1	#N/A
TRINITY_DN720_c2_g2_i2	#N/A
TRINITY_DN720_c3_g1_i1	XP_011548993.1 immunoglobulin superfamily DCC subclass member 4-like
TRINITY_DN720_c3_g1_i2	XP_011548993.1 immunoglobulin superfamily DCC subclass member 4-like
TRINITY_DN720_c8_g2_i2	ADI61811.1endonuclease-reverse transcriptase
TRINITY_DN720_c8_g2_i3	#N/A
TRINITY_DN720_c14_g1_i1	#N/A
TRINITY_DN720_c23_g1_i2	PURA_HUMANTranscriptional activator protein Pur-alpha OS=Homo sapiens OX=9606 GN=PURA PE=1 SV=2
TRINITY_DN712_c0_g1_i5	#N/A
TRINITY_DN712_c0_g1_i1	#N/A
TRINITY_DN712_c0_g1_i4	#N/A
TRINITY_DN712_c0_g1_i3	#N/A
TRINITY_DN781_c0_g2_i4	#N/A
TRINITY_DN781_c0_g2_i7	#N/A
TRINITY_DN781_c0_g2_i6	#N/A
TRINITY_DN781_c0_g2_i3	#N/A
TRINITY_DN781_c0_g2_i5	#N/A
TRINITY_DN781_c0_g2_i1	#N/A
TRINITY_DN781_c0_g2_i2	#N/A
TRINITY_DN707_c0_g1_i5	PCE_TACTRProclotting enzyme OS=Tachypleus tridentatus OX=6853 PE=1 SV=1
TRINITY_DN707_c0_g1_i8	PCE_TACTRProclotting enzyme OS=Tachypleus tridentatus OX=6853 PE=1 SV=1
TRINITY_DN707_c0_g1_i9	KLKB1_BOVINPlasma kallikrein OS=Bos taurus OX=9913 GN=KLKB1 PE=2 SV=1
TRINITY_DN707_c1_g1_i6	CPT1B_MOUSECarnitine O-palmitoyltransferase 1, muscle isoform OS=Mus musculus OX=10090 GN=Cpt1b PE=1 SV=1
TRINITY_DN707_c2_g1_i8	#N/A
TRINITY_DN707_c2_g1_i3	#N/A
TRINITY_DN707_c2_g1_i4	#N/A
TRINITY_DN707_c2_g1_i6	#N/A
TRINITY_DN707_c2_g1_i5	#N/A
TRINITY_DN707_c3_g1_i10	#N/A
TRINITY_DN707_c4_g1_i4	ARH_MOUSELow density lipoprotein receptor adapter protein 1 OS=Mus musculus OX=10090 GN=Ldlrap1 PE=1 SV=3
TRINITY_DN707_c4_g1_i3	ARH_MOUSELow density lipoprotein receptor adapter protein 1 OS=Mus musculus OX=10090 GN=Ldlrap1 PE=1 SV=3
TRINITY_DN707_c4_g1_i9	ARH_MOUSELow density lipoprotein receptor adapter protein 1 OS=Mus musculus OX=10090 GN=Ldlrap1 PE=1 SV=3
TRINITY_DN707_c5_g2_i2	ECE1_CAVPOEndothelin-converting enzyme 1 OS=Cavia porcellus OX=10141 GN=ECE1 PE=2 SV=1
TRINITY_DN707_c5_g2_i5	ECE1_CAVPOEndothelin-converting enzyme 1 OS=Cavia porcellus OX=10141 GN=ECE1 PE=2 SV=1
TRINITY_DN707_c6_g1_i10	#N/A
TRINITY_DN707_c6_g1_i8	#N/A
TRINITY_DN707_c6_g1_i1	#N/A
TRINITY_DN707_c7_g2_i4	#N/A
TRINITY_DN707_c7_g2_i6	#N/A
TRINITY_DN707_c8_g2_i4	#N/A
TRINITY_DN707_c8_g2_i1	#N/A
TRINITY_DN707_c8_g2_i2	#N/A
TRINITY_DN707_c9_g2_i5	#N/A
TRINITY_DN707_c9_g2_i6	#N/A
TRINITY_DN707_c9_g2_i4	#N/A
TRINITY_DN707_c10_g1_i5	#N/A
TRINITY_DN707_c17_g2_i7	#N/A
TRINITY_DN707_c17_g2_i8	#N/A
TRINITY_DN707_c18_g2_i1	CEL_RATBile salt-activated lipase OS=Rattus norvegicus OX=10116 GN=Cel PE=1 SV=2
TRINITY_DN707_c19_g1_i1	#N/A
TRINITY_DN707_c19_g1_i5	#N/A
TRINITY_DN707_c20_g1_i7	#N/A
TRINITY_DN707_c43_g1_i2	#N/A
TRINITY_DN725_c0_g1_i6	SBSPO_BOVINSomatomedin-B and thrombospondin type-1 domain-containing protein OS=Bos taurus OX=9913 GN=SBSPON PE=2 SV=2
TRINITY_DN725_c0_g1_i8	SBSPO_BOVINSomatomedin-B and thrombospondin type-1 domain-containing protein OS=Bos taurus OX=9913 GN=SBSPON PE=2 SV=2
TRINITY_DN702_c0_g1_i7	#N/A
TRINITY_DN702_c0_g1_i1	#N/A
TRINITY_DN702_c0_g1_i10	#N/A
TRINITY_DN796_c0_g1_i1	ZGPAT_ANOGAZinc finger CCCH-type with G patch domain-containing protein OS=Anopheles gambiae OX=7165 GN=AGAP002111 PE=3 SV=4
TRINITY_DN796_c0_g1_i2	ZGPAT_ANOGAZinc finger CCCH-type with G patch domain-containing protein OS=Anopheles gambiae OX=7165 GN=AGAP002111 PE=3 SV=4
TRINITY_DN764_c0_g1_i2	#N/A
TRINITY_DN764_c0_g1_i6	#N/A
TRINITY_DN764_c0_g1_i8	#N/A
TRINITY_DN748_c0_g1_i11	#N/A
TRINITY_DN748_c0_g1_i7	#N/A
TRINITY_DN748_c0_g1_i8	#N/A
TRINITY_DN748_c0_g1_i20	#N/A
TRINITY_DN748_c0_g2_i1	YSM6_CAEELPutative uncharacterized transposon-derived protein F52C9.6 OS=Caenorhabditis elegans OX=6239 GN=F52C9.6 PE=5 SV=1
TRINITY_DN748_c12_g1_i2	S39A4_MOUSEZinc transporter ZIP4 OS=Mus musculus OX=10090 GN=Slc39a4 PE=1 SV=1
TRINITY_DN792_c0_g1_i6	UBL3_HUMANUbiquitin-like protein 3 OS=Homo sapiens OX=9606 GN=UBL3 PE=1 SV=1
TRINITY_DN792_c0_g1_i8	UBL3_HUMANUbiquitin-like protein 3 OS=Homo sapiens OX=9606 GN=UBL3 PE=1 SV=1
TRINITY_DN792_c0_g1_i12	#N/A
TRINITY_DN792_c0_g1_i3	UBL3_HUMANUbiquitin-like protein 3 OS=Homo sapiens OX=9606 GN=UBL3 PE=1 SV=1
TRINITY_DN713_c0_g1_i9	#N/A
TRINITY_DN713_c0_g1_i22	ARHGP_HUMANRho guanine nucleotide exchange factor 25 OS=Homo sapiens OX=9606 GN=ARHGEF25 PE=1 SV=2
TRINITY_DN713_c0_g1_i11	#N/A
TRINITY_DN713_c0_g1_i3	#N/A
TRINITY_DN713_c0_g1_i12	MED20_AEDAEMediator of RNA polymerase II transcription subunit 20 OS=Aedes aegypti OX=7159 GN=MED20 PE=3 SV=1
TRINITY_DN713_c0_g1_i8	KALRN_HUMANKalirin OS=Homo sapiens OX=9606 GN=KALRN PE=1 SV=2
TRINITY_DN713_c1_g1_i8	#N/A
TRINITY_DN713_c1_g1_i4	#N/A
TRINITY_DN713_c1_g1_i3	#N/A
TRINITY_DN713_c1_g1_i1	#N/A
TRINITY_DN713_c1_g1_i5	#N/A
TRINITY_DN713_c1_g1_i6	ACTN_DROMEAlpha-actinin, sarcomeric OS=Drosophila melanogaster OX=7227 GN=Actn PE=1 SV=2
TRINITY_DN713_c3_g1_i1	#N/A
TRINITY_DN713_c3_g1_i2	#N/A
TRINITY_DN713_c3_g1_i5	#N/A
TRINITY_DN713_c4_g1_i3	SO74D_DROMESolute carrier organic anion transporter family member 74D OS=Drosophila melanogaster OX=7227 GN=Oatp74D PE=2 SV=2
TRINITY_DN713_c4_g1_i9	SO74D_DROMESolute carrier organic anion transporter family member 74D OS=Drosophila melanogaster OX=7227 GN=Oatp74D PE=2 SV=2
TRINITY_DN713_c4_g1_i5	#N/A
TRINITY_DN713_c4_g1_i8	#N/A
TRINITY_DN713_c5_g1_i3	#N/A
TRINITY_DN713_c5_g1_i1	#N/A
TRINITY_DN713_c7_g1_i1	#N/A
TRINITY_DN713_c16_g1_i9	#N/A
TRINITY_DN713_c16_g1_i8	#N/A
TRINITY_DN713_c16_g1_i10	#N/A
TRINITY_DN713_c16_g1_i1	#N/A
TRINITY_DN782_c0_g1_i11	XP_026485807.1uncharacterized protein LOC113393236
TRINITY_DN782_c0_g1_i2	XP_026485807.1uncharacterized protein LOC113393236
TRINITY_DN782_c0_g1_i1	XP_026485807.1uncharacterized protein LOC113393236
TRINITY_DN782_c1_g1_i4	#N/A
TRINITY_DN782_c1_g1_i5	#N/A
TRINITY_DN782_c1_g1_i1	#N/A
TRINITY_DN782_c1_g1_i3	#N/A
TRINITY_DN718_c0_g1_i4	XP_028037533.1uncharacterized protein LOC114248482 isoform X1
TRINITY_DN718_c0_g1_i1	#N/A
TRINITY_DN718_c1_g1_i6	#N/A
TRINITY_DN718_c1_g1_i5	#N/A
TRINITY_DN718_c1_g1_i1	#N/A
TRINITY_DN759_c0_g1_i6	ACHA3_CHICKNeuronal acetylcholine receptor subunit alpha-3 OS=Gallus gallus OX=9031 GN=CHRNA3 PE=1 SV=2
TRINITY_DN759_c0_g1_i2	ACHB2_RATNeuronal acetylcholine receptor subunit beta-2 OS=Rattus norvegicus OX=10116 GN=Chrnb2 PE=1 SV=2
TRINITY_DN759_c0_g1_i1	ACH4_DROMEAcetylcholine receptor subunit beta-like 2 OS=Drosophila melanogaster OX=7227 GN=nAChRbeta2 PE=2 SV=3
TRINITY_DN759_c2_g1_i1	#N/A
TRINITY_DN747_c0_g1_i2	IMB1_MOUSEImportin subunit beta-1 OS=Mus musculus OX=10090 GN=Kpnb1 PE=1 SV=2
TRINITY_DN719_c0_g1_i11	#N/A
TRINITY_DN719_c0_g1_i1	SP42D_DROMESerine protease inhibitor 42Dd OS=Drosophila melanogaster OX=7227 GN=Spn42Dd PE=2 SV=1
TRINITY_DN752_c0_g1_i3	#N/A
TRINITY_DN752_c0_g1_i4	#N/A
TRINITY_DN752_c0_g1_i5	#N/A
TRINITY_DN752_c0_g2_i1	#N/A
TRINITY_DN703_c0_g1_i4	GSTT1_MANSEGlutathione S-transferase 1 OS=Manduca sexta OX=7130 GN=GST1 PE=2 SV=1
TRINITY_DN746_c0_g1_i6	#N/A
TRINITY_DN746_c0_g1_i10	YME1_CAEELATP-dependent zinc metalloprotease YME1 homolog OS=Caenorhabditis elegans OX=6239 GN=ymel-1 PE=3 SV=2
TRINITY_DN746_c0_g2_i2	#N/A
TRINITY_DN727_c1_g1_i5	TBL2_HUMANTransducin beta-like protein 2 OS=Homo sapiens OX=9606 GN=TBL2 PE=1 SV=1
TRINITY_DN727_c2_g1_i2	#N/A
TRINITY_DN727_c2_g1_i3	#N/A
TRINITY_DN744_c0_g1_i12	NP_001260030.1dumpy, isoform O
TRINITY_DN744_c0_g1_i1	#N/A
TRINITY_DN744_c0_g1_i13	#N/A
TRINITY_DN744_c0_g1_i7	TEN3_HUMANTeneurin-3 OS=Homo sapiens OX=9606 GN=TENM3 PE=2 SV=3
TRINITY_DN744_c0_g1_i9	EDS41643.1 dumpy
TRINITY_DN744_c0_g1_i8	XP_015028360.1uncharacterized protein Dvir_GJ17388
TRINITY_DN744_c0_g1_i14	EDS41643.1 dumpy
TRINITY_DN744_c0_g1_i6	XP_020713120.1uncharacterized protein LOC101457842 isoform X4
TRINITY_DN744_c0_g1_i4	EFN82989.1Neurogenic locus notch-like protein protein 1
TRINITY_DN775_c0_g1_i4	G6PI_DROSIGlucose-6-phosphate isomerase OS=Drosophila simulans OX=7240 GN=Pgi PE=3 SV=1
TRINITY_DN775_c0_g1_i11	#N/A
TRINITY_DN728_c0_g1_i3	#N/A
TRINITY_DN728_c0_g1_i2	#N/A
TRINITY_DN728_c0_g1_i1	#N/A
TRINITY_DN728_c0_g1_i5	RM49_DROMEProbable 39S ribosomal protein L49, mitochondrial OS=Drosophila melanogaster OX=7227 GN=mRpL49 PE=3 SV=1
TRINITY_DN728_c0_g2_i2	STIM_DROMEStromal interaction molecule homolog OS=Drosophila melanogaster OX=7227 GN=Stim PE=1 SV=1
TRINITY_DN728_c0_g2_i1	STIM_DROMEStromal interaction molecule homolog OS=Drosophila melanogaster OX=7227 GN=Stim PE=1 SV=1
TRINITY_DN728_c1_g1_i2	RL19_DROME60S ribosomal protein L19 OS=Drosophila melanogaster OX=7227 GN=RpL19 PE=1 SV=2
TRINITY_DN728_c3_g1_i1	#N/A
TRINITY_DN728_c3_g2_i13	#N/A
TRINITY_DN728_c11_g1_i2	#N/A
TRINITY_DN728_c12_g1_i4	#N/A
TRINITY_DN732_c0_g1_i3	#N/A
TRINITY_DN749_c0_g1_i7	SPYA_RABITSerine--pyruvate aminotransferase OS=Oryctolagus cuniculus OX=9986 GN=AGXT PE=2 SV=1
TRINITY_DN749_c0_g1_i4	SPYA_FELCASerine--pyruvate aminotransferase, mitochondrial OS=Felis catus OX=9685 GN=AGXT PE=2 SV=1
TRINITY_DN749_c0_g1_i12	SPYA_RATSerine--pyruvate aminotransferase, mitochondrial OS=Rattus norvegicus OX=10116 GN=Agxt PE=1 SV=1
TRINITY_DN749_c0_g1_i14	SPYA_RABITSerine--pyruvate aminotransferase OS=Oryctolagus cuniculus OX=9986 GN=AGXT PE=2 SV=1
TRINITY_DN749_c0_g1_i13	SPYA_HUMANSerine--pyruvate aminotransferase OS=Homo sapiens OX=9606 GN=AGXT PE=1 SV=1
TRINITY_DN749_c5_g1_i2	#N/A
TRINITY_DN779_c0_g1_i2	ROP_DROMEProtein ROP OS=Drosophila melanogaster OX=7227 GN=Rop PE=2 SV=2
TRINITY_DN779_c0_g1_i4	ROP_DROMEProtein ROP OS=Drosophila melanogaster OX=7227 GN=Rop PE=2 SV=2
TRINITY_DN779_c0_g1_i1	ROP_DROMEProtein ROP OS=Drosophila melanogaster OX=7227 GN=Rop PE=2 SV=2
TRINITY_DN779_c0_g2_i1	ROP_DROMEProtein ROP OS=Drosophila melanogaster OX=7227 GN=Rop PE=2 SV=2
TRINITY_DN779_c0_g2_i2	ROP_DROMEProtein ROP OS=Drosophila melanogaster OX=7227 GN=Rop PE=2 SV=2
TRINITY_DN785_c0_g1_i1	TIM23_DANREMitochondrial import inner membrane translocase subunit Tim23 OS=Danio rerio OX=7955 GN=timm23 PE=2 SV=1
TRINITY_DN785_c0_g1_i5	TIM23_DANREMitochondrial import inner membrane translocase subunit Tim23 OS=Danio rerio OX=7955 GN=timm23 PE=2 SV=1
TRINITY_DN785_c0_g1_i11	TIM23_DANREMitochondrial import inner membrane translocase subunit Tim23 OS=Danio rerio OX=7955 GN=timm23 PE=2 SV=1
TRINITY_DN785_c0_g1_i9	TIM23_DANREMitochondrial import inner membrane translocase subunit Tim23 OS=Danio rerio OX=7955 GN=timm23 PE=2 SV=1
TRINITY_DN726_c0_g1_i5	#N/A
TRINITY_DN726_c0_g1_i1	#N/A
TRINITY_DN726_c0_g1_i3	#N/A
TRINITY_DN726_c0_g2_i5	#N/A
TRINITY_DN726_c0_g2_i2	#N/A
TRINITY_DN726_c0_g2_i1	#N/A
TRINITY_DN726_c2_g1_i3	#N/A
TRINITY_DN726_c2_g1_i1	#N/A
TRINITY_DN726_c2_g1_i4	#N/A
TRINITY_DN726_c2_g1_i9	#N/A
TRINITY_DN726_c2_g1_i8	#N/A
TRINITY_DN726_c6_g1_i4	#N/A
TRINITY_DN726_c13_g1_i5	#N/A
TRINITY_DN726_c16_g1_i1	#N/A
TRINITY_DN726_c18_g1_i1	#N/A
TRINITY_DN722_c0_g1_i12	#N/A
TRINITY_DN722_c0_g1_i10	MICU1_DROMECalcium uptake protein 1 homolog, mitochondrial OS=Drosophila melanogaster OX=7227 GN=MICU1 PE=2 SV=1
TRINITY_DN722_c0_g1_i1	MICU1_DROMECalcium uptake protein 1 homolog, mitochondrial OS=Drosophila melanogaster OX=7227 GN=MICU1 PE=2 SV=1
TRINITY_DN738_c0_g1_i3	#N/A
TRINITY_DN738_c0_g1_i1	#N/A
TRINITY_DN738_c0_g2_i2	MMP14_RATMatrix metalloproteinase-14 OS=Rattus norvegicus OX=10116 GN=Mmp14 PE=2 SV=2
TRINITY_DN738_c0_g2_i3	MMP14_RATMatrix metalloproteinase-14 OS=Rattus norvegicus OX=10116 GN=Mmp14 PE=2 SV=2
TRINITY_DN738_c0_g2_i7	MMP14_RATMatrix metalloproteinase-14 OS=Rattus norvegicus OX=10116 GN=Mmp14 PE=2 SV=2
TRINITY_DN798_c0_g1_i1	SV2B_MOUSESynaptic vesicle glycoprotein 2B OS=Mus musculus OX=10090 GN=Sv2b PE=1 SV=1
TRINITY_DN798_c0_g1_i4	SV2B_MOUSESynaptic vesicle glycoprotein 2B OS=Mus musculus OX=10090 GN=Sv2b PE=1 SV=1
TRINITY_DN798_c0_g2_i1	ATRDH_AGRFCD-altritol 5-dehydrogenase OS=Agrobacterium fabrum (strain C58 / ATCC 33970) OX=176299 GN=Atu3163 PE=1 SV=1
TRINITY_DN791_c0_g1_i19	#N/A
TRINITY_DN791_c0_g1_i7	ANR39_BOVINAnkyrin repeat domain-containing protein 39 OS=Bos taurus OX=9913 GN=ANKRD39 PE=2 SV=1
TRINITY_DN791_c0_g1_i18	#N/A
TRINITY_DN791_c0_g1_i22	#N/A
TRINITY_DN791_c0_g1_i16	#N/A
TRINITY_DN791_c0_g1_i4	ANR39_BOVINAnkyrin repeat domain-containing protein 39 OS=Bos taurus OX=9913 GN=ANKRD39 PE=2 SV=1
TRINITY_DN791_c0_g1_i12	#N/A
TRINITY_DN733_c0_g1_i2	#N/A
TRINITY_DN733_c1_g1_i1	PZC85959.1hypothetical protein B5X24_HaOG214324
TRINITY_DN733_c1_g2_i1	#N/A
TRINITY_DN733_c1_g2_i4	#N/A
TRINITY_DN733_c1_g4_i1	#N/A
TRINITY_DN756_c0_g1_i6	TRM5_DROMEtRNA (guanine(37)-N1)-methyltransferase OS=Drosophila melanogaster OX=7227 GN=CG32281 PE=2 SV=2
TRINITY_DN756_c0_g1_i7	#N/A
TRINITY_DN756_c0_g1_i5	TRM5_DROMEtRNA (guanine(37)-N1)-methyltransferase OS=Drosophila melanogaster OX=7227 GN=CG32281 PE=2 SV=2
TRINITY_DN756_c0_g1_i4	FLAD1_XENLAFAD synthase OS=Xenopus laevis OX=8355 GN=flad1 PE=2 SV=1
TRINITY_DN756_c1_g1_i5	#N/A
TRINITY_DN756_c1_g1_i13	#N/A
TRINITY_DN756_c1_g1_i3	#N/A
TRINITY_DN756_c1_g1_i12	#N/A
TRINITY_DN756_c1_g1_i11	#N/A
TRINITY_DN756_c1_g1_i6	#N/A
TRINITY_DN756_c1_g1_i7	#N/A
TRINITY_DN756_c3_g1_i6	#N/A
TRINITY_DN756_c4_g1_i3	#N/A
TRINITY_DN710_c0_g1_i10	#N/A
TRINITY_DN710_c0_g1_i3	RIPL_DROMERILP-like protein homolog OS=Drosophila melanogaster OX=7227 GN=Rilpl PE=1 SV=1
TRINITY_DN710_c0_g1_i9	#N/A
TRINITY_DN710_c1_g1_i2	#N/A
TRINITY_DN710_c1_g1_i7	#N/A
TRINITY_DN710_c1_g1_i18	#N/A
TRINITY_DN710_c1_g1_i16	#N/A
TRINITY_DN710_c1_g1_i20	#N/A
TRINITY_DN710_c2_g2_i7	XP_012549111.1heat shock factor-d isoform X1
TRINITY_DN743_c0_g2_i1	#N/A
TRINITY_DN753_c0_g2_i1	#N/A
TRINITY_DN753_c0_g2_i7	#N/A
TRINITY_DN753_c0_g2_i3	#N/A
TRINITY_DN753_c1_g1_i7	#N/A
TRINITY_DN753_c1_g1_i5	#N/A
TRINITY_DN753_c1_g1_i6	#N/A
TRINITY_DN753_c1_g1_i8	#N/A
TRINITY_DN739_c0_g1_i18	TXND2_HUMANThioredoxin domain-containing protein 2 OS=Homo sapiens OX=9606 GN=TXNDC2 PE=2 SV=4
TRINITY_DN739_c0_g1_i16	TXND2_HUMANThioredoxin domain-containing protein 2 OS=Homo sapiens OX=9606 GN=TXNDC2 PE=2 SV=4
TRINITY_DN739_c0_g1_i9	TXND2_MOUSEThioredoxin domain-containing protein 2 OS=Mus musculus OX=10090 GN=Txndc2 PE=1 SV=1
TRINITY_DN739_c3_g1_i4	XP_013187591.1 titin
TRINITY_DN776_c0_g1_i2	#N/A
TRINITY_DN776_c0_g1_i6	#N/A
TRINITY_DN762_c0_g1_i1	ARMT1_DANREProtein-glutamate O-methyltransferase OS=Danio rerio OX=7955 GN=armt1 PE=2 SV=1
TRINITY_DN762_c0_g1_i2	ARMT1_DANREProtein-glutamate O-methyltransferase OS=Danio rerio OX=7955 GN=armt1 PE=2 SV=1
TRINITY_DN762_c1_g1_i15	#N/A
TRINITY_DN762_c2_g1_i2	#N/A
TRINITY_DN762_c5_g1_i3	#N/A
TRINITY_DN745_c0_g1_i2	XP_013198655.1 lysozyme 2-like
TRINITY_DN745_c0_g2_i8	ILYS3_CAEELInvertebrate-type lysozyme 3 OS=Caenorhabditis elegans OX=6239 GN=ilys-3 PE=1 SV=1
TRINITY_DN745_c0_g2_i4	LYS_RUDPHInvertebrate-type lysozyme OS=Ruditapes philippinarum OX=129788 PE=1 SV=1
TRINITY_DN745_c0_g2_i10	LYS_RUDPHInvertebrate-type lysozyme OS=Ruditapes philippinarum OX=129788 PE=1 SV=1
TRINITY_DN745_c0_g2_i6	LYS_RUDPHInvertebrate-type lysozyme OS=Ruditapes philippinarum OX=129788 PE=1 SV=1
TRINITY_DN745_c1_g1_i5	#N/A
TRINITY_DN745_c1_g1_i7	XP_013198655.1 lysozyme 2-like
TRINITY_DN745_c1_g2_i2	ILYS3_CAEELInvertebrate-type lysozyme 3 OS=Caenorhabditis elegans OX=6239 GN=ilys-3 PE=1 SV=1
TRINITY_DN745_c1_g2_i5	ILYS3_CAEELInvertebrate-type lysozyme 3 OS=Caenorhabditis elegans OX=6239 GN=ilys-3 PE=1 SV=1
TRINITY_DN799_c0_g1_i1	ENDOU_DROMEPoly(U)-specific endoribonuclease homolog OS=Drosophila melanogaster OX=7227 GN=CG2145 PE=2 SV=1
TRINITY_DN799_c0_g1_i7	ENDOU_DROMEPoly(U)-specific endoribonuclease homolog OS=Drosophila melanogaster OX=7227 GN=CG2145 PE=2 SV=1
TRINITY_DN799_c1_g1_i4	NFU1_DROGRNFU1 iron-sulfur cluster scaffold homolog, mitochondrial OS=Drosophila grimshawi OX=7222 GN=GH17809 PE=3 SV=1
TRINITY_DN778_c0_g1_i1	GLUCL_DROMEGlutamate-gated chloride channel OS=Drosophila melanogaster OX=7227 GN=GluClalpha PE=1 SV=2
TRINITY_DN778_c0_g1_i19	GLUCL_DROMEGlutamate-gated chloride channel OS=Drosophila melanogaster OX=7227 GN=GluClalpha PE=1 SV=2
TRINITY_DN778_c0_g1_i10	GLUCL_DROMEGlutamate-gated chloride channel OS=Drosophila melanogaster OX=7227 GN=GluClalpha PE=1 SV=2
TRINITY_DN778_c0_g1_i18	GLUCL_DROMEGlutamate-gated chloride channel OS=Drosophila melanogaster OX=7227 GN=GluClalpha PE=1 SV=2
TRINITY_DN778_c0_g1_i9	IF4G3_MOUSEEukaryotic translation initiation factor 4 gamma 3 OS=Mus musculus OX=10090 GN=Eif4g3 PE=1 SV=2
TRINITY_DN778_c1_g1_i4	#N/A
TRINITY_DN778_c1_g1_i1	#N/A
TRINITY_DN778_c1_g1_i8	GNB5_RABITGuanine nucleotide-binding protein subunit beta-5 OS=Oryctolagus cuniculus OX=9986 GN=GNB5 PE=2 SV=1
TRINITY_DN778_c1_g1_i5	#N/A
TRINITY_DN778_c1_g1_i2	IF4G3_HUMANEukaryotic translation initiation factor 4 gamma 3 OS=Homo sapiens OX=9606 GN=EIF4G3 PE=1 SV=2
TRINITY_DN740_c0_g1_i1	SGTB_HUMANSmall glutamine-rich tetratricopeptide repeat-containing protein beta OS=Homo sapiens OX=9606 GN=SGTB PE=1 SV=1
TRINITY_DN740_c0_g1_i4	SGTB_HUMANSmall glutamine-rich tetratricopeptide repeat-containing protein beta OS=Homo sapiens OX=9606 GN=SGTB PE=1 SV=1
TRINITY_DN740_c0_g1_i3	SGTB_HUMANSmall glutamine-rich tetratricopeptide repeat-containing protein beta OS=Homo sapiens OX=9606 GN=SGTB PE=1 SV=1
TRINITY_DN740_c0_g1_i2	SGTB_HUMANSmall glutamine-rich tetratricopeptide repeat-containing protein beta OS=Homo sapiens OX=9606 GN=SGTB PE=1 SV=1
TRINITY_DN771_c0_g1_i25	IMP1L_HUMANMitochondrial inner membrane protease subunit 1 OS=Homo sapiens OX=9606 GN=IMMP1L PE=2 SV=1
TRINITY_DN771_c0_g1_i14	IMP1L_HUMANMitochondrial inner membrane protease subunit 1 OS=Homo sapiens OX=9606 GN=IMMP1L PE=2 SV=1
TRINITY_DN766_c0_g1_i20	ZN436_HUMANZinc finger protein 436 OS=Homo sapiens OX=9606 GN=ZNF436 PE=1 SV=2
TRINITY_DN734_c0_g1_i2	#N/A
TRINITY_DN716_c0_g1_i6	#N/A
TRINITY_DN716_c0_g1_i1	#N/A
TRINITY_DN716_c0_g1_i9	#N/A
TRINITY_DN715_c0_g1_i2	NUDT8_MOUSENucleoside diphosphate-linked moiety X motif 8 OS=Mus musculus OX=10090 GN=Nudt8 PE=1 SV=1
TRINITY_DN715_c0_g2_i1	#N/A
TRINITY_DN735_c0_g1_i3	AMY98414.1chitin deacetylase 5
TRINITY_DN735_c0_g1_i6	ACB54935.1chitin deacetylase
TRINITY_DN735_c0_g2_i1	ACB54935.1chitin deacetylase
TRINITY_DN723_c0_g1_i1	COQ8B_DANREAtypical kinase COQ8B, mitochondrial OS=Danio rerio OX=7955 GN=coq8b PE=3 SV=2
TRINITY_DN723_c0_g2_i2	XP_026736527.1atypical kinase COQ8B, mitochondrial-like
TRINITY_DN723_c0_g2_i6	XP_026736527.1atypical kinase COQ8B, mitochondrial-like
TRINITY_DN773_c0_g1_i3	#N/A
TRINITY_DN773_c0_g1_i1	#N/A
TRINITY_DN773_c0_g1_i2	#N/A
TRINITY_DN773_c0_g2_i4	#N/A
TRINITY_DN773_c0_g2_i7	#N/A
TRINITY_DN737_c0_g1_i4	DJC25_DROMEDnaJ homolog subfamily C member 25 homolog OS=Drosophila melanogaster OX=7227 GN=CG7872 PE=2 SV=1
TRINITY_DN737_c0_g1_i5	DJC25_DROMEDnaJ homolog subfamily C member 25 homolog OS=Drosophila melanogaster OX=7227 GN=CG7872 PE=2 SV=1
TRINITY_DN737_c0_g1_i7	DJC25_DROMEDnaJ homolog subfamily C member 25 homolog OS=Drosophila melanogaster OX=7227 GN=CG7872 PE=2 SV=1
TRINITY_DN737_c2_g1_i5	#N/A
TRINITY_DN789_c0_g1_i3	OSGP2_XENTRProbable tRNA N6-adenosine threonylcarbamoyltransferase, mitochondrial OS=Xenopus tropicalis OX=8364 GN=osgepl1 PE=2 SV=2
TRINITY_DN789_c0_g1_i6	OSGP2_XENTRProbable tRNA N6-adenosine threonylcarbamoyltransferase, mitochondrial OS=Xenopus tropicalis OX=8364 GN=osgepl1 PE=2 SV=2
TRINITY_DN736_c0_g1_i9	#N/A
TRINITY_DN736_c0_g2_i1	TCB2_CAEBRTransposable element Tcb2 transposase OS=Caenorhabditis briggsae OX=6238 PE=3 SV=1
TRINITY_DN736_c0_g3_i2	#N/A
TRINITY_DN736_c0_g3_i1	#N/A
TRINITY_DN736_c1_g1_i2	#N/A
TRINITY_DN736_c1_g1_i8	#N/A
TRINITY_DN736_c2_g1_i3	#N/A
TRINITY_DN736_c2_g1_i7	#N/A
TRINITY_DN736_c5_g1_i5	#N/A
TRINITY_DN736_c5_g1_i8	#N/A
TRINITY_DN736_c6_g1_i1	#N/A
TRINITY_DN731_c0_g1_i1	#N/A
TRINITY_DN731_c0_g1_i3	#N/A
TRINITY_DN731_c0_g1_i9	#N/A
TRINITY_DN731_c0_g1_i12	#N/A
TRINITY_DN731_c0_g1_i8	#N/A
TRINITY_DN731_c2_g1_i10	#N/A
TRINITY_DN731_c2_g1_i1	#N/A
TRINITY_DN731_c2_g1_i15	#N/A
TRINITY_DN731_c2_g1_i4	#N/A
TRINITY_DN731_c2_g1_i14	#N/A
TRINITY_DN731_c2_g1_i6	#N/A
TRINITY_DN731_c2_g1_i2	#N/A
TRINITY_DN731_c3_g1_i5	#N/A
TRINITY_DN780_c0_g1_i9	#N/A
TRINITY_DN780_c0_g1_i5	OWR44713.1odorant binding protein
TRINITY_DN780_c0_g1_i4	OWR44713.1odorant binding protein
TRINITY_DN793_c0_g1_i1	#N/A
TRINITY_DN793_c0_g1_i4	#N/A
TRINITY_DN793_c0_g1_i12	#N/A
TRINITY_DN793_c0_g1_i7	#N/A
TRINITY_DN793_c0_g1_i11	#N/A
TRINITY_DN741_c0_g1_i17	#N/A
TRINITY_DN741_c0_g1_i9	#N/A
TRINITY_DN741_c0_g1_i18	#N/A
TRINITY_DN741_c0_g1_i4	#N/A
TRINITY_DN741_c0_g1_i7	#N/A
TRINITY_DN741_c0_g1_i6	#N/A
TRINITY_DN741_c0_g1_i8	#N/A
TRINITY_DN741_c0_g1_i20	#N/A
TRINITY_DN741_c1_g1_i9	#N/A
TRINITY_DN741_c1_g1_i8	#N/A
TRINITY_DN741_c13_g1_i2	#N/A
TRINITY_DN794_c0_g1_i3	SPHM_HUMANN-sulphoglucosamine sulphohydrolase OS=Homo sapiens OX=9606 GN=SGSH PE=1 SV=1
TRINITY_DN794_c0_g1_i5	PMM_DROMEProbable phosphomannomutase OS=Drosophila melanogaster OX=7227 GN=CG10688 PE=2 SV=1
TRINITY_DN794_c0_g1_i10	SPHM_HUMANN-sulphoglucosamine sulphohydrolase OS=Homo sapiens OX=9606 GN=SGSH PE=1 SV=1
TRINITY_DN770_c0_g1_i1	#N/A
TRINITY_DN770_c0_g1_i2	#N/A
TRINITY_DN770_c0_g4_i1	#N/A
TRINITY_DN770_c1_g1_i8	#N/A
TRINITY_DN770_c1_g1_i7	#N/A
TRINITY_DN770_c1_g1_i14	#N/A
TRINITY_DN751_c0_g2_i1	#N/A
TRINITY_DN751_c3_g1_i1	#N/A
TRINITY_DN761_c0_g1_i5	#N/A
TRINITY_DN761_c1_g1_i1	#N/A
TRINITY_DN761_c1_g1_i2	#N/A
TRINITY_DN761_c1_g2_i4	#N/A
TRINITY_DN761_c1_g2_i1	#N/A
TRINITY_DN761_c1_g2_i2	#N/A
TRINITY_DN761_c2_g1_i1	#N/A
TRINITY_DN761_c2_g2_i2	#N/A
TRINITY_DN761_c2_g3_i1	#N/A
TRINITY_DN761_c3_g1_i3	#N/A
TRINITY_DN761_c3_g1_i4	#N/A
TRINITY_DN761_c3_g1_i5	#N/A
TRINITY_DN761_c4_g1_i2	#N/A
TRINITY_DN761_c5_g1_i2	#N/A
TRINITY_DN761_c5_g1_i5	#N/A
TRINITY_DN761_c6_g1_i4	#N/A
TRINITY_DN787_c0_g1_i1	#N/A
TRINITY_DN787_c0_g1_i6	#N/A
TRINITY_DN730_c0_g1_i3	OBSTE_DROMEProtein obstructor-E OS=Drosophila melanogaster OX=7227 GN=obst-E PE=2 SV=2
TRINITY_DN730_c0_g1_i2	OBSTE_DROMEProtein obstructor-E OS=Drosophila melanogaster OX=7227 GN=obst-E PE=2 SV=2
TRINITY_DN730_c0_g1_i5	OBSTE_DROMEProtein obstructor-E OS=Drosophila melanogaster OX=7227 GN=obst-E PE=2 SV=2
TRINITY_DN729_c0_g1_i2	#N/A
TRINITY_DN729_c0_g1_i1	#N/A
TRINITY_DN729_c0_g2_i9	#N/A
TRINITY_DN729_c0_g2_i1	#N/A
TRINITY_DN729_c0_g2_i3	#N/A
TRINITY_DN729_c1_g1_i8	#N/A
TRINITY_DN729_c1_g1_i6	#N/A
TRINITY_DN729_c1_g1_i7	#N/A
TRINITY_DN729_c1_g1_i15	#N/A
TRINITY_DN729_c1_g1_i5	#N/A
TRINITY_DN729_c1_g1_i4	#N/A
TRINITY_DN729_c4_g2_i1	#N/A
TRINITY_DN704_c0_g1_i2	MEL2A_DANREMethyltransferase-like protein 2-A OS=Danio rerio OX=7955 GN=mettl2a PE=2 SV=1
TRINITY_DN704_c0_g1_i5	MEL2A_DANREMethyltransferase-like protein 2-A OS=Danio rerio OX=7955 GN=mettl2a PE=2 SV=1
TRINITY_DN704_c0_g1_i1	METL_DROMEMethyltransferase-like protein OS=Drosophila melanogaster OX=7227 GN=metl PE=1 SV=2
TRINITY_DN704_c0_g1_i12	MEL2A_DANREMethyltransferase-like protein 2-A OS=Danio rerio OX=7955 GN=mettl2a PE=2 SV=1
TRINITY_DN78270_c0_g1_i2	SYB1_CAEELSynaptobrevin-1 OS=Caenorhabditis elegans OX=6239 GN=snb-1 PE=1 SV=1
TRINITY_DN78322_c0_g1_i1	FAS_ANSANFatty acid synthase (Fragment) OS=Anser anser anser OX=8844 GN=FASN PE=1 SV=1
TRINITY_DN78350_c0_g1_i3	#N/A
TRINITY_DN78350_c0_g1_i1	#N/A
TRINITY_DN78312_c0_g1_i1	#N/A
TRINITY_DN78312_c0_g1_i3	#N/A
TRINITY_DN78294_c0_g1_i8	#N/A
TRINITY_DN78346_c0_g1_i4	#N/A
TRINITY_DN78321_c0_g1_i1	#N/A
TRINITY_DN78369_c0_g1_i8	#N/A
TRINITY_DN78369_c0_g1_i3	#N/A
TRINITY_DN81480_c0_g2_i7	#N/A
TRINITY_DN81492_c0_g1_i1	#N/A
TRINITY_DN81426_c0_g1_i1	#N/A
TRINITY_DN81494_c0_g1_i1	#N/A
TRINITY_DN81523_c0_g1_i2	#N/A
TRINITY_DN81424_c0_g1_i4	#N/A
TRINITY_DN81424_c0_g1_i2	#N/A
TRINITY_DN81465_c0_g1_i3	RRAGC_MOUSERas-related GTP-binding protein C OS=Mus musculus OX=10090 GN=Rragc PE=1 SV=1
TRINITY_DN23027_c0_g1_i1	JERKL_HUMANJerky protein homolog-like OS=Homo sapiens OX=9606 GN=JRKL PE=2 SV=2
TRINITY_DN23026_c0_g1_i2	#N/A
TRINITY_DN23078_c0_g3_i1	#N/A
TRINITY_DN23119_c0_g1_i2	CX6A1_HUMANCytochrome c oxidase subunit 6A1, mitochondrial OS=Homo sapiens OX=9606 GN=COX6A1 PE=1 SV=4
TRINITY_DN23119_c1_g1_i7	#N/A
TRINITY_DN23118_c0_g1_i1	#N/A
TRINITY_DN23101_c0_g1_i1	XP_026495951.1NAD kinase-like isoform X4
TRINITY_DN23113_c3_g1_i1	#N/A
TRINITY_DN23111_c0_g1_i2	#N/A
TRINITY_DN23075_c0_g1_i8	PPK28_DROMEPickpocket protein 28 OS=Drosophila melanogaster OX=7227 GN=ppk28 PE=1 SV=2
TRINITY_DN23029_c0_g1_i2	#N/A
TRINITY_DN23055_c1_g1_i3	#N/A
TRINITY_DN23055_c1_g1_i4	#N/A
TRINITY_DN23051_c0_g1_i5	#N/A
TRINITY_DN23051_c0_g1_i8	#N/A
TRINITY_DN23051_c0_g1_i6	#N/A
TRINITY_DN23087_c0_g1_i3	TTF2_DROMETranscription termination factor 2 OS=Drosophila melanogaster OX=7227 GN=lds PE=1 SV=2
TRINITY_DN23054_c1_g1_i1	#N/A
TRINITY_DN23085_c0_g1_i2	#N/A
TRINITY_DN23085_c0_g2_i2	#N/A
TRINITY_DN23085_c1_g1_i6	#N/A
TRINITY_DN23085_c1_g1_i5	#N/A
TRINITY_DN23050_c0_g1_i4	#N/A
TRINITY_DN23030_c0_g1_i1	CC14A_DANREDual specificity protein phosphatase CDC14AB OS=Danio rerio OX=7955 GN=cdc14ab PE=3 SV=1
TRINITY_DN23103_c0_g1_i4	RRP7A_HUMANRibosomal RNA-processing protein 7 homolog A OS=Homo sapiens OX=9606 GN=RRP7A PE=1 SV=2
TRINITY_DN23103_c0_g1_i11	RRP7A_HUMANRibosomal RNA-processing protein 7 homolog A OS=Homo sapiens OX=9606 GN=RRP7A PE=1 SV=2
TRINITY_DN23117_c0_g1_i4	#N/A
TRINITY_DN23117_c0_g1_i3	#N/A
TRINITY_DN23117_c0_g1_i8	#N/A
TRINITY_DN23094_c0_g1_i1	#N/A
TRINITY_DN23036_c0_g2_i9	#N/A
TRINITY_DN23036_c0_g2_i4	#N/A
TRINITY_DN23036_c0_g2_i1	MCRS1_MOUSEMicrospherule protein 1 OS=Mus musculus OX=10090 GN=Mcrs1 PE=1 SV=1
TRINITY_DN23036_c0_g2_i3	#N/A
TRINITY_DN23036_c0_g2_i5	MCRS1_HUMANMicrospherule protein 1 OS=Homo sapiens OX=9606 GN=MCRS1 PE=1 SV=1
TRINITY_DN23036_c0_g2_i7	MCRS1_MOUSEMicrospherule protein 1 OS=Mus musculus OX=10090 GN=Mcrs1 PE=1 SV=1
TRINITY_DN23073_c0_g1_i2	#N/A
TRINITY_DN23073_c0_g1_i7	#N/A
TRINITY_DN23073_c0_g1_i6	#N/A
TRINITY_DN23043_c0_g1_i2	AL_DROMEHomeobox protein aristaless OS=Drosophila melanogaster OX=7227 GN=al PE=1 SV=2
TRINITY_DN23061_c0_g1_i1	#N/A
TRINITY_DN23086_c0_g1_i1	TBB3_DROMETubulin beta-3 chain OS=Drosophila melanogaster OX=7227 GN=betaTub60D PE=2 SV=2
TRINITY_DN23052_c0_g1_i2	#N/A
TRINITY_DN23041_c1_g1_i1	SETMR_HUMANHistone-lysine N-methyltransferase SETMAR OS=Homo sapiens OX=9606 GN=SETMAR PE=1 SV=2
TRINITY_DN23067_c0_g3_i1	#N/A
TRINITY_DN23079_c0_g1_i2	ZN782_HUMANZinc finger protein 782 OS=Homo sapiens OX=9606 GN=ZNF782 PE=2 SV=1
TRINITY_DN60577_c0_g1_i1	#N/A
TRINITY_DN60549_c0_g1_i1	MP2K1_RABITDual specificity mitogen-activated protein kinase kinase 1 OS=Oryctolagus cuniculus OX=9986 GN=MAP2K1 PE=1 SV=2
TRINITY_DN60614_c0_g1_i1	#N/A
TRINITY_DN60607_c0_g1_i3	UBA6_MOUSEUbiquitin-like modifier-activating enzyme 6 OS=Mus musculus OX=10090 GN=Uba6 PE=1 SV=1
TRINITY_DN60595_c0_g1_i1	#N/A
TRINITY_DN60573_c0_g1_i1	#N/A
TRINITY_DN60569_c0_g1_i4	#N/A
TRINITY_DN60632_c0_g1_i1	#N/A
TRINITY_DN60598_c0_g1_i3	#N/A
TRINITY_DN60598_c0_g1_i1	#N/A
TRINITY_DN60635_c0_g1_i2	#N/A
TRINITY_DN60639_c0_g1_i1	#N/A
TRINITY_DN60610_c0_g1_i1	#N/A
TRINITY_DN60584_c0_g1_i2	#N/A
TRINITY_DN60584_c0_g1_i1	#N/A
TRINITY_DN60619_c0_g1_i1	#N/A
TRINITY_DN60623_c0_g2_i1	#N/A
TRINITY_DN42872_c0_g1_i1	#N/A
TRINITY_DN42872_c0_g1_i2	#N/A
TRINITY_DN42831_c0_g1_i1	#N/A
TRINITY_DN42818_c1_g3_i1	#N/A
TRINITY_DN42891_c0_g1_i1	#N/A
TRINITY_DN42838_c0_g1_i5	#N/A
TRINITY_DN42838_c0_g1_i4	#N/A
TRINITY_DN42838_c0_g1_i2	#N/A
TRINITY_DN42820_c0_g1_i2	TOR_DROMESerine/threonine-protein kinase Tor OS=Drosophila melanogaster OX=7227 GN=Tor PE=1 SV=1
TRINITY_DN42881_c0_g1_i2	#N/A
TRINITY_DN42881_c0_g1_i1	#N/A
TRINITY_DN42907_c0_g1_i1	#N/A
TRINITY_DN42899_c0_g1_i1	#N/A
TRINITY_DN42898_c0_g1_i1	#N/A
TRINITY_DN42847_c0_g1_i1	#N/A
TRINITY_DN42836_c0_g1_i2	#N/A
TRINITY_DN86265_c0_g2_i3	#N/A
TRINITY_DN86265_c0_g2_i1	#N/A
TRINITY_DN86265_c0_g2_i2	#N/A
[truncated: 53,933 more rows]

## Sheet: egg_homosnp
HomoSNPs	Decsription
TRINITY_DN134104_c0_g1_i1	#N/A	TRINITY_DN136505_c0_g1_i1	NUPR1_MOUSENuclear protein 1 OS=Mus musculus OX=10090 GN=Nupr1 PE=1 SV=1
TRINITY_DN102250_c0_g1_i1	#N/A	TRINITY_DN136567_c0_g1_i1	RL11_DROME60S ribosomal protein L11 OS=Drosophila melanogaster OX=7227 GN=RpL11 PE=1 SV=2
TRINITY_DN102226_c0_g1_i1	#N/A	TRINITY_DN103870_c0_g1_i1	MRP6_HUMANMultidrug resistance-associated protein 6 OS=Homo sapiens OX=9606 GN=ABCC6 PE=1 SV=2
TRINITY_DN102247_c0_g1_i1	#N/A	TRINITY_DN106547_c1_g1_i4	CDC5L_MOUSECell division cycle 5-like protein OS=Mus musculus OX=10090 GN=Cdc5l PE=1 SV=2
TRINITY_DN136505_c0_g1_i1	NUPR1_MOUSENuclear protein 1 OS=Mus musculus OX=10090 GN=Nupr1 PE=1 SV=1
TRINITY_DN136567_c0_g1_i1	RL11_DROME60S ribosomal protein L11 OS=Drosophila melanogaster OX=7227 GN=RpL11 PE=1 SV=2
TRINITY_DN117198_c0_g1_i1	#N/A	TRINITY_DN104470_c0_g1_i3	SETMR_HUMANHistone-lysine N-methyltransferase SETMAR OS=Homo sapiens OX=9606 GN=SETMAR PE=1 SV=2
TRINITY_DN103806_c0_g1_i1	#N/A	TRINITY_DN136124_c0_g1_i1	TRPV5_MOUSETransient receptor potential cation channel subfamily V member 5 OS=Mus musculus OX=10090 GN=Trpv5 PE=1 SV=2
TRINITY_DN103853_c0_g1_i3	#N/A	TRINITY_DN118525_c0_g1_i1	LRC57_XENLALeucine-rich repeat-containing protein 57 OS=Xenopus laevis OX=8355 GN=lrrc57 PE=2 SV=1
TRINITY_DN103862_c0_g1_i1	#N/A	TRINITY_DN118925_c0_g1_i1	RL34_AEDAL60S ribosomal protein L34 OS=Aedes albopictus OX=7160 GN=RpL34 PE=2 SV=2
TRINITY_DN103865_c0_g1_i2	#N/A	TRINITY_DN125308_c0_g1_i1	MUC6_HUMANMucin-6 OS=Homo sapiens OX=9606 GN=MUC6 PE=1 SV=3
TRINITY_DN103870_c0_g1_i1	MRP6_HUMANMultidrug resistance-associated protein 6 OS=Homo sapiens OX=9606 GN=ABCC6 PE=1 SV=2
TRINITY_DN125624_c0_g1_i1	#N/A	TRINITY_DN118061_c0_g1_i1	FANCA_HUMANFanconi anemia group A protein OS=Homo sapiens OX=9606 GN=FANCA PE=1 SV=2
TRINITY_DN125663_c0_g1_i1	#N/A	TRINITY_DN104898_c0_g1_i3	KMQ88146.1integrase core domain protein
TRINITY_DN106523_c0_g1_i1	#N/A	TRINITY_DN104928_c0_g1_i1	RBM8A_DROMERNA-binding protein 8A OS=Drosophila melanogaster OX=7227 GN=tsu PE=1 SV=1
TRINITY_DN106582_c0_g1_i1	#N/A	TRINITY_DN104928_c0_g2_i1	RBM8A_DROMERNA-binding protein 8A OS=Drosophila melanogaster OX=7227 GN=tsu PE=1 SV=1
TRINITY_DN106547_c1_g1_i4	CDC5L_MOUSECell division cycle 5-like protein OS=Mus musculus OX=10090 GN=Cdc5l PE=1 SV=2
TRINITY_DN106543_c0_g1_i2	SOCS6_PONABSuppressor of cytokine signaling 6 OS=Pongo abelii OX=9601 GN=SOCS6 PE=2 SV=1
TRINITY_DN106607_c0_g1_i1	#N/A	TRINITY_DN106328_c0_g1_i6	XP_017481194.1PREDICTED: uncharacterized protein LOC108370373
TRINITY_DN106529_c0_g1_i1	#N/A	TRINITY_DN106356_c0_g1_i1	KPJ17812.1FERM, RhoGEF and pleckstrin domain-containing protein 2
TRINITY_DN107796_c0_g1_i1	#N/A	TRINITY_DN101976_c0_g1_i1	TM35A_BOVINTransmembrane protein 35A OS=Bos taurus OX=9913 GN=TMEM35A PE=2 SV=1
TRINITY_DN107772_c0_g2_i1	#N/A	TRINITY_DN110054_c0_g1_i1	DIS3_SCHPOExosome complex exonuclease dis3 OS=Schizosaccharomyces pombe (strain 972 / ATCC 24843) OX=284812 GN=dis3 PE=1 SV=1
TRINITY_DN107814_c0_g1_i1	#N/A	TRINITY_DN123605_c0_g1_i1	CYLD_RATUbiquitin carboxyl-terminal hydrolase CYLD OS=Rattus norvegicus OX=10116 GN=Cyld PE=1 SV=1
TRINITY_DN107788_c0_g1_i1	#N/A	TRINITY_DN112603_c0_g1_i1	AT8B2_HUMANPhospholipid-transporting ATPase ID OS=Homo sapiens OX=9606 GN=ATP8B2 PE=1 SV=2
TRINITY_DN107816_c2_g1_i1	#N/A	TRINITY_DN114433_c0_g1_i1	RDRP_YOMVReplicase large subunit OS=Youcai mosaic virus OX=228578 PE=2 SV=2
TRINITY_DN107766_c0_g1_i1	#N/A	TRINITY_DN106873_c0_g1_i1	RL13_SPOFR60S ribosomal protein L13 OS=Spodoptera frugiperda OX=7108 GN=RpL13 PE=2 SV=1
TRINITY_DN115758_c0_g1_i1	#N/A	TRINITY_DN125781_c0_g1_i1	RL9_SPOFR60S ribosomal protein L9 OS=Spodoptera frugiperda OX=7108 GN=RpL9 PE=2 SV=1
TRINITY_DN115765_c0_g1_i1	#N/A	TRINITY_DN128180_c0_g1_i1	KMT2C_HUMANHistone-lysine N-methyltransferase 2C OS=Homo sapiens OX=9606 GN=KMT2C PE=1 SV=3
TRINITY_DN108200_c0_g2_i1	DDR2_HUMANDiscoidin domain-containing receptor 2 OS=Homo sapiens OX=9606 GN=DDR2 PE=1 SV=2
TRINITY_DN108154_c0_g1_i3	#N/A	TRINITY_DN101653_c0_g1_i1	THAP9_HUMANDNA transposase THAP9 OS=Homo sapiens OX=9606 GN=THAP9 PE=1 SV=2
TRINITY_DN115474_c0_g1_i1	#N/A	TRINITY_DN110910_c0_g1_i3	STX18_DANRESyntaxin-18 OS=Danio rerio OX=7955 GN=stx18 PE=2 SV=1
TRINITY_DN137325_c0_g1_i1	#N/A	TRINITY_DN133426_c0_g1_i1	ADT2_ANOGAADP,ATP carrier protein 2 OS=Anopheles gambiae OX=7165 GN=AGAP002358 PE=3 SV=2
TRINITY_DN104444_c1_g1_i1	#N/A	TRINITY_DN120946_c0_g1_i1	BCOR_HUMANBCL-6 corepressor OS=Homo sapiens OX=9606 GN=BCOR PE=1 SV=1
TRINITY_DN104412_c0_g1_i1	#N/A	TRINITY_DN132091_c0_g1_i1	RS5_HUMAN40S ribosomal protein S5 OS=Homo sapiens OX=9606 GN=RPS5 PE=1 SV=4
TRINITY_DN104402_c0_g1_i3	#N/A	TRINITY_DN130371_c0_g1_i1	RS13_SPOFR40S ribosomal protein S13 OS=Spodoptera frugiperda OX=7108 GN=RpS13 PE=2 SV=3
TRINITY_DN104432_c0_g1_i3	#N/A	TRINITY_DN130340_c0_g1_i1	NU1M_HUMANNADH-ubiquinone oxidoreductase chain 1 OS=Homo sapiens OX=9606 GN=MT-ND1 PE=1 SV=1
TRINITY_DN104470_c0_g1_i3	SETMR_HUMANHistone-lysine N-methyltransferase SETMAR OS=Homo sapiens OX=9606 GN=SETMAR PE=1 SV=2
TRINITY_DN104427_c0_g1_i1	#N/A	TRINITY_DN104201_c0_g2_i1	XP_028178510.1uncharacterized protein LOC114365961
TRINITY_DN104421_c0_g1_i2	#N/A	TRINITY_DN111375_c0_g1_i1	PHX2B_MOUSEPaired mesoderm homeobox protein 2B OS=Mus musculus OX=10090 GN=Phox2b PE=1 SV=1
TRINITY_DN109631_c0_g1_i1	#N/A	TRINITY_DN124138_c0_g1_i1	LOLAL_DROMELongitudinals lacking protein-like OS=Drosophila melanogaster OX=7227 GN=lolal PE=1 SV=1
TRINITY_DN109553_c0_g2_i2	#N/A	TRINITY_DN105035_c0_g1_i1	ALX1_DANREALX homeobox protein 1 OS=Danio rerio OX=7955 GN=alx1 PE=2 SV=1
TRINITY_DN109344_c0_g1_i1	#N/A	TRINITY_DN103521_c0_g1_i1	XP_026762774.1uncharacterized protein LOC113521445
TRINITY_DN109366_c0_g1_i2	#N/A	TRINITY_DN137395_c0_g1_i1	TNNC1_DROMETroponin C, isoform 1 OS=Drosophila melanogaster OX=7227 GN=TpnC41C PE=2 SV=2
TRINITY_DN107029_c0_g1_i2	#N/A	TRINITY_DN137439_c0_g1_i1	RL17_BOMMO60S ribosomal protein L17 OS=Bombyx mori OX=7091 GN=RpL17 PE=2 SV=1
TRINITY_DN107097_c1_g1_i1	#N/A	TRINITY_DN108024_c0_g2_i1	DNJC1_MOUSEDnaJ homolog subfamily C member 1 OS=Mus musculus OX=10090 GN=Dnajc1 PE=1 SV=1
TRINITY_DN107107_c0_g1_i4	#N/A	TRINITY_DN121607_c0_g1_i1	RS20_DROME40S ribosomal protein S20 OS=Drosophila melanogaster OX=7227 GN=RpS20 PE=1 SV=1
TRINITY_DN104651_c0_g1_i1	#N/A	TRINITY_DN121652_c0_g1_i1	BJSB2_TRINIBasic juvenile hormone-suppressible protein 2 OS=Trichoplusia ni OX=7111 GN=BJSP-2 PE=1 SV=1
TRINITY_DN104662_c0_g1_i3	#N/A	TRINITY_DN128525_c0_g1_i1	COX5A_DROMECytochrome c oxidase subunit 5A, mitochondrial OS=Drosophila melanogaster OX=7227 GN=COX5A PE=2 SV=2
TRINITY_DN104662_c0_g1_i1	#N/A	TRINITY_DN136890_c0_g1_i1	RL31_SPOFR60S ribosomal protein L31 OS=Spodoptera frugiperda OX=7108 GN=RpL31 PE=2 SV=1
TRINITY_DN104645_c0_g1_i3	#N/A	TRINITY_DN109327_c0_g2_i1	XP_026743810.1bromodomain-containing protein 4
TRINITY_DN104603_c0_g1_i1	#N/A	TRINITY_DN124443_c0_g1_i1	LMX1B_MOUSELIM homeobox transcription factor 1-beta OS=Mus musculus OX=10090 GN=Lmx1b PE=1 SV=3
TRINITY_DN138946_c0_g1_i1	#N/A	TRINITY_DN101454_c0_g1_i1	TRA9_MYCTUPutative transposase for insertion sequence element IS986/IS6110 OS=Mycobacterium tuberculosis (strain ATCC 25618 / H37Rv) OX=83332 GN=Rv0796 PE=4 SV=1
TRINITY_DN102387_c0_g1_i1	#N/A	TRINITY_DN108424_c0_g1_i1	TM115_HUMANTransmembrane protein 115 OS=Homo sapiens OX=9606 GN=TMEM115 PE=1 SV=1
TRINITY_DN102333_c0_g1_i1	#N/A	TRINITY_DN108424_c0_g1_i2	TM115_HUMANTransmembrane protein 115 OS=Homo sapiens OX=9606 GN=TMEM115 PE=1 SV=1
TRINITY_DN102295_c0_g1_i3	#N/A	TRINITY_DN104555_c0_g1_i1	PGBD2_HUMANPiggyBac transposable element-derived protein 2 OS=Homo sapiens OX=9606 GN=PGBD2 PE=2 SV=1
TRINITY_DN102360_c0_g2_i1	#N/A	TRINITY_DN104572_c0_g1_i1	XP_023936098.1sodium channel protein Nach-like
TRINITY_DN136085_c0_g1_i1	#N/A	TRINITY_DN104509_c0_g1_i1	CDK20_DANRECyclin-dependent kinase 20 OS=Danio rerio OX=7955 GN=cdk20 PE=2 SV=1
TRINITY_DN136091_c0_g1_i1	#N/A	TRINITY_DN104525_c0_g1_i1	NGB_TETNGNeuroglobin OS=Tetraodon nigroviridis OX=99883 GN=ngb PE=2 SV=1
TRINITY_DN136124_c0_g1_i1	TRPV5_MOUSETransient receptor potential cation channel subfamily V member 5 OS=Mus musculus OX=10090 GN=Trpv5 PE=1 SV=2
TRINITY_DN110840_c0_g1_i1	#N/A	TRINITY_DN117801_c0_g1_i1	RL35A_PONAB60S ribosomal protein L35a OS=Pongo abelii OX=9601 GN=RPL35A PE=3 SV=1
TRINITY_DN118525_c0_g1_i1	LRC57_XENLALeucine-rich repeat-containing protein 57 OS=Xenopus laevis OX=8355 GN=lrrc57 PE=2 SV=1
TRINITY_DN118925_c0_g1_i1	RL34_AEDAL60S ribosomal protein L34 OS=Aedes albopictus OX=7160 GN=RpL34 PE=2 SV=2
TRINITY_DN125280_c0_g1_i1	#N/A	TRINITY_DN112104_c0_g1_i3	KYNB_POLNAKynurenine formamidase OS=Polaromonas naphthalenivorans (strain CJ2) OX=365044 GN=kynB PE=3 SV=1
TRINITY_DN125308_c0_g1_i1	MUC6_HUMANMucin-6 OS=Homo sapiens OX=9606 GN=MUC6 PE=1 SV=3
TRINITY_DN130538_c0_g1_i1	#N/A	TRINITY_DN112804_c0_g1_i1	DDR2_MOUSEDiscoidin domain-containing receptor 2 OS=Mus musculus OX=10090 GN=Ddr2 PE=1 SV=2
TRINITY_DN136442_c0_g1_i1	#N/A	TRINITY_DN112775_c0_g1_i1	3BHS1_HUMAN3 beta-hydroxysteroid dehydrogenase/Delta 5--
TRINITY_DN127110_c0_g1_i1	#N/A	TRINITY_DN112843_c0_g1_i1	SCN60_DROMESodium channel protein 60E OS=Drosophila melanogaster OX=7227 GN=NaCP60E PE=2 SV=6
TRINITY_DN113445_c0_g1_i2	#N/A	TRINITY_DN117381_c0_g1_i1	APLP_MANSEApolipophorins OS=Manduca sexta OX=7130 PE=2 SV=1
TRINITY_DN113371_c0_g1_i1	#N/A	TRINITY_DN114852_c0_g1_i1	RS26_ANOGA40S ribosomal protein S26 OS=Anopheles gambiae OX=7165 GN=RpS26 PE=3 SV=2
TRINITY_DN113402_c0_g1_i1	#N/A	TRINITY_DN114817_c0_g1_i2	XP_028159880.1zinc transporter 2-like
TRINITY_DN115283_c0_g1_i1	#N/A	TRINITY_DN125481_c0_g1_i1	KCC2G_RATCalcium/calmodulin-dependent protein kinase type II subunit gamma OS=Rattus norvegicus OX=10116 GN=Camk2g PE=1 SV=1
TRINITY_DN103159_c1_g1_i1	#N/A	TRINITY_DN138610_c0_g1_i1	RL35_RAT60S ribosomal protein L35 OS=Rattus norvegicus OX=10116 GN=Rpl35 PE=1 SV=3
TRINITY_DN103177_c0_g1_i1	#N/A	TRINITY_DN101875_c0_g1_i1	RL23_AEDAE60S ribosomal protein L23 OS=Aedes aegypti OX=7159 GN=RpL23-A PE=2 SV=1
TRINITY_DN103114_c0_g1_i1	SC6A9_XENLASodium- and chloride-dependent glycine transporter 1 OS=Xenopus laevis OX=8355 GN=slc6a9 PE=2 SV=1
TRINITY_DN103109_c0_g1_i1	#N/A	TRINITY_DN102071_c0_g1_i1	NDUA4_BOVINCytochrome c oxidase subunit NDUFA4 OS=Bos taurus OX=9913 GN=NDUFA4 PE=1 SV=1
TRINITY_DN114301_c0_g1_i1	#N/A	TRINITY_DN107186_c0_g1_i1	5HT2C_PANTR5-hydroxytryptamine receptor 2C OS=Pan troglodytes OX=9598 GN=HTR2C PE=2 SV=1
TRINITY_DN114307_c0_g1_i1	#N/A	TRINITY_DN108782_c0_g2_i1	GRIK3_MACFAGlutamate receptor ionotropic, kainate 3 OS=Macaca fascicularis OX=9541 GN=GRIK3 PE=2 SV=1
TRINITY_DN114289_c0_g1_i3	#N/A	TRINITY_DN115087_c0_g1_i1	XP_022821288.1septin-7 isoform X3
TRINITY_DN114289_c0_g1_i4	#N/A	TRINITY_DN115141_c0_g1_i1	CX6A1_MOUSECytochrome c oxidase subunit 6A1, mitochondrial OS=Mus musculus OX=10090 GN=Cox6a1 PE=1 SV=2
TRINITY_DN109177_c0_g1_i1	#N/A	TRINITY_DN115091_c0_g1_i1	ZN569_HUMANZinc finger protein 569 OS=Homo sapiens OX=9606 GN=ZNF569 PE=1 SV=1
TRINITY_DN109164_c0_g1_i1	#N/A	TRINITY_DN121435_c0_g1_i1	DYL2_DROMEDynein light chain 2, cytoplasmic OS=Drosophila melanogaster OX=7227 GN=Cdlc2 PE=1 SV=1
TRINITY_DN133325_c0_g1_i1	#N/A	TRINITY_DN108294_c0_g1_i1	PO21_NASVIRetrovirus-related Pol polyprotein from type-1 retrotransposable element R2 (Fragment) OS=Nasonia vitripennis OX=7425 PE=4 SV=2
TRINITY_DN133366_c0_g1_i1	#N/A	TRINITY_DN108304_c0_g3_i1	XP_011567568.1 1-phosphatidylinositol 4,5-bisphosphate phosphodiesterase epsilon-1-like
TRINITY_DN133292_c0_g1_i1	#N/A	TRINITY_DN131913_c0_g1_i1	RL18A_SPOFR60S ribosomal protein L18a OS=Spodoptera frugiperda OX=7108 GN=RpL18A PE=2 SV=1
TRINITY_DN108090_c0_g1_i5	#N/A	TRINITY_DN131974_c0_g1_i1	RS11_XENLA40S ribosomal protein S11 OS=Xenopus laevis OX=8355 GN=rps11 PE=2 SV=1
TRINITY_DN108088_c0_g1_i1	#N/A	TRINITY_DN111895_c0_g1_i1	NU5M_HUMANNADH-ubiquinone oxidoreductase chain 5 OS=Homo sapiens OX=9606 GN=MT-ND5 PE=1 SV=2
TRINITY_DN108103_c0_g1_i2	#N/A	TRINITY_DN111900_c0_g1_i1	ODA1_CHLREOuter dynein arm protein 1 OS=Chlamydomonas reinhardtii OX=3055 GN=ODA1 PE=1 SV=1
TRINITY_DN108040_c0_g1_i1	#N/A	TRINITY_DN111900_c0_g2_i1	CCD63_BOVINCoiled-coil domain-containing protein 63 OS=Bos taurus OX=9913 GN=CCDC63 PE=2 SV=1
TRINITY_DN108035_c0_g1_i1	#N/A	TRINITY_DN135631_c0_g1_i1	RS7_MANSE40S ribosomal protein S7 OS=Manduca sexta OX=7130 GN=RpS7 PE=2 SV=1
TRINITY_DN108074_c0_g1_i1	#N/A	TRINITY_DN132699_c0_g1_i1	DYH8_HUMANDynein heavy chain 8, axonemal OS=Homo sapiens OX=9606 GN=DNAH8 PE=1 SV=2
TRINITY_DN108079_c0_g1_i1	#N/A	TRINITY_DN107858_c0_g1_i3	NPY1R_CAVPONeuropeptide Y receptor type 1 OS=Cavia porcellus OX=10141 GN=NPY1R PE=3 SV=1
TRINITY_DN108081_c0_g1_i1	#N/A	TRINITY_DN115934_c0_g1_i1	DYH1_MOUSEDynein heavy chain 1, axonemal OS=Mus musculus OX=10090 GN=Dnah1 PE=1 SV=1
TRINITY_DN108076_c0_g1_i1	#N/A	TRINITY_DN129062_c0_g1_i1	NT2NC_HUMANNotch homolog 2 N-terminal-like protein C OS=Homo sapiens OX=9606 GN=NOTCH2NLC PE=1 SV=1
TRINITY_DN108076_c0_g1_i2	#N/A	TRINITY_DN128999_c0_g1_i1	RS8_SPOFR40S ribosomal protein S8 OS=Spodoptera frugiperda OX=7108 GN=RpS8 PE=2 SV=1
TRINITY_DN118061_c0_g1_i1	FANCA_HUMANFanconi anemia group A protein OS=Homo sapiens OX=9606 GN=FANCA PE=1 SV=2
TRINITY_DN118427_c0_g1_i1	#N/A	TRINITY_DN121075_c0_g1_i1	MINT_MOUSEMsx2-interacting protein OS=Mus musculus OX=10090 GN=Spen PE=1 SV=2
TRINITY_DN118450_c0_g1_i1	#N/A	TRINITY_DN121057_c0_g1_i1	XP_021184043.1protein phosphatase PHLPP-like protein isoform X2
TRINITY_DN116794_c0_g1_i1	#N/A	TRINITY_DN134599_c0_g1_i1	XP_026737193.1uncharacterized protein LOC113500555 isoform X2
TRINITY_DN116787_c0_g1_i1	#N/A	TRINITY_DN112990_c0_g1_i1	RL26_MOUSE60S ribosomal protein L26 OS=Mus musculus OX=10090 GN=Rpl26 PE=1 SV=1
TRINITY_DN116826_c0_g1_i1	#N/A	TRINITY_DN125740_c0_g1_i1	BJSB2_TRINIBasic juvenile hormone-suppressible protein 2 OS=Trichoplusia ni OX=7111 GN=BJSP-2 PE=1 SV=1
TRINITY_DN116786_c0_g1_i1	#N/A	TRINITY_DN135914_c0_g1_i1	EF1B2_BOMMOElongation factor 1-beta' OS=Bombyx mori OX=7091 PE=1 SV=2
TRINITY_DN104960_c0_g1_i3	#N/A	TRINITY_DN106078_c0_g1_i1	KMT2C_HUMANHistone-lysine N-methyltransferase 2C OS=Homo sapiens OX=9606 GN=KMT2C PE=1 SV=3
TRINITY_DN104898_c0_g1_i3	KMQ88146.1integrase core domain protein
TRINITY_DN104927_c0_g1_i2	#N/A	TRINITY_DN115220_c0_g1_i1	RL32_SPOFR60S ribosomal protein L32 OS=Spodoptera frugiperda OX=7108 GN=RpL32 PE=2 SV=1
TRINITY_DN104928_c0_g1_i1	RBM8A_DROMERNA-binding protein 8A OS=Drosophila melanogaster OX=7227 GN=tsu PE=1 SV=1
TRINITY_DN104928_c0_g2_i1	RBM8A_DROMERNA-binding protein 8A OS=Drosophila melanogaster OX=7227 GN=tsu PE=1 SV=1
TRINITY_DN104928_c0_g2_i2	RBM8A_DROMERNA-binding protein 8A OS=Drosophila melanogaster OX=7227 GN=tsu PE=1 SV=1
TRINITY_DN104979_c0_g3_i2	#N/A	TRINITY_DN101534_c0_g1_i2	ZN888_HUMANZinc finger protein 888 OS=Homo sapiens OX=9606 GN=ZNF888 PE=3 SV=2
TRINITY_DN104997_c0_g1_i1	#N/A	TRINITY_DN101560_c0_g1_i1	XP_026759572.1uncharacterized protein LOC113518781
TRINITY_DN104923_c0_g2_i1	#N/A	TRINITY_DN103665_c0_g2_i1	CAPAR_DROMENeuropeptides capa receptor OS=Drosophila melanogaster OX=7227 GN=CapaR PE=2 SV=3
TRINITY_DN111331_c0_g1_i2	#N/A	TRINITY_DN110696_c0_g1_i1	CD33_HUMANMyeloid cell surface antigen CD33 OS=Homo sapiens OX=9606 GN=CD33 PE=1 SV=2
TRINITY_DN111331_c0_g1_i1	#N/A	TRINITY_DN102139_c0_g1_i1	RSSA_BOMMO40S ribosomal protein SA OS=Bombyx mori OX=7091 PE=2 SV=1
TRINITY_DN111263_c0_g1_i2	#N/A	TRINITY_DN102139_c0_g2_i1	RSSA_BOMMO40S ribosomal protein SA OS=Bombyx mori OX=7091 PE=2 SV=1
TRINITY_DN111573_c0_g3_i1	#N/A	TRINITY_DN102161_c0_g1_i1	DAAF3_XENLADynein assembly factor 3, axonemal OS=Xenopus laevis OX=8355 GN=dnaaf3 PE=2 SV=1
TRINITY_DN111635_c0_g1_i2	#N/A	TRINITY_DN105468_c0_g1_i9	BCCIP_DROMEProtein BCCIP homolog OS=Drosophila melanogaster OX=7227 GN=CG9286 PE=2 SV=2
TRINITY_DN111563_c0_g1_i1	#N/A	TRINITY_DN105468_c0_g1_i1	BCCIP_DROMEProtein BCCIP homolog OS=Drosophila melanogaster OX=7227 GN=CG9286 PE=2 SV=2
TRINITY_DN111609_c0_g1_i1	#N/A	TRINITY_DN105468_c0_g1_i7	BCCIP_DROMEProtein BCCIP homolog OS=Drosophila melanogaster OX=7227 GN=CG9286 PE=2 SV=2
TRINITY_DN111838_c0_g1_i1	#N/A	TRINITY_DN118347_c0_g1_i1	BRCA2_HUMANBreast cancer type 2 susceptibility protein OS=Homo sapiens OX=9606 GN=BRCA2 PE=1 SV=3
TRINITY_DN111828_c0_g1_i1	#N/A	TRINITY_DN102616_c0_g1_i1	RL19_DROME60S ribosomal protein L19 OS=Drosophila melanogaster OX=7227 GN=RpL19 PE=1 SV=2
TRINITY_DN111811_c0_g1_i1	#N/A	TRINITY_DN112050_c0_g1_i3	RPAB3_MOUSEDNA-directed RNA polymerases I, II, and III subunit RPABC3 OS=Mus musculus OX=10090 GN=Polr2h PE=1 SV=3
TRINITY_DN111845_c0_g1_i1	#N/A	TRINITY_DN112050_c0_g1_i2	RPAB3_MOUSEDNA-directed RNA polymerases I, II, and III subunit RPABC3 OS=Mus musculus OX=10090 GN=Polr2h PE=1 SV=3
TRINITY_DN117306_c0_g1_i1	#N/A	TRINITY_DN112489_c0_g1_i1	KPI99715.1Phorbol ester/diacylglycerol-binding protein unc-13
TRINITY_DN108435_c0_g1_i1	#N/A	TRINITY_DN112555_c0_g3_i1	BJSB1_TRINIBasic juvenile hormone-suppressible protein 1 OS=Trichoplusia ni OX=7111 GN=BJSP-1 PE=1 SV=1
TRINITY_DN108497_c0_g1_i2	#N/A	TRINITY_DN112555_c0_g4_i1	SSP1_BOMMOSex-specific storage-protein 1 OS=Bombyx mori OX=7091 GN=SP1 PE=2 SV=1
TRINITY_DN108495_c0_g1_i1	RL15_CHITE60S ribosomal protein L15 OS=Chironomus tentans OX=7153 GN=RpL15 PE=3 SV=3
TRINITY_DN135819_c0_g1_i1	#N/A	TRINITY_DN106934_c0_g1_i1	PGBD4_HUMANPiggyBac transposable element-derived protein 4 OS=Homo sapiens OX=9606 GN=PGBD4 PE=2 SV=3
TRINITY_DN106321_c0_g2_i1	#N/A	TRINITY_DN109050_c0_g1_i1	GABT_DICDI4-aminobutyrate aminotransferase OS=Dictyostelium discoideum OX=44689 GN=gabT PE=3 SV=1
TRINITY_DN106347_c0_g1_i2	#N/A	TRINITY_DN106633_c0_g1_i1	CX6B1_MACMUCytochrome c oxidase subunit 6B1 OS=Macaca mulatta OX=9544 GN=COX6B1 PE=3 SV=3
TRINITY_DN106369_c0_g1_i3	#N/A	TRINITY_DN112413_c0_g2_i1	UB2J1_HUMANUbiquitin-conjugating enzyme E2 J1 OS=Homo sapiens OX=9606 GN=UBE2J1 PE=1 SV=2
TRINITY_DN106328_c0_g1_i6	XP_017481194.1PREDICTED: uncharacterized protein LOC108370373
TRINITY_DN106356_c0_g1_i1	KPJ17812.1FERM, RhoGEF and pleckstrin domain-containing protein 2
TRINITY_DN106372_c0_g3_i1	#N/A	TRINITY_DN92752_c0_g1_i1	CALM_PHYPOCalmodulin OS=Physarum polycephalum OX=5791 PE=2 SV=3
TRINITY_DN103281_c2_g1_i1	#N/A	TRINITY_DN92766_c0_g1_i1	PROP1_SAPAPHomeobox protein prophet of Pit-1 OS=Sapajus apella OX=9515 GN=PROP1 PE=3 SV=1
TRINITY_DN103277_c0_g1_i2	#N/A	TRINITY_DN92786_c0_g3_i1	BSH_DROMEBrain-specific homeobox protein OS=Drosophila melanogaster OX=7227 GN=bsh PE=2 SV=5
TRINITY_DN129210_c0_g1_i1	#N/A	TRINITY_DN24135_c0_g1_i2	SF3B2_HUMANSplicing factor 3B subunit 2 OS=Homo sapiens OX=9606 GN=SF3B2 PE=1 SV=2
TRINITY_DN129218_c0_g1_i1	#N/A	TRINITY_DN24124_c0_g1_i13	XP_018311644.1 histone-lysine N-methyltransferase SETMAR-like
TRINITY_DN101915_c0_g1_i1	#N/A	TRINITY_DN24081_c0_g2_i1	PCG62720.1hypothetical protein B5V51_13838
TRINITY_DN101909_c0_g1_i1	#N/A	TRINITY_DN24138_c0_g1_i8	VPS4B_MOUSEVacuolar protein sorting-associated protein 4B OS=Mus musculus OX=10090 GN=Vps4b PE=1 SV=2
TRINITY_DN101976_c0_g1_i1	TM35A_BOVINTransmembrane protein 35A OS=Bos taurus OX=9913 GN=TMEM35A PE=2 SV=1
TRINITY_DN101928_c0_g1_i1	#N/A	TRINITY_DN24118_c0_g1_i3	ABO45233.1reverse transcriptase
TRINITY_DN105266_c0_g1_i1	#N/A	TRINITY_DN24134_c0_g1_i1	SOSSB_DROMESOSS complex subunit B homolog OS=Drosophila melanogaster OX=7227 GN=CG5181 PE=2 SV=1
TRINITY_DN105266_c0_g1_i9	#N/A	TRINITY_DN24129_c0_g1_i1	ARL3_TAEGUADP-ribosylation factor-like protein 3 OS=Taeniopygia guttata OX=59729 GN=ARL3 PE=2 SV=1
TRINITY_DN105258_c0_g1_i1	#N/A	TRINITY_DN24100_c0_g1_i9	MIDN_DROMEMidnolin homolog OS=Drosophila melanogaster OX=7227 GN=stx PE=1 SV=1
TRINITY_DN105299_c0_g1_i2	#N/A	TRINITY_DN24100_c0_g1_i3	MIDN_DROMEMidnolin homolog OS=Drosophila melanogaster OX=7227 GN=stx PE=1 SV=1
TRINITY_DN105241_c0_g1_i5	#N/A	TRINITY_DN24089_c0_g1_i2	LIP1_DROMELipase 1 OS=Drosophila melanogaster OX=7227 GN=Lip1 PE=2 SV=2
TRINITY_DN105243_c0_g1_i1	#N/A	TRINITY_DN24125_c0_g1_i5	RAB18_MOUSERas-related protein Rab-18 OS=Mus musculus OX=10090 GN=Rab18 PE=1 SV=2
TRINITY_DN116335_c0_g1_i1	#N/A	TRINITY_DN24126_c0_g1_i2	EDC3_XENLAEnhancer of mRNA-decapping protein 3 OS=Xenopus laevis OX=8355 GN=edc3 PE=2 SV=1
TRINITY_DN116320_c0_g1_i3	#N/A	TRINITY_DN24126_c0_g1_i5	EDC3_DROMEEnhancer of mRNA-decapping protein 3 OS=Drosophila melanogaster OX=7227 GN=Edc3 PE=1 SV=1
TRINITY_DN132575_c0_g1_i1	#N/A	TRINITY_DN755_c0_g1_i3	CD63_RATCD63 antigen OS=Rattus norvegicus OX=10116 GN=Cd63 PE=1 SV=2
TRINITY_DN136012_c0_g1_i1	#N/A	TRINITY_DN755_c0_g1_i5	CD63_RATCD63 antigen OS=Rattus norvegicus OX=10116 GN=Cd63 PE=1 SV=2
TRINITY_DN136024_c0_g1_i1	#N/A	TRINITY_DN755_c0_g1_i1	CD63_RATCD63 antigen OS=Rattus norvegicus OX=10116 GN=Cd63 PE=1 SV=2
TRINITY_DN136040_c0_g1_i1	#N/A	TRINITY_DN767_c0_g1_i6	T2FB_DROMEGeneral transcription factor IIF subunit 2 OS=Drosophila melanogaster OX=7227 GN=TfIIFbeta PE=2 SV=2
TRINITY_DN136031_c0_g1_i1	#N/A	TRINITY_DN742_c1_g1_i3	RHEB_DROMEGTP-binding protein Rheb homolog OS=Drosophila melanogaster OX=7227 GN=Rheb PE=1 SV=1
TRINITY_DN113309_c0_g1_i1	#N/A	TRINITY_DN742_c1_g1_i7	RHEB_DROMEGTP-binding protein Rheb homolog OS=Drosophila melanogaster OX=7227 GN=Rheb PE=1 SV=1
TRINITY_DN113308_c0_g1_i1	#N/A	TRINITY_DN783_c0_g1_i16	TENS1_BOVINTensin-1 OS=Bos taurus OX=9913 GN=TNS1 PE=2 SV=1
TRINITY_DN113280_c0_g1_i2	#N/A	TRINITY_DN783_c0_g1_i12	TENS1_BOVINTensin-1 OS=Bos taurus OX=9913 GN=TNS1 PE=2 SV=1
TRINITY_DN113313_c0_g1_i6	#N/A	TRINITY_DN783_c0_g1_i13	TENS1_BOVINTensin-1 OS=Bos taurus OX=9913 GN=TNS1 PE=2 SV=1
TRINITY_DN113313_c0_g1_i4	#N/A	TRINITY_DN783_c0_g1_i11	TENS1_BOVINTensin-1 OS=Bos taurus OX=9913 GN=TNS1 PE=2 SV=1
TRINITY_DN113277_c0_g1_i11	#N/A	TRINITY_DN758_c0_g1_i3	AP1S2_HUMANAP-1 complex subunit sigma-2 OS=Homo sapiens OX=9606 GN=AP1S2 PE=1 SV=1
TRINITY_DN113306_c0_g1_i1	#N/A	TRINITY_DN758_c0_g1_i5	AP1S2_MOUSEAP-1 complex subunit sigma-2 OS=Mus musculus OX=10090 GN=Ap1s2 PE=1 SV=1
TRINITY_DN134836_c0_g1_i1	#N/A	TRINITY_DN758_c0_g1_i9	AP1S2_HUMANAP-1 complex subunit sigma-2 OS=Homo sapiens OX=9606 GN=AP1S2 PE=1 SV=1
TRINITY_DN110640_c0_g1_i2	#N/A	TRINITY_DN795_c1_g1_i6	XP_021194785.1far upstream element-binding protein 1
TRINITY_DN110617_c0_g1_i1	#N/A	TRINITY_DN795_c1_g1_i2	XP_026750750.1far upstream element-binding protein 3 isoform X4
TRINITY_DN110627_c0_g1_i1	#N/A	TRINITY_DN795_c1_g1_i1	XP_021194785.1far upstream element-binding protein 1
TRINITY_DN110546_c0_g1_i1	#N/A	TRINITY_DN754_c0_g1_i1	FAKD3_HUMANFAST kinase domain-containing protein 3, mitochondrial OS=Homo sapiens OX=9606 GN=FASTKD3 PE=1 SV=2
TRINITY_DN133108_c0_g1_i1	#N/A	TRINITY_DN754_c1_g2_i4	XP_022120171.1uncharacterized membrane protein C20F10.07-like isoform X4
TRINITY_DN137602_c0_g1_i1	#N/A	TRINITY_DN754_c1_g2_i2	XP_022120171.1uncharacterized membrane protein C20F10.07-like isoform X4
TRINITY_DN137609_c0_g1_i1	#N/A	TRINITY_DN754_c2_g1_i2	CYB5_MUSDOCytochrome b5 OS=Musca domestica OX=7370 GN=Cyt-b5 PE=1 SV=1
TRINITY_DN137578_c0_g1_i1	#N/A	TRINITY_DN706_c0_g1_i3	SO5A1_HUMANSolute carrier organic anion transporter family member 5A1 OS=Homo sapiens OX=9606 GN=SLCO5A1 PE=2 SV=2
TRINITY_DN137583_c0_g1_i1	#N/A	TRINITY_DN706_c0_g1_i2	SO5A1_HUMANSolute carrier organic anion transporter family member 5A1 OS=Homo sapiens OX=9606 GN=SLCO5A1 PE=2 SV=2
TRINITY_DN132325_c0_g1_i1	#N/A	TRINITY_DN788_c0_g1_i9	CHIT_MANSEEndochitinase OS=Manduca sexta OX=7130 PE=2 SV=1
TRINITY_DN132345_c0_g1_i1	#N/A	TRINITY_DN777_c0_g1_i6	UDPE_NPVSLEcdysteroid UDP-glucosyltransferase OS=Spodoptera littoralis nuclear polyhedrosis virus OX=10456 GN=EGT PE=3 SV=1
TRINITY_DN126256_c0_g1_i1	#N/A	TRINITY_DN777_c0_g2_i3	UDPE_NPVSLEcdysteroid UDP-glucosyltransferase OS=Spodoptera littoralis nuclear polyhedrosis virus OX=10456 GN=EGT PE=3 SV=1
TRINITY_DN126248_c0_g1_i1	#N/A	TRINITY_DN777_c0_g2_i2	UD2B1_RATUDP-glucuronosyltransferase 2B1 OS=Rattus norvegicus OX=10116 GN=Ugt2b1 PE=2 SV=1
TRINITY_DN126240_c0_g1_i1	#N/A	TRINITY_DN786_c0_g1_i7	PITH1_DROPSPITH domain-containing protein GA19395 OS=Drosophila pseudoobscura pseudoobscura OX=46245 GN=GA19395 PE=3 SV=1
TRINITY_DN110054_c0_g1_i1	DIS3_SCHPOExosome complex exonuclease dis3 OS=Schizosaccharomyces pombe (strain 972 / ATCC 24843) OX=284812 GN=dis3 PE=1 SV=1
TRINITY_DN127860_c0_g1_i1	#N/A	TRINITY_DN786_c0_g1_i1	PITH1_DROMEPITH domain-containing protein CG6153 OS=Drosophila melanogaster OX=7227 GN=CG6153 PE=2 SV=1
TRINITY_DN127799_c0_g1_i1	#N/A	TRINITY_DN786_c0_g1_i5	PITH1_DROPSPITH domain-containing protein GA19395 OS=Drosophila pseudoobscura pseudoobscura OX=46245 GN=GA19395 PE=3 SV=1
TRINITY_DN112267_c0_g1_i1	#N/A	TRINITY_DN786_c0_g1_i8	PITH1_DROPSPITH domain-containing protein GA19395 OS=Drosophila pseudoobscura pseudoobscura OX=46245 GN=GA19395 PE=3 SV=1
TRINITY_DN112328_c0_g1_i4	#N/A	TRINITY_DN720_c1_g1_i2	ADI61812.1endonuclease-reverse transcriptase
TRINITY_DN112343_c0_g1_i1	#N/A	TRINITY_DN720_c1_g1_i6	ADI61812.1endonuclease-reverse transcriptase
TRINITY_DN112274_c0_g1_i2	#N/A	TRINITY_DN720_c1_g1_i1	ADI61812.1endonuclease-reverse transcriptase
TRINITY_DN112297_c1_g1_i1	#N/A	TRINITY_DN720_c1_g3_i1	ABO45233.1reverse transcriptase
TRINITY_DN112258_c0_g2_i1	#N/A	TRINITY_DN720_c3_g1_i2	XP_011548993.1 immunoglobulin superfamily DCC subclass member 4-like
TRINITY_DN112339_c0_g1_i2	#N/A	TRINITY_DN720_c8_g2_i2	ADI61811.1endonuclease-reverse transcriptase
TRINITY_DN112293_c0_g1_i2	#N/A	TRINITY_DN720_c23_g1_i4	PURA_HUMANTranscriptional activator protein Pur-alpha OS=Homo sapiens OX=9606 GN=PURA PE=1 SV=2
TRINITY_DN123605_c0_g1_i1	CYLD_RATUbiquitin carboxyl-terminal hydrolase CYLD OS=Rattus norvegicus OX=10116 GN=Cyld PE=1 SV=1
TRINITY_DN131355_c0_g1_i1	#N/A	TRINITY_DN781_c1_g1_i1	CUA2B_TENMOLarval cuticle protein A2B OS=Tenebrio molitor OX=7067 PE=1 SV=1
TRINITY_DN103999_c1_g1_i3	#N/A	TRINITY_DN707_c1_g1_i1	CPT1A_HUMANCarnitine O-palmitoyltransferase 1, liver isoform OS=Homo sapiens OX=9606 GN=CPT1A PE=1 SV=2
TRINITY_DN104055_c0_g1_i4	#N/A	TRINITY_DN707_c4_g1_i4	ARH_MOUSELow density lipoprotein receptor adapter protein 1 OS=Mus musculus OX=10090 GN=Ldlrap1 PE=1 SV=3
TRINITY_DN129800_c0_g1_i1	#N/A	TRINITY_DN707_c4_g1_i3	ARH_MOUSELow density lipoprotein receptor adapter protein 1 OS=Mus musculus OX=10090 GN=Ldlrap1 PE=1 SV=3
TRINITY_DN129794_c0_g1_i1	#N/A	TRINITY_DN707_c5_g1_i3	APLF_MOUSEAprataxin and PNK-like factor OS=Mus musculus OX=10090 GN=Aplf PE=1 SV=2
TRINITY_DN134458_c0_g1_i1	#N/A	TRINITY_DN707_c5_g1_i2	APLF_MOUSEAprataxin and PNK-like factor OS=Mus musculus OX=10090 GN=Aplf PE=1 SV=2
TRINITY_DN109973_c0_g1_i3	#N/A	TRINITY_DN707_c5_g2_i5	ECE1_CAVPOEndothelin-converting enzyme 1 OS=Cavia porcellus OX=10141 GN=ECE1 PE=2 SV=1
TRINITY_DN110041_c0_g1_i1	#N/A	TRINITY_DN707_c10_g1_i1	CD63_BOVINCD63 antigen OS=Bos taurus OX=9913 GN=CD63 PE=2 SV=4
TRINITY_DN110010_c0_g1_i1	#N/A	TRINITY_DN707_c18_g2_i1	CEL_RATBile salt-activated lipase OS=Rattus norvegicus OX=10116 GN=Cel PE=1 SV=2
TRINITY_DN107228_c0_g1_i1	#N/A	TRINITY_DN725_c0_g1_i3	SBSPO_BOVINSomatomedin-B and thrombospondin type-1 domain-containing protein OS=Bos taurus OX=9913 GN=SBSPON PE=2 SV=2
TRINITY_DN107223_c0_g1_i1	#N/A	TRINITY_DN725_c0_g1_i2	SBSPO_BOVINSomatomedin-B and thrombospondin type-1 domain-containing protein OS=Bos taurus OX=9913 GN=SBSPON PE=2 SV=2
TRINITY_DN107252_c0_g1_i1	#N/A	TRINITY_DN725_c0_g1_i8	SBSPO_BOVINSomatomedin-B and thrombospondin type-1 domain-containing protein OS=Bos taurus OX=9913 GN=SBSPON PE=2 SV=2
TRINITY_DN107290_c0_g1_i1	#N/A	TRINITY_DN796_c0_g1_i4	ZGPAT_ANOGAZinc finger CCCH-type with G patch domain-containing protein OS=Anopheles gambiae OX=7165 GN=AGAP002111 PE=3 SV=4
TRINITY_DN112625_c0_g1_i1	#N/A	TRINITY_DN796_c0_g1_i1	ZGPAT_ANOGAZinc finger CCCH-type with G patch domain-containing protein OS=Anopheles gambiae OX=7165 GN=AGAP002111 PE=3 SV=4
TRINITY_DN112607_c0_g1_i2	#N/A	TRINITY_DN796_c0_g1_i5	ZGPAT_ANOGAZinc finger CCCH-type with G patch domain-containing protein OS=Anopheles gambiae OX=7165 GN=AGAP002111 PE=3 SV=4
TRINITY_DN112633_c0_g1_i1	#N/A	TRINITY_DN796_c0_g1_i2	ZGPAT_ANOGAZinc finger CCCH-type with G patch domain-containing protein OS=Anopheles gambiae OX=7165 GN=AGAP002111 PE=3 SV=4
TRINITY_DN112603_c0_g1_i1	AT8B2_HUMANPhospholipid-transporting ATPase ID OS=Homo sapiens OX=9606 GN=ATP8B2 PE=1 SV=2
TRINITY_DN112610_c0_g1_i1	#N/A	TRINITY_DN764_c0_g1_i11	SRSF7_BOVINSerine/arginine-rich splicing factor 7 OS=Bos taurus OX=9913 GN=SRSF7 PE=2 SV=1
TRINITY_DN112642_c0_g1_i4	#N/A	TRINITY_DN748_c0_g2_i1	YSM6_CAEELPutative uncharacterized transposon-derived protein F52C9.6 OS=Caenorhabditis elegans OX=6239 GN=F52C9.6 PE=5 SV=1
TRINITY_DN120359_c0_g1_i1	#N/A	TRINITY_DN748_c12_g1_i2	S39A4_MOUSEZinc transporter ZIP4 OS=Mus musculus OX=10090 GN=Slc39a4 PE=1 SV=1
TRINITY_DN120334_c0_g1_i1	#N/A	TRINITY_DN792_c0_g1_i6	UBL3_HUMANUbiquitin-like protein 3 OS=Homo sapiens OX=9606 GN=UBL3 PE=1 SV=1
TRINITY_DN114433_c0_g1_i1	RDRP_YOMVReplicase large subunit OS=Youcai mosaic virus OX=228578 PE=2 SV=2
TRINITY_DN114434_c0_g1_i1	#N/A	TRINITY_DN792_c0_g1_i3	UBL3_HUMANUbiquitin-like protein 3 OS=Homo sapiens OX=9606 GN=UBL3 PE=1 SV=1
TRINITY_DN114413_c0_g1_i1	#N/A	TRINITY_DN713_c0_g1_i22	ARHGP_HUMANRho guanine nucleotide exchange factor 25 OS=Homo sapiens OX=9606 GN=ARHGEF25 PE=1 SV=2
TRINITY_DN114370_c0_g1_i1	#N/A	TRINITY_DN713_c0_g1_i12	MED20_AEDAEMediator of RNA polymerase II transcription subunit 20 OS=Aedes aegypti OX=7159 GN=MED20 PE=3 SV=1
TRINITY_DN127878_c0_g1_i1	#N/A	TRINITY_DN713_c0_g1_i14	MED20_AEDAEMediator of RNA polymerase II transcription subunit 20 OS=Aedes aegypti OX=7159 GN=MED20 PE=3 SV=1
TRINITY_DN106823_c0_g1_i1	#N/A	TRINITY_DN713_c0_g1_i8	KALRN_HUMANKalirin OS=Homo sapiens OX=9606 GN=KALRN PE=1 SV=2
TRINITY_DN106909_c0_g1_i1	#N/A	TRINITY_DN713_c0_g1_i19	MED20_AEDAEMediator of RNA polymerase II transcription subunit 20 OS=Aedes aegypti OX=7159 GN=MED20 PE=3 SV=1
TRINITY_DN106833_c0_g1_i1	#N/A	TRINITY_DN713_c1_g1_i2	ACTN_DROMEAlpha-actinin, sarcomeric OS=Drosophila melanogaster OX=7227 GN=Actn PE=1 SV=2
TRINITY_DN106833_c0_g1_i2	#N/A	TRINITY_DN713_c1_g1_i6	ACTN_DROMEAlpha-actinin, sarcomeric OS=Drosophila melanogaster OX=7227 GN=Actn PE=1 SV=2
TRINITY_DN106874_c0_g1_i1	#N/A	TRINITY_DN713_c4_g1_i3	SO74D_DROMESolute carrier organic anion transporter family member 74D OS=Drosophila melanogaster OX=7227 GN=Oatp74D PE=2 SV=2
TRINITY_DN106873_c0_g1_i1	RL13_SPOFR60S ribosomal protein L13 OS=Spodoptera frugiperda OX=7108 GN=RpL13 PE=2 SV=1
TRINITY_DN131134_c0_g1_i1	#N/A	TRINITY_DN782_c0_g1_i2	XP_026485807.1uncharacterized protein LOC113393236
TRINITY_DN116448_c0_g1_i1	#N/A	TRINITY_DN782_c0_g1_i1	XP_026485807.1uncharacterized protein LOC113393236
TRINITY_DN116396_c0_g1_i1	#N/A	TRINITY_DN718_c0_g1_i4	XP_028037533.1uncharacterized protein LOC114248482 isoform X1
TRINITY_DN116453_c0_g1_i1	#N/A	TRINITY_DN759_c0_g1_i2	ACHB2_RATNeuronal acetylcholine receptor subunit beta-2 OS=Rattus norvegicus OX=10116 GN=Chrnb2 PE=1 SV=2
TRINITY_DN116461_c0_g1_i1	#N/A	TRINITY_DN747_c0_g1_i2	IMB1_MOUSEImportin subunit beta-1 OS=Mus musculus OX=10090 GN=Kpnb1 PE=1 SV=2
TRINITY_DN125781_c0_g1_i1	RL9_SPOFR60S ribosomal protein L9 OS=Spodoptera frugiperda OX=7108 GN=RpL9 PE=2 SV=1
TRINITY_DN128225_c0_g1_i1	#N/A	TRINITY_DN703_c0_g1_i4	GSTT1_MANSEGlutathione S-transferase 1 OS=Manduca sexta OX=7130 GN=GST1 PE=2 SV=1
TRINITY_DN128232_c0_g1_i1	#N/A	TRINITY_DN703_c0_g2_i2	GSTT1_MANSEGlutathione S-transferase 1 OS=Manduca sexta OX=7130 GN=GST1 PE=2 SV=1
TRINITY_DN128180_c0_g1_i1	KMT2C_HUMANHistone-lysine N-methyltransferase 2C OS=Homo sapiens OX=9606 GN=KMT2C PE=1 SV=3
TRINITY_DN128198_c0_g1_i1	#N/A	TRINITY_DN746_c0_g1_i10	YME1_CAEELATP-dependent zinc metalloprotease YME1 homolog OS=Caenorhabditis elegans OX=6239 GN=ymel-1 PE=3 SV=2
TRINITY_DN101638_c0_g1_i2	FOXJ1_HUMANForkhead box protein J1 OS=Homo sapiens OX=9606 GN=FOXJ1 PE=1 SV=3
TRINITY_DN101650_c0_g1_i1	#N/A	TRINITY_DN727_c1_g1_i5	TBL2_HUMANTransducin beta-like protein 2 OS=Homo sapiens OX=9606 GN=TBL2 PE=1 SV=1
TRINITY_DN101614_c0_g1_i1	#N/A	TRINITY_DN744_c0_g1_i9	EDS41643.1 dumpy
TRINITY_DN101653_c0_g1_i1	THAP9_HUMANDNA transposase THAP9 OS=Homo sapiens OX=9606 GN=THAP9 PE=1 SV=2
TRINITY_DN121514_c0_g1_i1	#N/A	TRINITY_DN744_c0_g1_i4	EFN82989.1Neurogenic locus notch-like protein protein 1
TRINITY_DN102744_c0_g1_i2	#N/A	TRINITY_DN775_c0_g1_i4	G6PI_DROSIGlucose-6-phosphate isomerase OS=Drosophila simulans OX=7240 GN=Pgi PE=3 SV=1
TRINITY_DN102780_c0_g1_i2	#N/A	TRINITY_DN728_c0_g1_i5	RM49_DROMEProbable 39S ribosomal protein L49, mitochondrial OS=Drosophila melanogaster OX=7227 GN=mRpL49 PE=3 SV=1
TRINITY_DN102782_c0_g1_i4	#N/A	TRINITY_DN728_c0_g2_i2	STIM_DROMEStromal interaction molecule homolog OS=Drosophila melanogaster OX=7227 GN=Stim PE=1 SV=1
TRINITY_DN102772_c0_g1_i1	#N/A	TRINITY_DN728_c0_g2_i1	STIM_DROMEStromal interaction molecule homolog OS=Drosophila melanogaster OX=7227 GN=Stim PE=1 SV=1
TRINITY_DN102752_c0_g1_i1	#N/A	TRINITY_DN749_c0_g1_i7	SPYA_RABITSerine--pyruvate aminotransferase OS=Oryctolagus cuniculus OX=9986 GN=AGXT PE=2 SV=1
TRINITY_DN125074_c0_g1_i1	#N/A	TRINITY_DN749_c0_g1_i4	SPYA_FELCASerine--pyruvate aminotransferase, mitochondrial OS=Felis catus OX=9685 GN=AGXT PE=2 SV=1
TRINITY_DN116918_c0_g1_i1	#N/A	TRINITY_DN749_c0_g1_i12	SPYA_RATSerine--pyruvate aminotransferase, mitochondrial OS=Rattus norvegicus OX=10116 GN=Agxt PE=1 SV=1
TRINITY_DN116912_c0_g1_i1	#N/A	TRINITY_DN749_c0_g1_i13	SPYA_HUMANSerine--pyruvate aminotransferase OS=Homo sapiens OX=9606 GN=AGXT PE=1 SV=1
TRINITY_DN116950_c0_g1_i1	#N/A	TRINITY_DN779_c0_g1_i4	ROP_DROMEProtein ROP OS=Drosophila melanogaster OX=7227 GN=Rop PE=2 SV=2
TRINITY_DN116908_c0_g1_i3	#N/A	TRINITY_DN779_c0_g1_i1	ROP_DROMEProtein ROP OS=Drosophila melanogaster OX=7227 GN=Rop PE=2 SV=2
TRINITY_DN110856_c0_g1_i1	#N/A	TRINITY_DN779_c0_g2_i1	ROP_DROMEProtein ROP OS=Drosophila melanogaster OX=7227 GN=Rop PE=2 SV=2
TRINITY_DN110915_c0_g1_i1	#N/A	TRINITY_DN779_c0_g2_i2	ROP_DROMEProtein ROP OS=Drosophila melanogaster OX=7227 GN=Rop PE=2 SV=2
TRINITY_DN110888_c0_g1_i1	#N/A	TRINITY_DN785_c0_g1_i5	TIM23_DANREMitochondrial import inner membrane translocase subunit Tim23 OS=Danio rerio OX=7955 GN=timm23 PE=2 SV=1
TRINITY_DN110911_c0_g1_i2	#N/A	TRINITY_DN785_c0_g1_i11	TIM23_DANREMitochondrial import inner membrane translocase subunit Tim23 OS=Danio rerio OX=7955 GN=timm23 PE=2 SV=1
TRINITY_DN110910_c0_g1_i3	STX18_DANRESyntaxin-18 OS=Danio rerio OX=7955 GN=stx18 PE=2 SV=1
TRINITY_DN110854_c0_g1_i1	#N/A	TRINITY_DN722_c0_g1_i10	MICU1_DROMECalcium uptake protein 1 homolog, mitochondrial OS=Drosophila melanogaster OX=7227 GN=MICU1 PE=2 SV=1
TRINITY_DN138226_c0_g1_i1	#N/A	TRINITY_DN738_c0_g2_i1	MMP14_RATMatrix metalloproteinase-14 OS=Rattus norvegicus OX=10116 GN=Mmp14 PE=2 SV=2
TRINITY_DN117955_c0_g1_i1	#N/A	TRINITY_DN738_c0_g2_i2	MMP14_RATMatrix metalloproteinase-14 OS=Rattus norvegicus OX=10116 GN=Mmp14 PE=2 SV=2
TRINITY_DN135220_c0_g1_i1	#N/A	TRINITY_DN738_c0_g2_i7	MMP14_RATMatrix metalloproteinase-14 OS=Rattus norvegicus OX=10116 GN=Mmp14 PE=2 SV=2
TRINITY_DN113650_c0_g1_i1	#N/A	TRINITY_DN798_c0_g1_i1	SV2B_MOUSESynaptic vesicle glycoprotein 2B OS=Mus musculus OX=10090 GN=Sv2b PE=1 SV=1
TRINITY_DN113590_c0_g1_i1	#N/A	TRINITY_DN798_c0_g1_i4	SV2B_MOUSESynaptic vesicle glycoprotein 2B OS=Mus musculus OX=10090 GN=Sv2b PE=1 SV=1
TRINITY_DN104397_c0_g1_i2	#N/A	TRINITY_DN798_c0_g2_i1	ATRDH_AGRFCD-altritol 5-dehydrogenase OS=Agrobacterium fabrum (strain C58 / ATCC 33970) OX=176299 GN=Atu3163 PE=1 SV=1
TRINITY_DN127253_c0_g1_i1	#N/A	TRINITY_DN791_c0_g1_i7	ANR39_BOVINAnkyrin repeat domain-containing protein 39 OS=Bos taurus OX=9913 GN=ANKRD39 PE=2 SV=1
TRINITY_DN133426_c0_g1_i1	ADT2_ANOGAADP,ATP carrier protein 2 OS=Anopheles gambiae OX=7165 GN=AGAP002358 PE=3 SV=2
TRINITY_DN120946_c0_g1_i1	BCOR_HUMANBCL-6 corepressor OS=Homo sapiens OX=9606 GN=BCOR PE=1 SV=1
TRINITY_DN132079_c0_g1_i1	#N/A	TRINITY_DN756_c0_g1_i6	TRM5_DROMEtRNA (guanine(37)-N1)-methyltransferase OS=Drosophila melanogaster OX=7227 GN=CG32281 PE=2 SV=2
TRINITY_DN132091_c0_g1_i1	RS5_HUMAN40S ribosomal protein S5 OS=Homo sapiens OX=9606 GN=RPS5 PE=1 SV=4
TRINITY_DN104747_c1_g1_i3	#N/A	TRINITY_DN756_c0_g1_i8	TRM5_DROMEtRNA (guanine(37)-N1)-methyltransferase OS=Drosophila melanogaster OX=7227 GN=CG32281 PE=2 SV=2
TRINITY_DN104759_c0_g1_i1	#N/A	TRINITY_DN756_c0_g1_i4	FLAD1_XENLAFAD synthase OS=Xenopus laevis OX=8355 GN=flad1 PE=2 SV=1
TRINITY_DN104774_c0_g1_i1	#N/A	TRINITY_DN710_c2_g2_i12	NP_001243985.1heat shock factor-d
TRINITY_DN104709_c0_g1_i7	#N/A	TRINITY_DN710_c2_g2_i7	XP_012549111.1heat shock factor-d isoform X1
TRINITY_DN120817_c0_g1_i1	#N/A	TRINITY_DN753_c0_g1_i1	XP_025835013.1uncharacterized protein LOC112905893
TRINITY_DN105786_c0_g1_i1	#N/A	TRINITY_DN739_c0_g1_i18	TXND2_HUMANThioredoxin domain-containing protein 2 OS=Homo sapiens OX=9606 GN=TXNDC2 PE=2 SV=4
TRINITY_DN105723_c0_g1_i1	#N/A	TRINITY_DN739_c0_g1_i16	TXND2_HUMANThioredoxin domain-containing protein 2 OS=Homo sapiens OX=9606 GN=TXNDC2 PE=2 SV=4
TRINITY_DN102984_c0_g1_i1	#N/A	TRINITY_DN739_c0_g1_i9	TXND2_MOUSEThioredoxin domain-containing protein 2 OS=Mus musculus OX=10090 GN=Txndc2 PE=1 SV=1
TRINITY_DN102994_c0_g1_i1	#N/A	TRINITY_DN739_c3_g1_i4	XP_013187591.1 titin
TRINITY_DN102910_c0_g1_i3	#N/A	TRINITY_DN762_c0_g1_i1	ARMT1_DANREProtein-glutamate O-methyltransferase OS=Danio rerio OX=7955 GN=armt1 PE=2 SV=1
TRINITY_DN102924_c0_g1_i1	#N/A	TRINITY_DN762_c0_g1_i2	ARMT1_DANREProtein-glutamate O-methyltransferase OS=Danio rerio OX=7955 GN=armt1 PE=2 SV=1
TRINITY_DN102980_c1_g1_i1	#N/A	TRINITY_DN745_c0_g1_i2	XP_013198655.1 lysozyme 2-like
TRINITY_DN130371_c0_g1_i1	RS13_SPOFR40S ribosomal protein S13 OS=Spodoptera frugiperda OX=7108 GN=RpS13 PE=2 SV=3
TRINITY_DN130302_c0_g1_i1	#N/A	TRINITY_DN745_c0_g2_i10	LYS_RUDPHInvertebrate-type lysozyme OS=Ruditapes philippinarum OX=129788 PE=1 SV=1
TRINITY_DN130340_c0_g1_i1	NU1M_HUMANNADH-ubiquinone oxidoreductase chain 1 OS=Homo sapiens OX=9606 GN=MT-ND1 PE=1 SV=1
TRINITY_DN112911_c0_g1_i1	#N/A	TRINITY_DN745_c1_g2_i2	ILYS3_CAEELInvertebrate-type lysozyme 3 OS=Caenorhabditis elegans OX=6239 GN=ilys-3 PE=1 SV=1
TRINITY_DN112934_c0_g1_i1	#N/A	TRINITY_DN745_c1_g2_i5	ILYS3_CAEELInvertebrate-type lysozyme 3 OS=Caenorhabditis elegans OX=6239 GN=ilys-3 PE=1 SV=1
TRINITY_DN121090_c0_g1_i1	#N/A	TRINITY_DN799_c1_g1_i3	NFU1_DROPENFU1 iron-sulfur cluster scaffold homolog, mitochondrial OS=Drosophila persimilis OX=7234 GN=GL13432 PE=3 SV=1
TRINITY_DN108556_c0_g2_i2	#N/A	TRINITY_DN799_c1_g1_i4	NFU1_DROGRNFU1 iron-sulfur cluster scaffold homolog, mitochondrial OS=Drosophila grimshawi OX=7222 GN=GH17809 PE=3 SV=1
TRINITY_DN108615_c0_g1_i3	#N/A	TRINITY_DN778_c0_g1_i1	GLUCL_DROMEGlutamate-gated chloride channel OS=Drosophila melanogaster OX=7227 GN=GluClalpha PE=1 SV=2
TRINITY_DN108615_c0_g1_i1	#N/A	TRINITY_DN778_c0_g1_i19	GLUCL_DROMEGlutamate-gated chloride channel OS=Drosophila melanogaster OX=7227 GN=GluClalpha PE=1 SV=2
TRINITY_DN108615_c0_g2_i1	#N/A	TRINITY_DN778_c0_g1_i10	GLUCL_DROMEGlutamate-gated chloride channel OS=Drosophila melanogaster OX=7227 GN=GluClalpha PE=1 SV=2
TRINITY_DN108624_c0_g1_i1	RL28_SPOFR60S ribosomal protein L28 OS=Spodoptera frugiperda OX=7108 GN=RpL28 PE=2 SV=1
TRINITY_DN104292_c0_g1_i1	#N/A	TRINITY_DN778_c0_g1_i5	GLUCL_DROMEGlutamate-gated chloride channel OS=Drosophila melanogaster OX=7227 GN=GluClalpha PE=1 SV=2
TRINITY_DN104292_c0_g1_i3	#N/A	TRINITY_DN778_c0_g1_i9	IF4G3_MOUSEEukaryotic translation initiation factor 4 gamma 3 OS=Mus musculus OX=10090 GN=Eif4g3 PE=1 SV=2
TRINITY_DN104229_c0_g1_i6	#N/A	TRINITY_DN778_c1_g1_i13	GBB2_CAEELGuanine nucleotide-binding protein subunit beta-2 OS=Caenorhabditis elegans OX=6239 GN=gpb-2 PE=1 SV=2
TRINITY_DN104229_c0_g1_i7	#N/A	TRINITY_DN778_c1_g1_i8	GNB5_RABITGuanine nucleotide-binding protein subunit beta-5 OS=Oryctolagus cuniculus OX=9986 GN=GNB5 PE=2 SV=1
TRINITY_DN104225_c0_g1_i2	#N/A	TRINITY_DN778_c1_g1_i2	IF4G3_HUMANEukaryotic translation initiation factor 4 gamma 3 OS=Homo sapiens OX=9606 GN=EIF4G3 PE=1 SV=2
TRINITY_DN104201_c0_g2_i1	XP_028178510.1uncharacterized protein LOC114365961
TRINITY_DN104268_c0_g1_i1	#N/A	TRINITY_DN740_c0_g1_i4	SGTB_HUMANSmall glutamine-rich tetratricopeptide repeat-containing protein beta OS=Homo sapiens OX=9606 GN=SGTB PE=1 SV=1
TRINITY_DN112666_c0_g1_i8	#N/A	TRINITY_DN740_c0_g1_i2	SGTB_HUMANSmall glutamine-rich tetratricopeptide repeat-containing protein beta OS=Homo sapiens OX=9606 GN=SGTB PE=1 SV=1
TRINITY_DN112666_c0_g1_i1	#N/A	TRINITY_DN771_c0_g1_i15	IMP1L_HUMANMitochondrial inner membrane protease subunit 1 OS=Homo sapiens OX=9606 GN=IMMP1L PE=2 SV=1
TRINITY_DN111375_c0_g1_i1	PHX2B_MOUSEPaired mesoderm homeobox protein 2B OS=Mus musculus OX=10090 GN=Phox2b PE=1 SV=1
TRINITY_DN111355_c0_g1_i2	#N/A	TRINITY_DN766_c3_g1_i1	ZN513_MOUSEZinc finger protein 513 OS=Mus musculus OX=10090 GN=Znf513 PE=1 SV=2
TRINITY_DN124106_c0_g1_i1	#N/A	TRINITY_DN768_c0_g1_i5	IP6K2_RABITInositol hexakisphosphate kinase 2 OS=Oryctolagus cuniculus OX=9986 GN=IP6K2 PE=2 SV=1
TRINITY_DN124138_c0_g1_i1	LOLAL_DROMELongitudinals lacking protein-like OS=Drosophila melanogaster OX=7227 GN=lolal PE=1 SV=1
TRINITY_DN124088_c0_g1_i1	#N/A	TRINITY_DN768_c0_g1_i7	IP6K2_MOUSEInositol hexakisphosphate kinase 2 OS=Mus musculus OX=10090 GN=Ip6k2 PE=2 SV=2
TRINITY_DN126292_c0_g1_i1	#N/A	TRINITY_DN768_c0_g1_i9	IP6K3_MOUSEInositol hexakisphosphate kinase 3 OS=Mus musculus OX=10090 GN=Ip6k3 PE=2 SV=1
TRINITY_DN109933_c0_g1_i1	#N/A	TRINITY_DN715_c0_g1_i2	NUDT8_MOUSENucleoside diphosphate-linked moiety X motif 8 OS=Mus musculus OX=10090 GN=Nudt8 PE=1 SV=1
TRINITY_DN105035_c0_g1_i1	ALX1_DANREALX homeobox protein 1 OS=Danio rerio OX=7955 GN=alx1 PE=2 SV=1
TRINITY_DN105085_c0_g1_i1	#N/A	TRINITY_DN723_c0_g1_i3	COQ8B_DANREAtypical kinase COQ8B, mitochondrial OS=Danio rerio OX=7955 GN=coq8b PE=3 SV=2
TRINITY_DN105081_c0_g1_i1	#N/A	TRINITY_DN723_c0_g2_i1	XP_026736527.1atypical kinase COQ8B, mitochondrial-like
TRINITY_DN103521_c0_g1_i1	XP_026762774.1uncharacterized protein LOC113521445
TRINITY_DN103498_c0_g1_i1	#N/A	TRINITY_DN737_c0_g1_i4	DJC25_DROMEDnaJ homolog subfamily C member 25 homolog OS=Drosophila melanogaster OX=7227 GN=CG7872 PE=2 SV=1
TRINITY_DN128160_c0_g1_i1	#N/A	TRINITY_DN737_c0_g1_i7	DJC25_DROMEDnaJ homolog subfamily C member 25 homolog OS=Drosophila melanogaster OX=7227 GN=CG7872 PE=2 SV=1
TRINITY_DN105696_c0_g1_i1	#N/A	TRINITY_DN789_c0_g1_i3	OSGP2_XENTRProbable tRNA N6-adenosine threonylcarbamoyltransferase, mitochondrial OS=Xenopus tropicalis OX=8364 GN=osgepl1 PE=2 SV=2
TRINITY_DN105619_c0_g2_i1	#N/A	TRINITY_DN789_c0_g1_i6	OSGP2_XENTRProbable tRNA N6-adenosine threonylcarbamoyltransferase, mitochondrial OS=Xenopus tropicalis OX=8364 GN=osgepl1 PE=2 SV=2
TRINITY_DN105697_c0_g1_i1	#N/A	TRINITY_DN736_c0_g2_i1	TCB2_CAEBRTransposable element Tcb2 transposase OS=Caenorhabditis briggsae OX=6238 PE=3 SV=1
TRINITY_DN105637_c0_g1_i2	#N/A	TRINITY_DN736_c3_g1_i2	PABP4_HUMANPolyadenylate-binding protein 4 OS=Homo sapiens OX=9606 GN=PABPC4 PE=1 SV=1
TRINITY_DN105624_c0_g1_i1	#N/A	TRINITY_DN780_c0_g1_i4	OWR44713.1odorant binding protein
TRINITY_DN105676_c0_g1_i1	#N/A	TRINITY_DN794_c0_g1_i3	SPHM_HUMANN-sulphoglucosamine sulphohydrolase OS=Homo sapiens OX=9606 GN=SGSH PE=1 SV=1
TRINITY_DN137052_c0_g1_i1	#N/A	TRINITY_DN794_c0_g1_i5	PMM_DROMEProbable phosphomannomutase OS=Drosophila melanogaster OX=7227 GN=CG10688 PE=2 SV=1
TRINITY_DN137061_c0_g1_i1	#N/A	TRINITY_DN794_c0_g1_i10	SPHM_HUMANN-sulphoglucosamine sulphohydrolase OS=Homo sapiens OX=9606 GN=SGSH PE=1 SV=1
TRINITY_DN137056_c0_g1_i1	#N/A	TRINITY_DN730_c0_g1_i3	OBSTE_DROMEProtein obstructor-E OS=Drosophila melanogaster OX=7227 GN=obst-E PE=2 SV=2
TRINITY_DN136980_c0_g1_i1	#N/A	TRINITY_DN730_c0_g1_i2	OBSTE_DROMEProtein obstructor-E OS=Drosophila melanogaster OX=7227 GN=obst-E PE=2 SV=2
TRINITY_DN137395_c0_g1_i1	TNNC1_DROMETroponin C, isoform 1 OS=Drosophila melanogaster OX=7227 GN=TpnC41C PE=2 SV=2
TRINITY_DN137439_c0_g1_i1	RL17_BOMMO60S ribosomal protein L17 OS=Bombyx mori OX=7091 GN=RpL17 PE=2 SV=1
TRINITY_DN137749_c0_g1_i1	#N/A	TRINITY_DN704_c0_g1_i12	MEL2A_DANREMethyltransferase-like protein 2-A OS=Danio rerio OX=7955 GN=mettl2a PE=2 SV=1
TRINITY_DN137682_c0_g1_i1	#N/A	TRINITY_DN704_c0_g1_i6	MEL2A_DANREMethyltransferase-like protein 2-A OS=Danio rerio OX=7955 GN=mettl2a PE=2 SV=1
TRINITY_DN102438_c0_g1_i3	#N/A	TRINITY_DN774_c0_g1_i1	XP_021198150.1stomatin-like protein 2, mitochondrial
TRINITY_DN102438_c0_g1_i2	#N/A	TRINITY_DN774_c0_g2_i1	STML2_HUMANStomatin-like protein 2, mitochondrial OS=Homo sapiens OX=9606 GN=STOML2 PE=1 SV=1
TRINITY_DN102464_c0_g1_i1	#N/A	TRINITY_DN78289_c0_g4_i1	RS15_PODAS40S ribosomal protein S15 OS=Podospora anserina OX=5145 GN=RPS15 PE=3 SV=1
TRINITY_DN102463_c0_g1_i1	#N/A	TRINITY_DN81465_c0_g1_i5	RRAGD_HUMANRas-related GTP-binding protein D OS=Homo sapiens OX=9606 GN=RRAGD PE=1 SV=1
TRINITY_DN102405_c0_g2_i1	#N/A	TRINITY_DN81465_c0_g1_i1	RRAGC_HUMANRas-related GTP-binding protein C OS=Homo sapiens OX=9606 GN=RRAGC PE=1 SV=1
TRINITY_DN102865_c0_g2_i1	#N/A	TRINITY_DN81465_c0_g1_i3	RRAGC_MOUSERas-related GTP-binding protein C OS=Mus musculus OX=10090 GN=Rragc PE=1 SV=1
TRINITY_DN102853_c0_g1_i1	#N/A	TRINITY_DN23119_c0_g1_i2	CX6A1_HUMANCytochrome c oxidase subunit 6A1, mitochondrial OS=Homo sapiens OX=9606 GN=COX6A1 PE=1 SV=4
TRINITY_DN104167_c1_g1_i1	#N/A	TRINITY_DN23053_c0_g1_i1	RBNS5_MOUSERabenosyn-5 OS=Mus musculus OX=10090 GN=Rbsn PE=1 SV=1
TRINITY_DN104153_c1_g2_i1	#N/A	TRINITY_DN23075_c0_g1_i8	PPK28_DROMEPickpocket protein 28 OS=Drosophila melanogaster OX=7227 GN=ppk28 PE=1 SV=2
TRINITY_DN124347_c0_g1_i1	#N/A	TRINITY_DN23087_c0_g1_i3	TTF2_DROMETranscription termination factor 2 OS=Drosophila melanogaster OX=7227 GN=lds PE=1 SV=2
TRINITY_DN107979_c0_g1_i1	#N/A	TRINITY_DN23103_c0_g1_i10	RRP7A_HUMANRibosomal RNA-processing protein 7 homolog A OS=Homo sapiens OX=9606 GN=RRP7A PE=1 SV=2
TRINITY_DN108000_c0_g1_i3	#N/A	TRINITY_DN23103_c0_g1_i4	RRP7A_HUMANRibosomal RNA-processing protein 7 homolog A OS=Homo sapiens OX=9606 GN=RRP7A PE=1 SV=2
TRINITY_DN108017_c0_g1_i1	#N/A	TRINITY_DN23103_c0_g1_i11	RRP7A_HUMANRibosomal RNA-processing protein 7 homolog A OS=Homo sapiens OX=9606 GN=RRP7A PE=1 SV=2
TRINITY_DN108024_c0_g2_i1	DNJC1_MOUSEDnaJ homolog subfamily C member 1 OS=Mus musculus OX=10090 GN=Dnajc1 PE=1 SV=1
TRINITY_DN107960_c1_g1_i1	#N/A	TRINITY_DN23036_c0_g2_i2	MCRS1_MOUSEMicrospherule protein 1 OS=Mus musculus OX=10090 GN=Mcrs1 PE=1 SV=1
TRINITY_DN107960_c1_g2_i1	#N/A	TRINITY_DN23043_c0_g1_i2	AL_DROMEHomeobox protein aristaless OS=Drosophila melanogaster OX=7227 GN=al PE=1 SV=2
TRINITY_DN107974_c0_g1_i1	#N/A	TRINITY_DN23079_c0_g1_i2	ZN782_HUMANZinc finger protein 782 OS=Homo sapiens OX=9606 GN=ZNF782 PE=2 SV=1
TRINITY_DN121607_c0_g1_i1	RS20_DROME40S ribosomal protein S20 OS=Drosophila melanogaster OX=7227 GN=RpS20 PE=1 SV=1
TRINITY_DN121599_c0_g1_i1	#N/A	TRINITY_DN60554_c0_g1_i1	AL2C4_ARATHAldehyde dehydrogenase family 2 member C4 OS=Arabidopsis thaliana OX=3702 GN=ALDH2C4 PE=1 SV=2
TRINITY_DN121652_c0_g1_i1	BJSB2_TRINIBasic juvenile hormone-suppressible protein 2 OS=Trichoplusia ni OX=7111 GN=BJSP-2 PE=1 SV=1
TRINITY_DN121627_c0_g1_i1	#N/A	TRINITY_DN38246_c0_g1_i1	ATP5I_MOUSEATP synthase subunit e, mitochondrial OS=Mus musculus OX=10090 GN=Atp5me PE=1 SV=2
TRINITY_DN114551_c0_g1_i1	#N/A	TRINITY_DN38281_c0_g1_i5	CX6B1_MACMUCytochrome c oxidase subunit 6B1 OS=Macaca mulatta OX=9544 GN=COX6B1 PE=3 SV=3
TRINITY_DN132010_c0_g1_i1	#N/A	TRINITY_DN38281_c0_g1_i1	TRIR_HUMANTelomerase RNA component interacting RNase OS=Homo sapiens OX=9606 GN=TRIR PE=1 SV=1
TRINITY_DN128525_c0_g1_i1	COX5A_DROMECytochrome c oxidase subunit 5A, mitochondrial OS=Drosophila melanogaster OX=7227 GN=COX5A PE=2 SV=2
TRINITY_DN136890_c0_g1_i1	RL31_SPOFR60S ribosomal protein L31 OS=Spodoptera frugiperda OX=7108 GN=RpL31 PE=2 SV=1
TRINITY_DN109301_c0_g1_i1	#N/A	TRINITY_DN100545_c0_g1_i1	KPI95368.1High affinity copper uptake protein 1
TRINITY_DN109327_c0_g1_i2	#N/A	TRINITY_DN65441_c0_g1_i17	YI31B_YEASTTransposon Ty3-I Gag-Pol polyprotein OS=Saccharomyces cerevisiae (strain ATCC 204508 / S288c) OX=559292 GN=TY3B-I PE=3 SV=2
TRINITY_DN109327_c0_g2_i1	XP_026743810.1bromodomain-containing protein 4
TRINITY_DN109297_c0_g1_i1	#N/A	TRINITY_DN13615_c0_g1_i2	YPD1_CAEELUncharacterized protein C05D11.1 OS=Caenorhabditis elegans OX=6239 GN=C05D11.1 PE=4 SV=2
TRINITY_DN111238_c0_g1_i1	#N/A	TRINITY_DN13615_c0_g2_i1	YPD1_CAEELUncharacterized protein C05D11.1 OS=Caenorhabditis elegans OX=6239 GN=C05D11.1 PE=4 SV=2
TRINITY_DN111200_c0_g1_i1	#N/A	TRINITY_DN13615_c0_g2_i2	YPD1_CAEELUncharacterized protein C05D11.1 OS=Caenorhabditis elegans OX=6239 GN=C05D11.1 PE=4 SV=2
TRINITY_DN111207_c0_g1_i2	#N/A	TRINITY_DN13554_c0_g1_i2	ACO11_TRINIAcyl-CoA Delta(11) desaturase OS=Trichoplusia ni OX=7111 GN=D11DS PE=1 SV=2
TRINITY_DN124853_c0_g1_i1	#N/A	TRINITY_DN13569_c0_g1_i4	XP_021186359.1uncharacterized protein K02A2.6-like
TRINITY_DN124866_c0_g1_i1	#N/A	TRINITY_DN13594_c0_g1_i7	RS20_XENLA40S ribosomal protein S20 OS=Xenopus laevis OX=8355 GN=rps20 PE=1 SV=1
TRINITY_DN124443_c0_g1_i1	LMX1B_MOUSELIM homeobox transcription factor 1-beta OS=Mus musculus OX=10090 GN=Lmx1b PE=1 SV=3
TRINITY_DN101454_c0_g1_i1	TRA9_MYCTUPutative transposase for insertion sequence element IS986/IS6110 OS=Mycobacterium tuberculosis (strain ATCC 25618 / H37Rv) OX=83332 GN=Rv0796 PE=4 SV=1
TRINITY_DN101419_c0_g1_i1	#N/A	TRINITY_DN13539_c0_g1_i1	ZN182_MOUSEZinc finger protein 182 OS=Mus musculus OX=10090 GN=Znf182 PE=2 SV=1
TRINITY_DN101414_c0_g1_i1	#N/A	TRINITY_DN13555_c0_g2_i1	ABO45233.1reverse transcriptase
TRINITY_DN138871_c0_g1_i1	#N/A	TRINITY_DN13605_c0_g1_i1	TX11A_ETHRUU-scoloptoxin(01)-Er1a OS=Ethmostigmus rubripes OX=62613 PE=3 SV=1
TRINITY_DN138795_c0_g1_i1	#N/A	TRINITY_DN13610_c0_g1_i1	ECHB_HUMANTrifunctional enzyme subunit beta, mitochondrial OS=Homo sapiens OX=9606 GN=HADHB PE=1 SV=3
TRINITY_DN129551_c0_g1_i1	#N/A	TRINITY_DN13610_c0_g1_i3	ECHB_BOVINTrifunctional enzyme subunit beta, mitochondrial OS=Bos taurus OX=9913 GN=HADHB PE=2 SV=1
TRINITY_DN130064_c0_g1_i1	#N/A	TRINITY_DN13610_c0_g1_i4	ECHB_BOVINTrifunctional enzyme subunit beta, mitochondrial OS=Bos taurus OX=9913 GN=HADHB PE=2 SV=1
TRINITY_DN108433_c0_g1_i1	#N/A	TRINITY_DN13564_c0_g1_i7	DNJC3_HUMANDnaJ homolog subfamily C member 3 OS=Homo sapiens OX=9606 GN=DNAJC3 PE=1 SV=1
TRINITY_DN108426_c2_g1_i1	#N/A	TRINITY_DN13568_c0_g1_i9	RESTB_XENLARE1-silencing transcription factor B (Fragment) OS=Xenopus laevis OX=8355 GN=rest-b PE=2 SV=1
TRINITY_DN108336_c0_g1_i1	#N/A	TRINITY_DN13584_c0_g1_i8	ZNF45_HUMANZinc finger protein 45 OS=Homo sapiens OX=9606 GN=ZNF45 PE=1 SV=2
TRINITY_DN108424_c0_g1_i1	TM115_HUMANTransmembrane protein 115 OS=Homo sapiens OX=9606 GN=TMEM115 PE=1 SV=1
TRINITY_DN108424_c0_g1_i2	TM115_HUMANTransmembrane protein 115 OS=Homo sapiens OX=9606 GN=TMEM115 PE=1 SV=1
TRINITY_DN104539_c0_g1_i2	#N/A	TRINITY_DN13542_c0_g1_i1	RCOR3_MOUSEREST corepressor 3 OS=Mus musculus OX=10090 GN=Rcor3 PE=1 SV=2
TRINITY_DN104555_c0_g1_i1	PGBD2_HUMANPiggyBac transposable element-derived protein 2 OS=Homo sapiens OX=9606 GN=PGBD2 PE=2 SV=1
TRINITY_DN104555_c0_g3_i1	#N/A	TRINITY_DN13543_c0_g1_i5	XP_021194746.1selenoprotein K-like
TRINITY_DN104572_c0_g1_i1	XP_023936098.1sodium channel protein Nach-like
TRINITY_DN104509_c0_g1_i1	CDK20_DANRECyclin-dependent kinase 20 OS=Danio rerio OX=7955 GN=cdk20 PE=2 SV=1
TRINITY_DN104507_c0_g1_i1	#N/A	TRINITY_DN6423_c0_g1_i1	AP1G1_MOUSEAP-1 complex subunit gamma-1 OS=Mus musculus OX=10090 GN=Ap1g1 PE=1 SV=3
TRINITY_DN104525_c0_g1_i1	NGB_TETNGNeuroglobin OS=Tetraodon nigroviridis OX=99883 GN=ngb PE=2 SV=1
TRINITY_DN104557_c0_g1_i1	#N/A	TRINITY_DN6423_c0_g2_i2	ITPA_AEDAEInosine triphosphate pyrophosphatase OS=Aedes aegypti OX=7159 GN=AAEL008605 PE=3 SV=1
TRINITY_DN137186_c0_g1_i1	#N/A	TRINITY_DN6422_c0_g1_i5	BRAT_DROMEBrain tumor protein OS=Drosophila melanogaster OX=7227 GN=brat PE=1 SV=2
TRINITY_DN137243_c0_g1_i1	#N/A	TRINITY_DN6454_c0_g1_i4	PSMD5_BOVIN26S proteasome non-ATPase regulatory subunit 5 OS=Bos taurus OX=9913 GN=PSMD5 PE=2 SV=1
TRINITY_DN126854_c0_g1_i1	#N/A	TRINITY_DN6454_c0_g1_i1	PSMD5_MOUSE26S proteasome non-ATPase regulatory subunit 5 OS=Mus musculus OX=10090 GN=Psmd5 PE=1 SV=4
TRINITY_DN131686_c0_g1_i1	#N/A	TRINITY_DN6409_c0_g1_i1	NOP14_DROMENucleolar protein 14 homolog OS=Drosophila melanogaster OX=7227 GN=l(3)07882 PE=2 SV=2
TRINITY_DN109772_c0_g1_i1	#N/A	TRINITY_DN6409_c0_g2_i2	NOP14_MOUSENucleolar protein 14 OS=Mus musculus OX=10090 GN=Nop14 PE=1 SV=2
TRINITY_DN109767_c0_g1_i1	#N/A	TRINITY_DN6412_c0_g1_i4	CTIF_MOUSECBP80/20-dependent translation initiation factor OS=Mus musculus OX=10090 GN=Ctif PE=1 SV=2
TRINITY_DN109784_c0_g1_i1	#N/A	TRINITY_DN6412_c0_g1_i1	CTIF_MOUSECBP80/20-dependent translation initiation factor OS=Mus musculus OX=10090 GN=Ctif PE=1 SV=2
TRINITY_DN109780_c0_g1_i1	#N/A	TRINITY_DN6412_c0_g1_i3	CTIF_MOUSECBP80/20-dependent translation initiation factor OS=Mus musculus OX=10090 GN=Ctif PE=1 SV=2
TRINITY_DN122949_c0_g1_i1	#N/A	TRINITY_DN6412_c2_g1_i4	NMNA1_HUMANNicotinamide/nicotinic acid mononucleotide adenylyltransferase 1 OS=Homo sapiens OX=9606 GN=NMNAT1 PE=1 SV=1
TRINITY_DN107538_c0_g1_i4	#N/A	TRINITY_DN6412_c2_g1_i6	NMNA1_MOUSENicotinamide/nicotinic acid mononucleotide adenylyltransferase 1 OS=Mus musculus OX=10090 GN=Nmnat1 PE=1 SV=2
TRINITY_DN107530_c0_g1_i1	#N/A	TRINITY_DN6412_c2_g1_i3	NMNA1_HUMANNicotinamide/nicotinic acid mononucleotide adenylyltransferase 1 OS=Homo sapiens OX=9606 GN=NMNAT1 PE=1 SV=1
TRINITY_DN107590_c0_g1_i1	#N/A	TRINITY_DN6412_c2_g1_i1	NMNA1_HUMANNicotinamide/nicotinic acid mononucleotide adenylyltransferase 1 OS=Homo sapiens OX=9606 GN=NMNAT1 PE=1 SV=1
TRINITY_DN103437_c0_g1_i1	#N/A	TRINITY_DN6425_c0_g1_i4	DCPS_BOVINm7GpppX diphosphatase OS=Bos taurus OX=9913 GN=DCPS PE=2 SV=1
TRINITY_DN103431_c0_g1_i1	LRC24_HUMANLeucine-rich repeat-containing protein 24 OS=Homo sapiens OX=9606 GN=LRRC24 PE=2 SV=2
TRINITY_DN103418_c0_g1_i4	#N/A	TRINITY_DN6482_c0_g1_i6	TRM7_HUMANPutative tRNA (cytidine(32)/guanosine(34)-2'-O)-methyltransferase OS=Homo sapiens OX=9606 GN=FTSJ1 PE=1 SV=2
TRINITY_DN103465_c0_g3_i2	#N/A	TRINITY_DN6482_c0_g1_i8	TRM7_HUMANPutative tRNA (cytidine(32)/guanosine(34)-2'-O)-methyltransferase OS=Homo sapiens OX=9606 GN=FTSJ1 PE=1 SV=2
TRINITY_DN125180_c0_g1_i1	#N/A	TRINITY_DN6482_c0_g1_i1	TRM7_HUMANPutative tRNA (cytidine(32)/guanosine(34)-2'-O)-methyltransferase OS=Homo sapiens OX=9606 GN=FTSJ1 PE=1 SV=2
TRINITY_DN110961_c0_g1_i1	#N/A	TRINITY_DN6482_c0_g1_i10	TRM7_HUMANPutative tRNA (cytidine(32)/guanosine(34)-2'-O)-methyltransferase OS=Homo sapiens OX=9606 GN=FTSJ1 PE=1 SV=2
TRINITY_DN111007_c0_g1_i4	#N/A	TRINITY_DN6497_c0_g1_i1	MED30_AEDAEMediator of RNA polymerase II transcription subunit 30 OS=Aedes aegypti OX=7159 GN=MED30 PE=3 SV=1
TRINITY_DN111007_c0_g2_i1	#N/A	TRINITY_DN6497_c0_g2_i2	MED30_AEDAEMediator of RNA polymerase II transcription subunit 30 OS=Aedes aegypti OX=7159 GN=MED30 PE=3 SV=1
TRINITY_DN119094_c0_g1_i1	#N/A	TRINITY_DN6403_c0_g1_i2	RDH13_MOUSERetinol dehydrogenase 13 OS=Mus musculus OX=10090 GN=Rdh13 PE=1 SV=1
TRINITY_DN119170_c0_g1_i1	#N/A	TRINITY_DN6466_c0_g1_i1	VA53_DOLMAVenom allergen 5.02 (Fragment) OS=Dolichovespula maculata OX=7441 PE=1 SV=3
TRINITY_DN119144_c0_g1_i1	#N/A	TRINITY_DN6492_c0_g1_i5	RVE54092.1hypothetical protein evm_001215
TRINITY_DN131455_c0_g1_i1	#N/A	TRINITY_DN6477_c0_g1_i1	ZER1_DROMEProtein zer-1 homolog OS=Drosophila melanogaster OX=7227 GN=CG12084 PE=2 SV=2
TRINITY_DN117801_c0_g1_i1	RL35A_PONAB60S ribosomal protein L35a OS=Pongo abelii OX=9601 GN=RPL35A PE=3 SV=1
TRINITY_DN117862_c0_g1_i1	#N/A	TRINITY_DN6434_c0_g1_i11	TBC9B_HUMANTBC1 domain family member 9B OS=Homo sapiens OX=9606 GN=TBC1D9B PE=1 SV=3
TRINITY_DN127548_c0_g1_i1	#N/A	TRINITY_DN6434_c0_g1_i13	TBC9B_HUMANTBC1 domain family member 9B OS=Homo sapiens OX=9606 GN=TBC1D9B PE=1 SV=3
TRINITY_DN106751_c0_g1_i1	#N/A	TRINITY_DN6480_c0_g1_i5	SYDM_RATAspartate--tRNA ligase, mitochondrial OS=Rattus norvegicus OX=10116 GN=Dars2 PE=1 SV=1
TRINITY_DN106741_c0_g1_i1	RUND1_HUMANRUN domain-containing protein 1 OS=Homo sapiens OX=9606 GN=RUNDC1 PE=1 SV=3
TRINITY_DN106724_c0_g1_i1	#N/A	TRINITY_DN6411_c0_g3_i1	XP_021200402.1nucleoporin NUP188 homolog
TRINITY_DN106793_c0_g1_i1	#N/A	TRINITY_DN6411_c1_g1_i1	NU188_XENTRNucleoporin NUP188 homolog OS=Xenopus tropicalis OX=8364 GN=nup188 PE=2 SV=1
TRINITY_DN106782_c0_g1_i1	#N/A	TRINITY_DN6411_c1_g1_i3	NU188_XENTRNucleoporin NUP188 homolog OS=Xenopus tropicalis OX=8364 GN=nup188 PE=2 SV=1
TRINITY_DN114597_c0_g2_i1	#N/A	TRINITY_DN6416_c0_g1_i7	GTPB2_HUMANGTP-binding protein 2 OS=Homo sapiens OX=9606 GN=GTPBP2 PE=1 SV=1
TRINITY_DN114610_c0_g1_i1	GLI1_HUMANZinc finger protein GLI1 OS=Homo sapiens OX=9606 GN=GLI1 PE=1 SV=1
TRINITY_DN114607_c0_g1_i1	#N/A	TRINITY_DN6451_c0_g2_i2	SMC6_HUMANStructural maintenance of chromosomes protein 6 OS=Homo sapiens OX=9606 GN=SMC6 PE=1 SV=2
TRINITY_DN112104_c0_g1_i3	KYNB_POLNAKynurenine formamidase OS=Polaromonas naphthalenivorans (strain CJ2) OX=365044 GN=kynB PE=3 SV=1
TRINITY_DN112079_c0_g1_i1	#N/A	TRINITY_DN6437_c1_g1_i2	MP2K4_HUMANDual specificity mitogen-activated protein kinase kinase 4 OS=Homo sapiens OX=9606 GN=MAP2K4 PE=1 SV=1
TRINITY_DN112113_c0_g1_i1	#N/A	TRINITY_DN6405_c0_g1_i1	ORCT_DROMEOrganic cation transporter protein OS=Drosophila melanogaster OX=7227 GN=Orct PE=1 SV=1
TRINITY_DN112072_c0_g1_i1	#N/A	TRINITY_DN6405_c0_g1_i3	ORCT_DROMEOrganic cation transporter protein OS=Drosophila melanogaster OX=7227 GN=Orct PE=1 SV=1
TRINITY_DN112112_c0_g1_i7	#N/A	TRINITY_DN6464_c0_g1_i2	PFD4_DROMEProbable prefoldin subunit 4 OS=Drosophila melanogaster OX=7227 GN=Pfdn4 PE=3 SV=1
TRINITY_DN112100_c1_g1_i1	#N/A	TRINITY_DN6419_c0_g1_i5	FRG1_DROMEProtein FRG1 homolog OS=Drosophila melanogaster OX=7227 GN=FRG1 PE=2 SV=1
TRINITY_DN112097_c0_g1_i5	#N/A	TRINITY_DN6419_c0_g1_i8	FRG1_DROMEProtein FRG1 homolog OS=Drosophila melanogaster OX=7227 GN=FRG1 PE=2 SV=1
TRINITY_DN112147_c0_g1_i1	#N/A	TRINITY_DN6461_c0_g1_i2	FGFR4_MOUSEFibroblast growth factor receptor 4 OS=Mus musculus OX=10090 GN=Fgfr4 PE=1 SV=3
TRINITY_DN112122_c0_g1_i2	#N/A	TRINITY_DN6461_c0_g1_i1	FGFR4_MOUSEFibroblast growth factor receptor 4 OS=Mus musculus OX=10090 GN=Fgfr4 PE=1 SV=3
TRINITY_DN112071_c0_g1_i1	#N/A	TRINITY_DN6481_c0_g1_i7	PPAF2_HOLDIPhenoloxidase-activating factor 2 OS=Holotrichia diomphalia OX=33394 GN=PPAF2 PE=1 SV=1
TRINITY_DN112092_c0_g1_i1	#N/A	TRINITY_DN6481_c0_g1_i3	PPAF2_HOLDIPhenoloxidase-activating factor 2 OS=Holotrichia diomphalia OX=33394 GN=PPAF2 PE=1 SV=1
TRINITY_DN105586_c0_g1_i1	#N/A	TRINITY_DN6481_c0_g1_i13	PPAF2_HOLDIPhenoloxidase-activating factor 2 OS=Holotrichia diomphalia OX=33394 GN=PPAF2 PE=1 SV=1
TRINITY_DN105586_c0_g1_i4	GUF1_CULQUTranslation factor GUF1 homolog, mitochondrial OS=Culex quinquefasciatus OX=7176 GN=CPIJ012086 PE=3 SV=1
TRINITY_DN105549_c0_g1_i1	#N/A	TRINITY_DN6426_c0_g1_i1	GALE_HUMANUDP-glucose 4-epimerase OS=Homo sapiens OX=9606 GN=GALE PE=1 SV=2
TRINITY_DN105553_c1_g1_i1	#N/A	TRINITY_DN6426_c0_g2_i1	GALE_DROMEUDP-glucose 4-epimerase OS=Drosophila melanogaster OX=7227 GN=Gale PE=1 SV=1
TRINITY_DN112833_c0_g1_i1	#N/A	TRINITY_DN6426_c0_g2_i2	GALE_DROMEUDP-glucose 4-epimerase OS=Drosophila melanogaster OX=7227 GN=Gale PE=1 SV=1
TRINITY_DN112804_c0_g1_i1	DDR2_MOUSEDiscoidin domain-containing receptor 2 OS=Mus musculus OX=10090 GN=Ddr2 PE=1 SV=2
TRINITY_DN112855_c0_g1_i1	#N/A	TRINITY_DN6487_c0_g1_i2	ASTE_DROMEProtein asteroid OS=Drosophila melanogaster OX=7227 GN=ast PE=2 SV=1
TRINITY_DN112775_c0_g1_i1	3BHS1_HUMAN3 beta-hydroxysteroid dehydrogenase/Delta 5--
TRINITY_DN112835_c0_g1_i1	#N/A	TRINITY_DN6487_c0_g1_i5	ASTE_DROMEProtein asteroid OS=Drosophila melanogaster OX=7227 GN=ast PE=2 SV=1
TRINITY_DN112843_c0_g1_i1	SCN60_DROMESodium channel protein 60E OS=Drosophila melanogaster OX=7227 GN=NaCP60E PE=2 SV=6
TRINITY_DN112836_c0_g1_i3	#N/A	TRINITY_DN6478_c0_g1_i12	EAS_DROMEEthanolamine kinase OS=Drosophila melanogaster OX=7227 GN=eas PE=1 SV=2
TRINITY_DN112836_c0_g1_i1	#N/A	TRINITY_DN6478_c0_g1_i9	EAS_DROMEEthanolamine kinase OS=Drosophila melanogaster OX=7227 GN=eas PE=1 SV=2
TRINITY_DN112863_c0_g1_i1	#N/A	TRINITY_DN6478_c0_g1_i11	EKI2_MOUSEEthanolamine kinase 2 OS=Mus musculus OX=10090 GN=Etnk2 PE=1 SV=1
TRINITY_DN109661_c0_g1_i1	#N/A	TRINITY_DN6478_c0_g1_i1	EKI2_HUMANEthanolamine kinase 2 OS=Homo sapiens OX=9606 GN=ETNK2 PE=2 SV=3
TRINITY_DN109689_c0_g1_i1	#N/A	TRINITY_DN6478_c0_g1_i13	EKI2_HUMANEthanolamine kinase 2 OS=Homo sapiens OX=9606 GN=ETNK2 PE=2 SV=3
TRINITY_DN109680_c0_g1_i3	#N/A	TRINITY_DN6478_c0_g1_i10	EAS_DROMEEthanolamine kinase OS=Drosophila melanogaster OX=7227 GN=eas PE=1 SV=2
TRINITY_DN136365_c0_g1_i1	#N/A	TRINITY_DN6478_c0_g1_i5	EKI2_HUMANEthanolamine kinase 2 OS=Homo sapiens OX=9606 GN=ETNK2 PE=2 SV=3
TRINITY_DN136362_c0_g1_i1	#N/A	TRINITY_DN6478_c0_g1_i6	EKI2_HUMANEthanolamine kinase 2 OS=Homo sapiens OX=9606 GN=ETNK2 PE=2 SV=3
TRINITY_DN103070_c0_g1_i1	#N/A	TRINITY_DN6471_c0_g1_i6	CUA3A_TENMOLarval cuticle protein A3A OS=Tenebrio molitor OX=7067 PE=1 SV=1
TRINITY_DN117103_c0_g1_i1	#N/A	TRINITY_DN6471_c0_g1_i3	CUA3A_TENMOLarval cuticle protein A3A OS=Tenebrio molitor OX=7067 PE=1 SV=1
TRINITY_DN128691_c0_g1_i1	#N/A	TRINITY_DN6439_c0_g2_i2	CYFIP_DROMECytoplasmic FMR1-interacting protein OS=Drosophila melanogaster OX=7227 GN=Sra-1 PE=1 SV=1
TRINITY_DN107663_c0_g1_i1	#N/A	TRINITY_DN6413_c1_g1_i7	TFDP1_HUMANTranscription factor Dp-1 OS=Homo sapiens OX=9606 GN=TFDP1 PE=1 SV=1
TRINITY_DN107650_c0_g1_i1	#N/A	TRINITY_DN6413_c1_g1_i1	TFDP1_HUMANTranscription factor Dp-1 OS=Homo sapiens OX=9606 GN=TFDP1 PE=1 SV=1
TRINITY_DN107625_c0_g1_i1	#N/A	TRINITY_DN6441_c0_g1_i6	VKOR1_BOVINVitamin K epoxide reductase complex subunit 1 OS=Bos taurus OX=9913 GN=VKORC1 PE=2 SV=1
TRINITY_DN107636_c0_g1_i1	#N/A	TRINITY_DN6436_c0_g3_i1	ZN713_HUMANZinc finger protein 713 OS=Homo sapiens OX=9606 GN=ZNF713 PE=2 SV=1
TRINITY_DN113534_c0_g1_i1	#N/A	TRINITY_DN6467_c0_g1_i3	GON4L_MOUSEGON-4-like protein OS=Mus musculus OX=10090 GN=Gon4l PE=1 SV=3
TRINITY_DN113521_c0_g2_i1	#N/A	TRINITY_DN6483_c0_g2_i1	XP_021182941.1ATP-sensitive inward rectifier potassium channel 12-like
TRINITY_DN117381_c0_g1_i1	APLP_MANSEApolipophorins OS=Manduca sexta OX=7130 PE=2 SV=1
TRINITY_DN117403_c0_g1_i1	#N/A	TRINITY_DN6410_c0_g1_i4	TBCD1_BOVINTBC1 domain family member 1 OS=Bos taurus OX=9913 GN=TBC1D1 PE=2 SV=2
TRINITY_DN122747_c0_g1_i1	#N/A	TRINITY_DN6420_c0_g1_i2	ZC3HE_BOVINZinc finger CCCH domain-containing protein 14 OS=Bos taurus OX=9913 GN=ZC3H14 PE=2 SV=2
TRINITY_DN114852_c0_g1_i1	RS26_ANOGA40S ribosomal protein S26 OS=Anopheles gambiae OX=7165 GN=RpS26 PE=3 SV=2
TRINITY_DN114817_c0_g1_i2	XP_028159880.1zinc transporter 2-like
TRINITY_DN114862_c0_g1_i2	#N/A	TRINITY_DN6486_c0_g1_i7	AMERL_MOUSEAMMECR1-like protein OS=Mus musculus OX=10090 GN=Ammecr1l PE=1 SV=1
TRINITY_DN125565_c0_g1_i1	#N/A	TRINITY_DN6486_c0_g1_i6	AMERL_MOUSEAMMECR1-like protein OS=Mus musculus OX=10090 GN=Ammecr1l PE=1 SV=1
TRINITY_DN125481_c0_g1_i1	KCC2G_RATCalcium/calmodulin-dependent protein kinase type II subunit gamma OS=Rattus norvegicus OX=10116 GN=Camk2g PE=1 SV=1
TRINITY_DN108679_c0_g3_i1	#N/A	TRINITY_DN6424_c0_g1_i3	PDCD2_BOVINProgrammed cell death protein 2 OS=Bos taurus OX=9913 GN=PDCD2 PE=2 SV=1
TRINITY_DN138610_c0_g1_i1	RL35_RAT60S ribosomal protein L35 OS=Rattus norvegicus OX=10116 GN=Rpl35 PE=1 SV=3
TRINITY_DN115045_c0_g1_i1	#N/A	TRINITY_DN6424_c0_g1_i8	PDCD2_RATProgrammed cell death protein 2 OS=Rattus norvegicus OX=10116 GN=Pdcd2 PE=2 SV=2
TRINITY_DN114993_c0_g1_i1	#N/A	TRINITY_DN6421_c0_g1_i2	CSAD_HUMANCysteine sulfinic acid decarboxylase OS=Homo sapiens OX=9606 GN=CSAD PE=1 SV=2
TRINITY_DN115060_c0_g1_i1	#N/A	TRINITY_DN6421_c0_g1_i1	CSAD_HUMANCysteine sulfinic acid decarboxylase OS=Homo sapiens OX=9606 GN=CSAD PE=1 SV=2
TRINITY_DN115031_c0_g1_i1	#N/A	TRINITY_DN6414_c0_g1_i6	FKBP6_DROMEInactive peptidyl-prolyl cis-trans isomerase shutdown OS=Drosophila melanogaster OX=7227 GN=shu PE=1 SV=1
TRINITY_DN115385_c0_g1_i1	#N/A	TRINITY_DN6414_c0_g1_i7	FKBP6_DROMEInactive peptidyl-prolyl cis-trans isomerase shutdown OS=Drosophila melanogaster OX=7227 GN=shu PE=1 SV=1
TRINITY_DN113745_c0_g1_i1	#N/A	TRINITY_DN6414_c0_g3_i1	FKBP6_DROMEInactive peptidyl-prolyl cis-trans isomerase shutdown OS=Drosophila melanogaster OX=7227 GN=shu PE=1 SV=1
TRINITY_DN118711_c0_g1_i1	#N/A	TRINITY_DN6494_c0_g1_i9	FUSED_DROMESerine/threonine-protein kinase fused OS=Drosophila melanogaster OX=7227 GN=fu PE=1 SV=2
TRINITY_DN101809_c0_g1_i1	#N/A	TRINITY_DN6494_c0_g1_i3	FUSED_DROMESerine/threonine-protein kinase fused OS=Drosophila melanogaster OX=7227 GN=fu PE=1 SV=2
TRINITY_DN101809_c1_g1_i1	#N/A	TRINITY_DN6498_c1_g1_i3	RM39_DROME39S ribosomal protein L39, mitochondrial OS=Drosophila melanogaster OX=7227 GN=mRpL39 PE=2 SV=2
TRINITY_DN101875_c0_g1_i1	RL23_AEDAE60S ribosomal protein L23 OS=Aedes aegypti OX=7159 GN=RpL23-A PE=2 SV=1
TRINITY_DN101808_c0_g1_i1	#N/A	TRINITY_DN6417_c0_g1_i10	TX11A_CORWEU-scoloptoxin(01)-Cw1a OS=Cormocephalus westwoodi OX=1096223 PE=3 SV=1
TRINITY_DN101860_c0_g1_i3	#N/A	TRINITY_DN6417_c0_g1_i3	TX11A_CORWEU-scoloptoxin(01)-Cw1a OS=Cormocephalus westwoodi OX=1096223 PE=3 SV=1
TRINITY_DN101860_c0_g1_i11	#N/A	TRINITY_DN6417_c0_g1_i5	TX11A_CORWEU-scoloptoxin(01)-Cw1a OS=Cormocephalus westwoodi OX=1096223 PE=3 SV=1
TRINITY_DN101881_c3_g2_i3	#N/A	TRINITY_DN6429_c0_g1_i5	RS16_SPOFR40S ribosomal protein S16 OS=Spodoptera frugiperda OX=7108 GN=RpS16 PE=2 SV=1
TRINITY_DN101878_c0_g1_i1	#N/A	TRINITY_DN6429_c0_g1_i10	RS16_SPOFR40S ribosomal protein S16 OS=Spodoptera frugiperda OX=7108 GN=RpS16 PE=2 SV=1
TRINITY_DN114734_c0_g1_i1	#N/A	TRINITY_DN6430_c0_g1_i9	TIPIN_DROMEProtein TIPIN homolog OS=Drosophila melanogaster OX=7227 GN=CG10336 PE=2 SV=2
TRINITY_DN114675_c0_g1_i1	RL14_DROVI60S ribosomal protein L14 OS=Drosophila virilis OX=7244 GN=RpL14 PE=3 SV=1
TRINITY_DN102065_c0_g1_i1	#N/A	TRINITY_DN6408_c0_g2_i3	DDX27_BOVINProbable ATP-dependent RNA helicase DDX27 OS=Bos taurus OX=9913 GN=DDX27 PE=2 SV=1
TRINITY_DN102056_c0_g1_i2	#N/A	TRINITY_DN6408_c0_g2_i2	XP_021194348.1probable ATP-dependent RNA helicase DDX27
TRINITY_DN102084_c0_g1_i1	#N/A	TRINITY_DN6408_c0_g2_i1	XP_021194348.1probable ATP-dependent RNA helicase DDX27
TRINITY_DN102071_c0_g1_i1	NDUA4_BOVINCytochrome c oxidase subunit NDUFA4 OS=Bos taurus OX=9913 GN=NDUFA4 PE=1 SV=1
TRINITY_DN102089_c0_g1_i1	#N/A	TRINITY_DN2902_c0_g1_i2	PGDH_MACFA15-hydroxyprostaglandin dehydrogenase
TRINITY_DN102021_c0_g1_i1	#N/A	TRINITY_DN2925_c0_g1_i3	NLP_DROMENucleoplasmin-like protein OS=Drosophila melanogaster OX=7227 GN=Nlp PE=1 SV=1
TRINITY_DN110544_c0_g2_i1	#N/A	TRINITY_DN2962_c0_g2_i1	ZMIZ1_HUMANZinc finger MIZ domain-containing protein 1 OS=Homo sapiens OX=9606 GN=ZMIZ1 PE=1 SV=3
TRINITY_DN116177_c0_g1_i2	#N/A	TRINITY_DN2962_c0_g2_i6	ZMIZ1_HUMANZinc finger MIZ domain-containing protein 1 OS=Homo sapiens OX=9606 GN=ZMIZ1 PE=1 SV=3
TRINITY_DN107199_c0_g1_i5	#N/A	TRINITY_DN2921_c0_g1_i27	ITSN1_MOUSEIntersectin-1 OS=Mus musculus OX=10090 GN=Itsn1 PE=1 SV=2
TRINITY_DN107171_c0_g1_i1	#N/A	TRINITY_DN2921_c0_g1_i6	ITSN1_RATIntersectin-1 OS=Rattus norvegicus OX=10116 GN=Itsn1 PE=1 SV=2
TRINITY_DN107171_c1_g1_i1	#N/A	TRINITY_DN2919_c0_g1_i3	KPI95574.1 Metabotropic glutamate receptor 3
TRINITY_DN107131_c0_g1_i1	#N/A	TRINITY_DN2919_c0_g1_i2	XP_026499632.1metabotropic glutamate receptor 6 isoform X3
TRINITY_DN107186_c0_g1_i1	5HT2C_PANTR5-hydroxytryptamine receptor 2C OS=Pan troglodytes OX=9598 GN=HTR2C PE=2 SV=1
TRINITY_DN107196_c1_g1_i1	#N/A	TRINITY_DN2919_c0_g1_i1	XP_026499632.1metabotropic glutamate receptor 6 isoform X3
TRINITY_DN103979_c0_g1_i1	#N/A	TRINITY_DN2919_c0_g1_i4	KPI95574.1 Metabotropic glutamate receptor 3
TRINITY_DN103993_c0_g1_i1	#N/A	TRINITY_DN2953_c0_g1_i7	MBRL_HUMANMembralin OS=Homo sapiens OX=9606 GN=TMEM259 PE=1 SV=1
TRINITY_DN103927_c0_g1_i2	#N/A	TRINITY_DN2953_c0_g1_i4	MBRL_HUMANMembralin OS=Homo sapiens OX=9606 GN=TMEM259 PE=1 SV=1
TRINITY_DN103927_c0_g1_i3	#N/A	TRINITY_DN2971_c0_g1_i10	SL9A7_MOUSESodium/hydrogen exchanger 7 OS=Mus musculus OX=10090 GN=Slc9a7 PE=1 SV=1
TRINITY_DN122549_c0_g1_i1	#N/A	TRINITY_DN2971_c0_g1_i3	SL9A7_MOUSESodium/hydrogen exchanger 7 OS=Mus musculus OX=10090 GN=Slc9a7 PE=1 SV=1
TRINITY_DN122800_c0_g1_i1	#N/A	TRINITY_DN2971_c1_g1_i8	AGM1_PIGPhosphoacetylglucosamine mutase OS=Sus scrofa OX=9823 GN=PGM3 PE=1 SV=2
TRINITY_DN108760_c0_g1_i1	#N/A	TRINITY_DN2971_c1_g1_i6	AGM1_PIGPhosphoacetylglucosamine mutase OS=Sus scrofa OX=9823 GN=PGM3 PE=1 SV=2
TRINITY_DN108822_c0_g1_i1	#N/A	TRINITY_DN2937_c0_g1_i2	NTH_CHICKEndonuclease III-like protein 1 OS=Gallus gallus OX=9031 GN=NTHL1 PE=2 SV=1
TRINITY_DN108782_c0_g2_i1	GRIK3_MACFAGlutamate receptor ionotropic, kainate 3 OS=Macaca fascicularis OX=9541 GN=GRIK3 PE=2 SV=1
TRINITY_DN108813_c0_g1_i1	#N/A	TRINITY_DN2955_c0_g1_i1	TSN7_MOUSETetraspanin-7 OS=Mus musculus OX=10090 GN=Tspan7 PE=1 SV=2
TRINITY_DN108818_c1_g1_i1	#N/A	TRINITY_DN2954_c0_g1_i9	LMTK1_MOUSESerine/threonine-protein kinase LMTK1 OS=Mus musculus OX=10090 GN=Aatk PE=1 SV=1
TRINITY_DN115118_c0_g1_i1	#N/A	TRINITY_DN2954_c0_g1_i14	LMTK1_MOUSESerine/threonine-protein kinase LMTK1 OS=Mus musculus OX=10090 GN=Aatk PE=1 SV=1
TRINITY_DN115089_c0_g1_i1	#N/A	TRINITY_DN2915_c0_g1_i2	TREA_BOMMOTrehalase OS=Bombyx mori OX=7091 PE=1 SV=1
TRINITY_DN115087_c0_g1_i1	XP_022821288.1septin-7 isoform X3
TRINITY_DN115141_c0_g1_i1	CX6A1_MOUSECytochrome c oxidase subunit 6A1, mitochondrial OS=Mus musculus OX=10090 GN=Cox6a1 PE=1 SV=2
TRINITY_DN115163_c0_g1_i1	#N/A	TRINITY_DN2927_c0_g2_i2	PEX19_RATPeroxisomal biogenesis factor 19 OS=Rattus norvegicus OX=10116 GN=Pex19 PE=1 SV=1
TRINITY_DN115076_c0_g1_i2	#N/A	TRINITY_DN2956_c0_g1_i4	CLP1L_CHICKCleft lip and palate transmembrane protein 1-like protein OS=Gallus gallus OX=9031 GN=CLPTM1L PE=2 SV=1
TRINITY_DN115091_c0_g1_i1	ZN569_HUMANZinc finger protein 569 OS=Homo sapiens OX=9606 GN=ZNF569 PE=1 SV=1
TRINITY_DN121435_c0_g1_i1	DYL2_DROMEDynein light chain 2, cytoplasmic OS=Drosophila melanogaster OX=7227 GN=Cdlc2 PE=1 SV=1
TRINITY_DN123005_c0_g1_i1	#N/A	TRINITY_DN2945_c0_g1_i1	FACR2_HUMANFatty acyl-CoA reductase 2 OS=Homo sapiens OX=9606 GN=FAR2 PE=1 SV=1
TRINITY_DN108294_c0_g1_i1	PO21_NASVIRetrovirus-related Pol polyprotein from type-1 retrotransposable element R2 (Fragment) OS=Nasonia vitripennis OX=7425 PE=4 SV=2
TRINITY_DN108285_c0_g1_i5	#N/A	TRINITY_DN2945_c0_g3_i1	XP_026330555.1fatty acyl-CoA reductase 1-like
TRINITY_DN108312_c0_g1_i1	#N/A	TRINITY_DN2926_c0_g2_i1	XP_014356853.1PREDICTED: uncharacterized protein LOC106709547
TRINITY_DN108321_c0_g1_i1	#N/A	TRINITY_DN2914_c0_g1_i9	PCBP3_HUMANPoly(rC)-binding protein 3 OS=Homo sapiens OX=9606 GN=PCBP3 PE=2 SV=2
TRINITY_DN108304_c0_g3_i1	XP_011567568.1 1-phosphatidylinositol 4,5-bisphosphate phosphodiesterase epsilon-1-like
TRINITY_DN131913_c0_g1_i1	RL18A_SPOFR60S ribosomal protein L18a OS=Spodoptera frugiperda OX=7108 GN=RpL18A PE=2 SV=1
TRINITY_DN131962_c0_g1_i1	#N/A	TRINITY_DN2912_c0_g1_i9	ABO45233.1reverse transcriptase
TRINITY_DN131974_c0_g1_i1	RS11_XENLA40S ribosomal protein S11 OS=Xenopus laevis OX=8355 GN=rps11 PE=2 SV=1
TRINITY_DN129955_c0_g1_i1	#N/A	TRINITY_DN2995_c0_g1_i5	LRCH3_HUMANLeucine-rich repeat and calponin homology domain-containing protein 3 OS=Homo sapiens OX=9606 GN=LRCH3 PE=1 SV=2
TRINITY_DN129903_c0_g1_i1	#N/A	TRINITY_DN2995_c0_g3_i1	LRCH1_FELCALeucine-rich repeat and calponin homology domain-containing protein 1 (Fragment) OS=Felis catus OX=9685 PE=2 SV=2
TRINITY_DN131044_c0_g1_i1	#N/A	TRINITY_DN2994_c0_g1_i5	RPC1_CHICKDNA-directed RNA polymerase III subunit RPC1 OS=Gallus gallus OX=9031 GN=POLR3A PE=2 SV=1
TRINITY_DN128424_c0_g1_i1	#N/A	TRINITY_DN2993_c0_g1_i2	XP_023949617.1zinc finger protein 37 homolog
TRINITY_DN128445_c0_g1_i1	#N/A	TRINITY_DN2993_c0_g1_i4	XP_023949617.1zinc finger protein 37 homolog
TRINITY_DN111866_c0_g1_i1	#N/A	TRINITY_DN2993_c0_g2_i9	ZN214_HUMANZinc finger protein 214 OS=Homo sapiens OX=9606 GN=ZNF214 PE=2 SV=2
TRINITY_DN111895_c0_g1_i1	NU5M_HUMANNADH-ubiquinone oxidoreductase chain 5 OS=Homo sapiens OX=9606 GN=MT-ND5 PE=1 SV=2
TRINITY_DN111900_c0_g1_i1	ODA1_CHLREOuter dynein arm protein 1 OS=Chlamydomonas reinhardtii OX=3055 GN=ODA1 PE=1 SV=1
TRINITY_DN111900_c0_g2_i1	CCD63_BOVINCoiled-coil domain-containing protein 63 OS=Bos taurus OX=9913 GN=CCDC63 PE=2 SV=1
TRINITY_DN111943_c0_g2_i1	#N/A	TRINITY_DN2982_c0_g1_i7	DPM3_MOUSEDolichol-phosphate mannosyltransferase subunit 3 OS=Mus musculus OX=10090 GN=Dpm3 PE=1 SV=1
TRINITY_DN111875_c0_g1_i1	#N/A	TRINITY_DN2982_c0_g1_i4	DPM3_MOUSEDolichol-phosphate mannosyltransferase subunit 3 OS=Mus musculus OX=10090 GN=Dpm3 PE=1 SV=1
TRINITY_DN135627_c0_g1_i1	#N/A	TRINITY_DN2969_c0_g1_i2	FNG_DROMEFringe glycosyltransferase OS=Drosophila melanogaster OX=7227 GN=fng PE=1 SV=1
TRINITY_DN135631_c0_g1_i1	RS7_MANSE40S ribosomal protein S7 OS=Manduca sexta OX=7130 GN=RpS7 PE=2 SV=1
TRINITY_DN132699_c0_g1_i1	DYH8_HUMANDynein heavy chain 8, axonemal OS=Homo sapiens OX=9606 GN=DNAH8 PE=1 SV=2
TRINITY_DN123461_c0_g1_i1	#N/A	TRINITY_DN2998_c0_g1_i2	DHGL_DROPSGlucose dehydrogenase
TRINITY_DN123415_c0_g1_i1	#N/A	TRINITY_DN2957_c0_g2_i1	USO1_DROMEGeneral vesicular transport factor p115 OS=Drosophila melanogaster OX=7227 GN=p115 PE=1 SV=2
TRINITY_DN106188_c0_g1_i2	#N/A	TRINITY_DN2977_c0_g1_i12	ZN227_HUMANZinc finger protein 227 OS=Homo sapiens OX=9606 GN=ZNF227 PE=1 SV=1
TRINITY_DN106121_c2_g1_i1	#N/A	TRINITY_DN2977_c1_g1_i7	ZN513_RATZinc finger protein 513 OS=Rattus norvegicus OX=10116 GN=Znf513 PE=1 SV=1
TRINITY_DN106133_c0_g1_i1	#N/A	TRINITY_DN2977_c1_g1_i8	ZN669_HUMANZinc finger protein 669 OS=Homo sapiens OX=9606 GN=ZNF669 PE=2 SV=2
TRINITY_DN106199_c0_g1_i1	#N/A	TRINITY_DN2939_c0_g1_i4	AR6P4_CHICKADP-ribosylation factor-like protein 6-interacting protein 4 OS=Gallus gallus OX=9031 GN=ARL6IP4 PE=2 SV=1
TRINITY_DN106169_c0_g1_i1	#N/A	TRINITY_DN2939_c0_g1_i2	AR6P4_MOUSEADP-ribosylation factor-like protein 6-interacting protein 4 OS=Mus musculus OX=10090 GN=Arl6ip4 PE=1 SV=1
TRINITY_DN107842_c0_g1_i1	#N/A	TRINITY_DN2939_c0_g1_i5	AR6P4_MOUSEADP-ribosylation factor-like protein 6-interacting protein 4 OS=Mus musculus OX=10090 GN=Arl6ip4 PE=1 SV=1
TRINITY_DN107899_c0_g1_i1	#N/A	TRINITY_DN2943_c0_g1_i1	MGME1_HUMANMitochondrial genome maintenance exonuclease 1 OS=Homo sapiens OX=9606 GN=MGME1 PE=1 SV=1
TRINITY_DN107860_c0_g1_i1	#N/A	TRINITY_DN2980_c0_g1_i1	HIC1_CHICKHypermethylated in cancer 1 protein (Fragment) OS=Gallus gallus OX=9031 GN=HIC1 PE=2 SV=2
TRINITY_DN107911_c0_g1_i1	#N/A	TRINITY_DN2980_c0_g1_i6	ZN782_HUMANZinc finger protein 782 OS=Homo sapiens OX=9606 GN=ZNF782 PE=2 SV=1
TRINITY_DN107880_c0_g1_i1	#N/A	TRINITY_DN2980_c0_g1_i3	ZN782_HUMANZinc finger protein 782 OS=Homo sapiens OX=9606 GN=ZNF782 PE=2 SV=1
TRINITY_DN107878_c0_g1_i1	#N/A	TRINITY_DN2980_c0_g1_i2	ZN250_HUMANZinc finger protein 250 OS=Homo sapiens OX=9606 GN=ZNF250 PE=1 SV=3
TRINITY_DN107858_c0_g1_i3	NPY1R_CAVPONeuropeptide Y receptor type 1 OS=Cavia porcellus OX=10141 GN=NPY1R PE=3 SV=1
TRINITY_DN107874_c0_g1_i1	#N/A	TRINITY_DN2974_c0_g1_i3	UB2J2_MOUSEUbiquitin-conjugating enzyme E2 J2 OS=Mus musculus OX=10090 GN=Ube2j2 PE=1 SV=1
TRINITY_DN107884_c0_g1_i1	#N/A	TRINITY_DN2909_c0_g1_i3	LYSC1_ANOGALysozyme c-1 OS=Anopheles gambiae OX=7165 GN=AGAP007347 PE=2 SV=2
TRINITY_DN132948_c0_g1_i1	#N/A	TRINITY_DN2928_c0_g1_i6	LAMC1_DROMELaminin subunit gamma-1 OS=Drosophila melanogaster OX=7227 GN=LanB2 PE=2 SV=2
TRINITY_DN115934_c0_g1_i1	DYH1_MOUSEDynein heavy chain 1, axonemal OS=Mus musculus OX=10090 GN=Dnah1 PE=1 SV=1
TRINITY_DN112241_c0_g1_i1	#N/A	TRINITY_DN2918_c0_g1_i7	IF6_DANREEukaryotic translation initiation factor 6 OS=Danio rerio OX=7955 GN=eif6 PE=2 SV=1
TRINITY_DN112193_c0_g1_i1	#N/A	TRINITY_DN2918_c0_g1_i1	IF6_DANREEukaryotic translation initiation factor 6 OS=Danio rerio OX=7955 GN=eif6 PE=2 SV=1
TRINITY_DN112246_c0_g1_i1	#N/A	TRINITY_DN2960_c0_g1_i7	RPB3_HUMANDNA-directed RNA polymerase II subunit RPB3 OS=Homo sapiens OX=9606 GN=POLR2C PE=1 SV=2
TRINITY_DN112227_c0_g2_i1	#N/A	TRINITY_DN2960_c0_g1_i5	RPB3_HUMANDNA-directed RNA polymerase II subunit RPB3 OS=Homo sapiens OX=9606 GN=POLR2C PE=1 SV=2
TRINITY_DN112158_c0_g1_i4	#N/A	TRINITY_DN2960_c0_g1_i1	RPB3_HUMANDNA-directed RNA polymerase II subunit RPB3 OS=Homo sapiens OX=9606 GN=POLR2C PE=1 SV=2
TRINITY_DN112166_c0_g1_i1	#N/A	TRINITY_DN2952_c0_g1_i3	KYP34423.1Retrovirus-related Pol polyprotein LINE-1
TRINITY_DN129154_c0_g1_i1	#N/A	TRINITY_DN2952_c0_g1_i8	KYP34423.1Retrovirus-related Pol polyprotein LINE-1
TRINITY_DN129062_c0_g1_i1	NT2NC_HUMANNotch homolog 2 N-terminal-like protein C OS=Homo sapiens OX=9606 GN=NOTCH2NLC PE=1 SV=1
TRINITY_DN128999_c0_g1_i1	RS8_SPOFR40S ribosomal protein S8 OS=Spodoptera frugiperda OX=7108 GN=RpS8 PE=2 SV=1
TRINITY_DN128997_c0_g1_i1	#N/A	TRINITY_DN2929_c0_g1_i4	RPGP1_MOUSERap1 GTPase-activating protein 1 OS=Mus musculus OX=10090 GN=Rap1gap PE=1 SV=2
TRINITY_DN108944_c0_g3_i1	#N/A	TRINITY_DN2929_c0_g1_i17	XP_028156561.1rap1 GTPase-activating protein 1-like isoform X1
TRINITY_DN108966_c0_g1_i2	#N/A	TRINITY_DN2929_c0_g1_i20	RPGP1_MOUSERap1 GTPase-activating protein 1 OS=Mus musculus OX=10090 GN=Rap1gap PE=1 SV=2
TRINITY_DN108986_c0_g1_i1	#N/A	TRINITY_DN2981_c0_g1_i6	ABO45233.1reverse transcriptase
TRINITY_DN111513_c0_g1_i1	#N/A	TRINITY_DN2981_c0_g1_i4	ABO45233.1reverse transcriptase
TRINITY_DN111468_c0_g1_i4	#N/A	TRINITY_DN2975_c0_g1_i3	P4K2B_DANREPhosphatidylinositol 4-kinase type 2-beta OS=Danio rerio OX=7955 GN=pi4k2b PE=2 SV=1
TRINITY_DN111480_c0_g1_i1	#N/A	TRINITY_DN2959_c0_g1_i2	DET1_HUMANDET1 homolog OS=Homo sapiens OX=9606 GN=DET1 PE=1 SV=2
TRINITY_DN135743_c0_g1_i1	LIP3_DROMELipase 3 OS=Drosophila melanogaster OX=7227 GN=Lip3 PE=2 SV=1
TRINITY_DN121075_c0_g1_i1	MINT_MOUSEMsx2-interacting protein OS=Mus musculus OX=10090 GN=Spen PE=1 SV=2
TRINITY_DN121057_c0_g1_i1	XP_021184043.1protein phosphatase PHLPP-like protein isoform X2
TRINITY_DN121054_c0_g1_i1	#N/A	TRINITY_DN2967_c0_g1_i5	NUDT2_ARATHNudix hydrolase 2 OS=Arabidopsis thaliana OX=3702 GN=NUDT2 PE=1 SV=1
TRINITY_DN134599_c0_g1_i1	XP_026737193.1uncharacterized protein LOC113500555 isoform X2
TRINITY_DN112982_c0_g1_i1	#N/A	TRINITY_DN2967_c0_g1_i6	NUDT2_ARATHNudix hydrolase 2 OS=Arabidopsis thaliana OX=3702 GN=NUDT2 PE=1 SV=1
TRINITY_DN113023_c0_g1_i1	#N/A	TRINITY_DN2967_c0_g1_i4	NUDT8_ARATHNudix hydrolase 8 OS=Arabidopsis thaliana OX=3702 GN=NUDT8 PE=2 SV=2
TRINITY_DN112990_c0_g1_i1	RL26_MOUSE60S ribosomal protein L26 OS=Mus musculus OX=10090 GN=Rpl26 PE=1 SV=1
TRINITY_DN112993_c0_g1_i1	#N/A	TRINITY_DN2936_c1_g1_i4	SING_DROMEProtein singed OS=Drosophila melanogaster OX=7227 GN=sn PE=1 SV=1
TRINITY_DN111704_c0_g1_i2	#N/A	TRINITY_DN2936_c1_g1_i7	SING_DROMEProtein singed OS=Drosophila melanogaster OX=7227 GN=sn PE=1 SV=1
TRINITY_DN111664_c0_g1_i2	#N/A	TRINITY_DN2936_c1_g1_i1	SING_DROMEProtein singed OS=Drosophila melanogaster OX=7227 GN=sn PE=1 SV=1
TRINITY_DN115667_c0_g1_i1	#N/A	TRINITY_DN2996_c0_g1_i5	S14L2_BOVINSEC14-like protein 2 OS=Bos taurus OX=9913 GN=SEC14L2 PE=1 SV=2
TRINITY_DN115640_c0_g1_i1	#N/A	TRINITY_DN2935_c1_g1_i10	SFXN1_DROMESideroflexin-1-3 OS=Drosophila melanogaster OX=7227 GN=Sfxn1-3 PE=2 SV=1
TRINITY_DN115616_c0_g1_i1	#N/A	TRINITY_DN2935_c1_g1_i11	SFXN1_DROMESideroflexin-1-3 OS=Drosophila melanogaster OX=7227 GN=Sfxn1-3 PE=2 SV=1
TRINITY_DN124618_c0_g1_i1	#N/A	TRINITY_DN2935_c1_g1_i13	SFXN1_DROMESideroflexin-1-3 OS=Drosophila melanogaster OX=7227 GN=Sfxn1-3 PE=2 SV=1
TRINITY_DN124668_c0_g1_i1	#N/A	TRINITY_DN2988_c0_g1_i8	SNX32_MOUSESorting nexin-32 OS=Mus musculus OX=10090 GN=Snx32 PE=2 SV=1
TRINITY_DN123293_c0_g1_i1	#N/A	TRINITY_DN2990_c0_g2_i2	LZTR1_DROMELeucine-zipper-like transcriptional regulator 1 homolog OS=Drosophila melanogaster OX=7227 GN=CG3711 PE=3 SV=1
TRINITY_DN125740_c0_g1_i1	BJSB2_TRINIBasic juvenile hormone-suppressible protein 2 OS=Trichoplusia ni OX=7111 GN=BJSP-2 PE=1 SV=1
TRINITY_DN107469_c0_g1_i1	#N/A	TRINITY_DN2947_c0_g2_i4	UNC5C_RATNetrin receptor UNC5C OS=Rattus norvegicus OX=10116 GN=Unc5c PE=1 SV=1
TRINITY_DN107422_c0_g1_i1	#N/A	TRINITY_DN2947_c0_g2_i5	UNC5C_RATNetrin receptor UNC5C OS=Rattus norvegicus OX=10116 GN=Unc5c PE=1 SV=1
TRINITY_DN107477_c0_g1_i1	#N/A	TRINITY_DN2940_c0_g2_i1	ZN513_MOUSEZinc finger protein 513 OS=Mus musculus OX=10090 GN=Znf513 PE=1 SV=2
TRINITY_DN107505_c0_g1_i1	#N/A	TRINITY_DN2940_c0_g2_i5	ZN658_HUMANZinc finger protein 658 OS=Homo sapiens OX=9606 GN=ZNF658 PE=1 SV=2
TRINITY_DN107485_c0_g1_i1	#N/A	TRINITY_DN2931_c0_g1_i5	LIPT_MOUSELipoyltransferase 1, mitochondrial OS=Mus musculus OX=10090 GN=Lipt1 PE=1 SV=1
TRINITY_DN107485_c0_g3_i3	#N/A	TRINITY_DN2931_c0_g1_i3	LIPT_MOUSELipoyltransferase 1, mitochondrial OS=Mus musculus OX=10090 GN=Lipt1 PE=1 SV=1
TRINITY_DN107446_c0_g1_i6	#N/A	TRINITY_DN2931_c0_g1_i6	LIPT_MOUSELipoyltransferase 1, mitochondrial OS=Mus musculus OX=10090 GN=Lipt1 PE=1 SV=1
TRINITY_DN107484_c0_g1_i1	#N/A	TRINITY_DN2931_c0_g1_i1	LIPT_MOUSELipoyltransferase 1, mitochondrial OS=Mus musculus OX=10090 GN=Lipt1 PE=1 SV=1
TRINITY_DN107463_c1_g1_i1	#N/A	TRINITY_DN67326_c0_g1_i7	KPJ12698.1Small nuclear ribonucleoprotein-associated protein B
TRINITY_DN107457_c0_g2_i1	#N/A	TRINITY_DN67341_c0_g1_i1	5HT2A_PONPY5-hydroxytryptamine receptor 2A OS=Pongo pygmaeus OX=9600 GN=HTR2A PE=2 SV=1
TRINITY_DN107460_c0_g1_i1	#N/A	TRINITY_DN70317_c0_g1_i1	SMTL2_MOUSESmoothelin-like protein 2 OS=Mus musculus OX=10090 GN=Smtnl2 PE=1 SV=1
TRINITY_DN107458_c0_g1_i1	#N/A	TRINITY_DN70289_c0_g1_i3	WNT5B_PONABProtein Wnt-5b OS=Pongo abelii OX=9601 GN=WNT5B PE=2 SV=1
TRINITY_DN119861_c0_g1_i1	#N/A	TRINITY_DN3538_c0_g1_i8	TDRKH_DROMETudor and KH domain-containing protein homolog OS=Drosophila melanogaster OX=7227 GN=papi PE=1 SV=1
TRINITY_DN129731_c0_g1_i1	#N/A	TRINITY_DN3538_c0_g1_i6	TDRKH_DROMETudor and KH domain-containing protein homolog OS=Drosophila melanogaster OX=7227 GN=papi PE=1 SV=1
TRINITY_DN116154_c0_g1_i5	#N/A	TRINITY_DN3574_c0_g2_i3	EST6_APIMEVenom carboxylesterase-6 OS=Apis mellifera OX=7460 PE=2 SV=1
TRINITY_DN133971_c0_g1_i1	#N/A	TRINITY_DN3574_c0_g2_i1	EST6_APIMEVenom carboxylesterase-6 OS=Apis mellifera OX=7460 PE=2 SV=1
TRINITY_DN117069_c0_g1_i1	#N/A	TRINITY_DN3579_c0_g1_i2	INPP_MOUSEInositol polyphosphate 1-phosphatase OS=Mus musculus OX=10090 GN=Inpp1 PE=1 SV=2
TRINITY_DN119897_c0_g1_i1	#N/A	TRINITY_DN3579_c0_g1_i9	INPP_MOUSEInositol polyphosphate 1-phosphatase OS=Mus musculus OX=10090 GN=Inpp1 PE=1 SV=2
TRINITY_DN119968_c0_g1_i1	#N/A	TRINITY_DN3594_c0_g1_i4	STIP1_MACFAStress-induced-phosphoprotein 1 OS=Macaca fascicularis OX=9541 GN=STIP1 PE=2 SV=1
TRINITY_DN135914_c0_g1_i1	EF1B2_BOMMOElongation factor 1-beta' OS=Bombyx mori OX=7091 PE=1 SV=2
TRINITY_DN135937_c0_g1_i1	#N/A	TRINITY_DN3523_c0_g1_i2	GCC2_HUMANGRIP and coiled-coil domain-containing protein 2 OS=Homo sapiens OX=9606 GN=GCC2 PE=1 SV=4
TRINITY_DN106078_c0_g1_i1	KMT2C_HUMANHistone-lysine N-methyltransferase 2C OS=Homo sapiens OX=9606 GN=KMT2C PE=1 SV=3
TRINITY_DN106007_c1_g1_i1	#N/A	TRINITY_DN3512_c0_g1_i5	AOXD_CAVPOAldehyde oxidase 4 OS=Cavia porcellus OX=10141 GN=AOX4 PE=2 SV=2
TRINITY_DN106065_c0_g1_i1	#N/A	TRINITY_DN3561_c0_g1_i1	LRP2_PIGLow-density lipoprotein receptor-related protein 2 OS=Sus scrofa OX=9823 GN=LRP2 PE=1 SV=1
TRINITY_DN107415_c0_g1_i1	#N/A	TRINITY_DN3503_c0_g1_i4	RPN1_PIGDolichyl-diphosphooligosaccharide--protein glycosyltransferase subunit 1 OS=Sus scrofa OX=9823 GN=RPN1 PE=1 SV=1
TRINITY_DN107353_c0_g1_i3	#N/A	TRINITY_DN3503_c0_g1_i1	RPN1_PIGDolichyl-diphosphooligosaccharide--protein glycosyltransferase subunit 1 OS=Sus scrofa OX=9823 GN=RPN1 PE=1 SV=1
TRINITY_DN107360_c0_g1_i1	#N/A	TRINITY_DN3503_c0_g1_i5	RPN1_CANLFDolichyl-diphosphooligosaccharide--protein glycosyltransferase subunit 1 OS=Canis lupus familiaris OX=9615 GN=RPN1 PE=1 SV=1
TRINITY_DN107344_c0_g1_i8	#N/A	TRINITY_DN3503_c0_g1_i3	RPN1_CANLFDolichyl-diphosphooligosaccharide--protein glycosyltransferase subunit 1 OS=Canis lupus familiaris OX=9615 GN=RPN1 PE=1 SV=1
TRINITY_DN107344_c0_g1_i1	#N/A	TRINITY_DN3540_c0_g1_i2	SV2B_HUMANSynaptic vesicle glycoprotein 2B OS=Homo sapiens OX=9606 GN=SV2B PE=1 SV=1
TRINITY_DN105182_c0_g1_i1	#N/A	TRINITY_DN3583_c0_g1_i5	BAM17741.1Z band alternatively spliced PDZ-motif protein 66
TRINITY_DN105147_c1_g1_i1	#N/A	TRINITY_DN3583_c1_g2_i1	1433E_DROME14-3-3 protein epsilon OS=Drosophila melanogaster OX=7227 GN=14-3-3epsilon PE=1 SV=2
TRINITY_DN105189_c0_g1_i3	#N/A	TRINITY_DN3546_c0_g1_i2	LYAR_MOUSECell growth-regulating nucleolar protein OS=Mus musculus OX=10090 GN=Lyar PE=1 SV=2
TRINITY_DN105978_c0_g1_i2	#N/A	TRINITY_DN3546_c0_g1_i4	LYAR_MOUSECell growth-regulating nucleolar protein OS=Mus musculus OX=10090 GN=Lyar PE=1 SV=2
TRINITY_DN105994_c0_g1_i2	#N/A	TRINITY_DN3546_c0_g1_i1	LYAR_MOUSECell growth-regulating nucleolar protein OS=Mus musculus OX=10090 GN=Lyar PE=1 SV=2
TRINITY_DN106004_c0_g1_i1	#N/A	TRINITY_DN3546_c0_g2_i2	KOB75131.1putative Cell growth-regulating nucleolar protein
TRINITY_DN106004_c0_g2_i1	#N/A	TRINITY_DN3546_c0_g2_i1	KOB75131.1putative Cell growth-regulating nucleolar protein
TRINITY_DN105923_c0_g1_i2	EXOS1_MOUSEExosome complex component CSL4 OS=Mus musculus OX=10090 GN=Exosc1 PE=1 SV=1
TRINITY_DN105934_c0_g1_i1	#N/A	TRINITY_DN3528_c0_g1_i1	RVE53093.1hypothetical protein evm_002190
TRINITY_DN105903_c0_g1_i1	#N/A	TRINITY_DN3595_c0_g1_i15	ATG10_MOUSEUbiquitin-like-conjugating enzyme ATG10 OS=Mus musculus OX=10090 GN=Atg10 PE=1 SV=1
TRINITY_DN133821_c0_g1_i1	#N/A	TRINITY_DN3595_c0_g1_i8	ATG10_MOUSEUbiquitin-like-conjugating enzyme ATG10 OS=Mus musculus OX=10090 GN=Atg10 PE=1 SV=1
TRINITY_DN104816_c0_g1_i1	#N/A	TRINITY_DN3534_c0_g1_i1	PAXI_CHICKPaxillin OS=Gallus gallus OX=9031 GN=PXN PE=1 SV=1
TRINITY_DN104817_c0_g1_i2	#N/A	TRINITY_DN3534_c0_g1_i5	PAXI_CHICKPaxillin OS=Gallus gallus OX=9031 GN=PXN PE=1 SV=1
TRINITY_DN104855_c0_g1_i2	#N/A	TRINITY_DN3534_c0_g1_i12	PAXI_CHICKPaxillin OS=Gallus gallus OX=9031 GN=PXN PE=1 SV=1
TRINITY_DN104852_c0_g1_i1	#N/A	TRINITY_DN3534_c1_g1_i2	KEN_DROPSTranscription factor Ken OS=Drosophila pseudoobscura pseudoobscura OX=46245 GN=ken PE=3 SV=2
TRINITY_DN105832_c0_g1_i1	#N/A	TRINITY_DN3534_c1_g1_i3	KEN_DROPSTranscription factor Ken OS=Drosophila pseudoobscura pseudoobscura OX=46245 GN=ken PE=3 SV=2
TRINITY_DN105822_c0_g1_i1	#N/A	TRINITY_DN3534_c4_g1_i5	NOP58_HUMANNucleolar protein 58 OS=Homo sapiens OX=9606 GN=NOP58 PE=1 SV=1
TRINITY_DN105867_c1_g3_i1	#N/A	TRINITY_DN3534_c4_g1_i2	NOP58_HUMANNucleolar protein 58 OS=Homo sapiens OX=9606 GN=NOP58 PE=1 SV=1
TRINITY_DN105811_c0_g1_i1	#N/A	TRINITY_DN3515_c0_g1_i9	MXT_DROMEEukaryotic translation initiation factor 4E-binding protein Mextli OS=Drosophila melanogaster OX=7227 GN=mxt PE=1 SV=1
TRINITY_DN111053_c0_g1_i1	#N/A	TRINITY_DN3515_c0_g1_i7	MXT_DROMEEukaryotic translation initiation factor 4E-binding protein Mextli OS=Drosophila melanogaster OX=7227 GN=mxt PE=1 SV=1
TRINITY_DN111068_c1_g1_i1	#N/A	TRINITY_DN3531_c0_g1_i8	XP_013174475.1 galectin-5-like isoform X1
TRINITY_DN111133_c1_g1_i2	#N/A	TRINITY_DN3531_c0_g1_i3	LEG9_MOUSEGalectin-9 OS=Mus musculus OX=10090 GN=Lgals9 PE=1 SV=1
TRINITY_DN111128_c0_g1_i1	#N/A	TRINITY_DN3572_c0_g1_i8	TRY3_AEDAETrypsin 3A1 OS=Aedes aegypti OX=7159 GN=AAEL007818 PE=2 SV=2
TRINITY_DN115220_c0_g1_i1	RL32_SPOFR60S ribosomal protein L32 OS=Spodoptera frugiperda OX=7108 GN=RpL32 PE=2 SV=1
TRINITY_DN115207_c0_g1_i2	#N/A	TRINITY_DN3591_c0_g1_i1	TSNAX_MOUSETranslin-associated protein X OS=Mus musculus OX=10090 GN=Tsnax PE=1 SV=1
TRINITY_DN115207_c0_g1_i1	#N/A	TRINITY_DN3591_c0_g1_i3	TSNAX_MOUSETranslin-associated protein X OS=Mus musculus OX=10090 GN=Tsnax PE=1 SV=1
TRINITY_DN115190_c0_g1_i1	#N/A	TRINITY_DN3521_c0_g1_i1	CYPR_CALVIPeptidyl-prolyl cis-trans isomerase, rhodopsin-specific isozyme OS=Calliphora vicina OX=7373 GN=NINAA PE=2 SV=1
TRINITY_DN115254_c0_g1_i1	#N/A	TRINITY_DN3521_c0_g1_i3	CYPR_CALVIPeptidyl-prolyl cis-trans isomerase, rhodopsin-specific isozyme OS=Calliphora vicina OX=7373 GN=NINAA PE=2 SV=1
TRINITY_DN115269_c0_g1_i1	#N/A	TRINITY_DN3599_c0_g1_i7	PIPE_DROMEHeparan sulfate 2-O-sulfotransferase pipe OS=Drosophila melanogaster OX=7227 GN=pip PE=1 SV=1
TRINITY_DN115191_c0_g1_i1	#N/A	TRINITY_DN3508_c0_g1_i1	TEBP_RABITProstaglandin E synthase 3 OS=Oryctolagus cuniculus OX=9986 GN=PTGES3 PE=3 SV=1
TRINITY_DN114080_c0_g1_i1	#N/A	TRINITY_DN3562_c0_g1_i3	P4HA2_CAEELProlyl 4-hydroxylase subunit alpha-2 OS=Caenorhabditis elegans OX=6239 GN=phy-2 PE=1 SV=1
TRINITY_DN114150_c0_g1_i1	#N/A	TRINITY_DN3562_c0_g1_i18	P4HA2_CAEELProlyl 4-hydroxylase subunit alpha-2 OS=Caenorhabditis elegans OX=6239 GN=phy-2 PE=1 SV=1
TRINITY_DN114120_c1_g1_i1	#N/A	TRINITY_DN3562_c0_g1_i23	P4HA2_CAEELProlyl 4-hydroxylase subunit alpha-2 OS=Caenorhabditis elegans OX=6239 GN=phy-2 PE=1 SV=1
TRINITY_DN114134_c0_g1_i1	#N/A	TRINITY_DN3562_c0_g1_i14	P4HA2_CAEELProlyl 4-hydroxylase subunit alpha-2 OS=Caenorhabditis elegans OX=6239 GN=phy-2 PE=1 SV=1
TRINITY_DN116034_c0_g1_i3	#N/A	TRINITY_DN3562_c0_g1_i24	P4HA2_CAEELProlyl 4-hydroxylase subunit alpha-2 OS=Caenorhabditis elegans OX=6239 GN=phy-2 PE=1 SV=1
TRINITY_DN120006_c0_g1_i1	#N/A	TRINITY_DN3550_c0_g1_i1	TOP2_BOMMODNA topoisomerase 2 OS=Bombyx mori OX=7091 GN=TOP2 PE=2 SV=1
TRINITY_DN101781_c0_g1_i1	#N/A	TRINITY_DN3550_c0_g1_i2	TOP2_BOMMODNA topoisomerase 2 OS=Bombyx mori OX=7091 GN=TOP2 PE=2 SV=1
TRINITY_DN101749_c0_g1_i2	#N/A	TRINITY_DN3587_c0_g1_i10	EMC1_CHICKER membrane protein complex subunit 1 OS=Gallus gallus OX=9031 GN=EMC1 PE=2 SV=1
TRINITY_DN101749_c0_g3_i1	#N/A	TRINITY_DN3587_c0_g1_i3	EMC1_CHICKER membrane protein complex subunit 1 OS=Gallus gallus OX=9031 GN=EMC1 PE=2 SV=1
TRINITY_DN101733_c0_g1_i1	#N/A	TRINITY_DN3514_c0_g1_i5	ZFP2_HUMANZinc finger protein 2 homolog OS=Homo sapiens OX=9606 GN=ZFP2 PE=1 SV=1
TRINITY_DN101733_c0_g1_i5	#N/A	TRINITY_DN3597_c0_g1_i4	EPN4_HUMANClathrin interactor 1 OS=Homo sapiens OX=9606 GN=CLINT1 PE=1 SV=1
TRINITY_DN101759_c0_g1_i1	XP_013135349.1 neuronal acetylcholine receptor subunit alpha-10-like
TRINITY_DN101717_c0_g3_i1	#N/A	TRINITY_DN3597_c0_g1_i7	EPN4_HUMANClathrin interactor 1 OS=Homo sapiens OX=9606 GN=CLINT1 PE=1 SV=1
TRINITY_DN114912_c0_g1_i1	#N/A	TRINITY_DN3597_c0_g1_i6	EPN4_HUMANClathrin interactor 1 OS=Homo sapiens OX=9606 GN=CLINT1 PE=1 SV=1
TRINITY_DN114928_c0_g1_i1	#N/A	TRINITY_DN3588_c0_g2_i4	RAS2_DROMERas-like protein 2 OS=Drosophila melanogaster OX=7227 GN=Ras64B PE=1 SV=2
TRINITY_DN114967_c1_g1_i1	#N/A	TRINITY_DN3586_c0_g1_i1	CYBP_BOVINCalcyclin-binding protein OS=Bos taurus OX=9913 GN=CACYBP PE=2 SV=1
TRINITY_DN114887_c0_g1_i1	#N/A	TRINITY_DN3586_c0_g1_i11	CYBP_BOVINCalcyclin-binding protein OS=Bos taurus OX=9913 GN=CACYBP PE=2 SV=1
TRINITY_DN114930_c1_g1_i1	#N/A	TRINITY_DN3586_c0_g1_i2	CYBP_BOVINCalcyclin-binding protein OS=Bos taurus OX=9913 GN=CACYBP PE=2 SV=1
TRINITY_DN119764_c0_g1_i1	#N/A	TRINITY_DN3542_c0_g1_i3	XP_026322617.1leucine-rich repeat neuronal protein 1-like
TRINITY_DN124711_c0_g1_i1	#N/A	TRINITY_DN3542_c0_g1_i4	LRRN3_RATLeucine-rich repeat neuronal protein 3 OS=Rattus norvegicus OX=10116 GN=Lrrn3 PE=2 SV=1
TRINITY_DN124747_c0_g1_i1	#N/A	TRINITY_DN3530_c0_g1_i6	NTRI_HUMANNeurotrimin OS=Homo sapiens OX=9606 GN=NTM PE=1 SV=1
TRINITY_DN115847_c0_g1_i1	#N/A	TRINITY_DN3530_c0_g1_i7	NTRI_HUMANNeurotrimin OS=Homo sapiens OX=9606 GN=NTM PE=1 SV=1
TRINITY_DN115789_c0_g1_i3	#N/A	TRINITY_DN3530_c0_g1_i4	NTRI_HUMANNeurotrimin OS=Homo sapiens OX=9606 GN=NTM PE=1 SV=1
TRINITY_DN126396_c0_g1_i1	#N/A	TRINITY_DN3516_c0_g1_i3	MFRN_DROMEMitoferrin OS=Drosophila melanogaster OX=7227 GN=mfrn PE=2 SV=1
TRINITY_DN126432_c0_g1_i1	4CL3_DICDIProbable 4-coumarate--CoA ligase 3 OS=Dictyostelium discoideum OX=44689 GN=4cl3 PE=3 SV=2
TRINITY_DN101556_c0_g1_i1	#N/A	TRINITY_DN3509_c1_g2_i1	SLK_HUMANSTE20-like serine/threonine-protein kinase OS=Homo sapiens OX=9606 GN=SLK PE=1 SV=1
TRINITY_DN101515_c0_g1_i1	ATPB_DROMEATP synthase subunit beta, mitochondrial OS=Drosophila melanogaster OX=7227 GN=ATPsynbeta PE=1 SV=3
TRINITY_DN101540_c1_g1_i1	#N/A	TRINITY_DN3556_c0_g2_i3	TX1B3_MOUSETax1-binding protein 3 OS=Mus musculus OX=10090 GN=Tax1bp3 PE=1 SV=1
TRINITY_DN101534_c0_g1_i2	ZN888_HUMANZinc finger protein 888 OS=Homo sapiens OX=9606 GN=ZNF888 PE=3 SV=2
TRINITY_DN101560_c0_g1_i1	XP_026759572.1uncharacterized protein LOC113518781
TRINITY_DN103665_c0_g2_i1	CAPAR_DROMENeuropeptides capa receptor OS=Drosophila melanogaster OX=7227 GN=CapaR PE=2 SV=3
TRINITY_DN103675_c0_g1_i2	#N/A	TRINITY_DN3500_c0_g1_i5	BTAF1_HUMANTATA-binding protein-associated factor 172 OS=Homo sapiens OX=9606 GN=BTAF1 PE=1 SV=2
TRINITY_DN103671_c1_g1_i1	#N/A	TRINITY_DN3500_c0_g1_i11	BTAF1_HUMANTATA-binding protein-associated factor 172 OS=Homo sapiens OX=9606 GN=BTAF1 PE=1 SV=2
TRINITY_DN131871_c0_g1_i1	#N/A	TRINITY_DN3504_c0_g1_i5	ELP3_DROMEProbable elongator complex protein 3 OS=Drosophila melanogaster OX=7227 GN=Elp3 PE=2 SV=1
TRINITY_DN102554_c0_g1_i1	#N/A	TRINITY_DN3504_c0_g1_i8	ELP3_DROMEProbable elongator complex protein 3 OS=Drosophila melanogaster OX=7227 GN=Elp3 PE=2 SV=1
TRINITY_DN102499_c0_g1_i1	#N/A	TRINITY_DN3504_c0_g1_i4	ELP3_DROMEProbable elongator complex protein 3 OS=Drosophila melanogaster OX=7227 GN=Elp3 PE=2 SV=1
TRINITY_DN102505_c0_g1_i1	#N/A	TRINITY_DN3504_c0_g1_i2	ELP3_DROMEProbable elongator complex protein 3 OS=Drosophila melanogaster OX=7227 GN=Elp3 PE=2 SV=1
TRINITY_DN102587_c0_g1_i1	#N/A	TRINITY_DN3504_c0_g1_i7	ELP3_CHICKElongator complex protein 3 OS=Gallus gallus OX=9031 GN=ELP3 PE=2 SV=1
TRINITY_DN102533_c0_g1_i1	#N/A	TRINITY_DN3569_c0_g1_i2	PAQR3_MOUSEProgestin and adipoQ receptor family member 3 OS=Mus musculus OX=10090 GN=Paqr3 PE=2 SV=1
TRINITY_DN134710_c0_g1_i1	#N/A	TRINITY_DN3529_c0_g1_i4	OSGEP_XENLAProbable tRNA N6-adenosine threonylcarbamoyltransferase OS=Xenopus laevis OX=8355 GN=osgep PE=2 SV=1
TRINITY_DN134707_c0_g1_i1	#N/A	TRINITY_DN3529_c0_g1_i6	OSGEP_XENLAProbable tRNA N6-adenosine threonylcarbamoyltransferase OS=Xenopus laevis OX=8355 GN=osgep PE=2 SV=1
TRINITY_DN132854_c0_g1_i1	#N/A	TRINITY_DN3560_c0_g1_i3	POLX_TOBACRetrovirus-related Pol polyprotein from transposon TNT 1-94 OS=Nicotiana tabacum OX=4097 PE=2 SV=1
TRINITY_DN116620_c0_g1_i1	#N/A	TRINITY_DN3560_c0_g1_i8	POLX_TOBACRetrovirus-related Pol polyprotein from transposon TNT 1-94 OS=Nicotiana tabacum OX=4097 PE=2 SV=1
TRINITY_DN116671_c0_g1_i1	#N/A	TRINITY_DN3568_c0_g1_i1	B4GA1_DANREBeta-1,4-glucuronyltransferase 1 OS=Danio rerio OX=7955 GN=b4gat1 PE=2 SV=1
TRINITY_DN119262_c0_g1_i1	#N/A	TRINITY_DN3568_c0_g1_i2	B4GA1_DANREBeta-1,4-glucuronyltransferase 1 OS=Danio rerio OX=7955 GN=b4gat1 PE=2 SV=1
TRINITY_DN110696_c0_g1_i1	CD33_HUMANMyeloid cell surface antigen CD33 OS=Homo sapiens OX=9606 GN=CD33 PE=1 SV=2
TRINITY_DN110654_c0_g1_i1	#N/A	TRINITY_DN3568_c0_g1_i8	B4GA1_DANREBeta-1,4-glucuronyltransferase 1 OS=Danio rerio OX=7955 GN=b4gat1 PE=2 SV=1
TRINITY_DN110741_c0_g1_i2	#N/A	TRINITY_DN3570_c0_g1_i1	ITB2_MOUSEIntegrin beta-2 OS=Mus musculus OX=10090 GN=Itgb2 PE=1 SV=2
TRINITY_DN110741_c0_g1_i1	#N/A	TRINITY_DN3570_c2_g1_i7	ZN624_HUMANZinc finger protein 624 OS=Homo sapiens OX=9606 GN=ZNF624 PE=1 SV=3
TRINITY_DN116566_c0_g1_i1	#N/A	TRINITY_DN3578_c0_g1_i1	ZCH10_HUMANZinc finger CCHC domain-containing protein 10 OS=Homo sapiens OX=9606 GN=ZCCHC10 PE=1 SV=1
TRINITY_DN116514_c0_g1_i1	#N/A	TRINITY_DN3506_c0_g2_i1	GTR1_DROMEGlucose transporter type 1 OS=Drosophila melanogaster OX=7227 GN=Glut1 PE=2 SV=4
TRINITY_DN116495_c0_g1_i1	#N/A	TRINITY_DN3552_c0_g1_i5	CBL_MOUSEE3 ubiquitin-protein ligase CBL OS=Mus musculus OX=10090 GN=Cbl PE=1 SV=3
TRINITY_DN116550_c0_g1_i1	#N/A	TRINITY_DN3552_c0_g1_i3	CBL_MOUSEE3 ubiquitin-protein ligase CBL OS=Mus musculus OX=10090 GN=Cbl PE=1 SV=3
TRINITY_DN116523_c0_g1_i1	#N/A	TRINITY_DN3593_c0_g1_i11	NADAP_HUMANKanadaptin OS=Homo sapiens OX=9606 GN=SLC4A1AP PE=1 SV=1
TRINITY_DN134254_c0_g1_i1	#N/A	TRINITY_DN3593_c0_g1_i22	RTBS_DROMEProbable RNA-directed DNA polymerase from transposon BS OS=Drosophila melanogaster OX=7227 GN=RTase PE=2 SV=1
TRINITY_DN102144_c0_g1_i2	#N/A	TRINITY_DN3593_c0_g1_i16	RTXE_DROMEProbable RNA-directed DNA polymerase from transposon X-element OS=Drosophila melanogaster OX=7227 GN=X-element\ORF2 PE=3 SV=1
TRINITY_DN102121_c0_g1_i1	#N/A	TRINITY_DN3593_c0_g1_i15	RTXE_DROMEProbable RNA-directed DNA polymerase from transposon X-element OS=Drosophila melanogaster OX=7227 GN=X-element\ORF2 PE=3 SV=1
TRINITY_DN102182_c0_g1_i1	#N/A	TRINITY_DN3593_c0_g1_i5	RTXE_DROMEProbable RNA-directed DNA polymerase from transposon X-element OS=Drosophila melanogaster OX=7227 GN=X-element\ORF2 PE=3 SV=1
TRINITY_DN102139_c0_g1_i1	RSSA_BOMMO40S ribosomal protein SA OS=Bombyx mori OX=7091 PE=2 SV=1
TRINITY_DN102139_c0_g2_i1	RSSA_BOMMO40S ribosomal protein SA OS=Bombyx mori OX=7091 PE=2 SV=1
TRINITY_DN102161_c0_g1_i1	DAAF3_XENLADynein assembly factor 3, axonemal OS=Xenopus laevis OX=8355 GN=dnaaf3 PE=2 SV=1
TRINITY_DN110274_c0_g1_i2	#N/A	TRINITY_DN3580_c0_g1_i2	GPT_MOUSEUDP-N-acetylglucosamine--dolichyl-phosphate N-acetylglucosaminephosphotransferase OS=Mus musculus OX=10090 GN=Dpagt1 PE=1 SV=2
TRINITY_DN110260_c0_g1_i1	#N/A	TRINITY_DN3580_c0_g1_i7	GPT_MOUSEUDP-N-acetylglucosamine--dolichyl-phosphate N-acetylglucosaminephosphotransferase OS=Mus musculus OX=10090 GN=Dpagt1 PE=1 SV=2
TRINITY_DN110262_c0_g1_i1	#N/A	TRINITY_DN3580_c0_g1_i5	GPT_MOUSEUDP-N-acetylglucosamine--dolichyl-phosphate N-acetylglucosaminephosphotransferase OS=Mus musculus OX=10090 GN=Dpagt1 PE=1 SV=2
TRINITY_DN128669_c0_g1_i1	#N/A	TRINITY_DN3581_c0_g1_i11	GGYF1_DROMEGIGYF family protein CG11148 OS=Drosophila melanogaster OX=7227 GN=CG11148 PE=1 SV=2
TRINITY_DN128594_c0_g1_i1	#N/A	TRINITY_DN3581_c0_g1_i18	GGYF1_DROMEGIGYF family protein CG11148 OS=Drosophila melanogaster OX=7227 GN=CG11148 PE=1 SV=2
TRINITY_DN105478_c0_g2_i2	#N/A	TRINITY_DN3518_c0_g1_i4	NDUS2_RATNADH dehydrogenase
TRINITY_DN105468_c0_g1_i9	BCCIP_DROMEProtein BCCIP homolog OS=Drosophila melanogaster OX=7227 GN=CG9286 PE=2 SV=2
TRINITY_DN105468_c0_g1_i1	BCCIP_DROMEProtein BCCIP homolog OS=Drosophila melanogaster OX=7227 GN=CG9286 PE=2 SV=2
TRINITY_DN105468_c0_g1_i7	BCCIP_DROMEProtein BCCIP homolog OS=Drosophila melanogaster OX=7227 GN=CG9286 PE=2 SV=2
TRINITY_DN105428_c0_g1_i1	#N/A	TRINITY_DN3563_c0_g1_i2	UFSP2_DROPSProbable Ufm1-specific protease 2 OS=Drosophila pseudoobscura pseudoobscura OX=46245 GN=UFSP2 PE=3 SV=1
TRINITY_DN105461_c1_g1_i1	#N/A	TRINITY_DN3563_c0_g1_i4	UFSP2_DROPSProbable Ufm1-specific protease 2 OS=Drosophila pseudoobscura pseudoobscura OX=46245 GN=UFSP2 PE=3 SV=1
TRINITY_DN105460_c0_g1_i2	#N/A	TRINITY_DN3553_c0_g1_i2	TIPE_DROMEProtein tipE OS=Drosophila melanogaster OX=7227 GN=tipE PE=2 SV=1
TRINITY_DN105460_c0_g3_i1	#N/A	TRINITY_DN3577_c0_g1_i5	PNUT_DROMEProtein peanut OS=Drosophila melanogaster OX=7227 GN=pnut PE=1 SV=2
TRINITY_DN126073_c0_g1_i1	#N/A	TRINITY_DN3536_c0_g1_i6	TSPO_RATTranslocator protein OS=Rattus norvegicus OX=10116 GN=Tspo PE=1 SV=1
TRINITY_DN118352_c0_g1_i1	#N/A	TRINITY_DN3536_c0_g1_i12	TSPO_RATTranslocator protein OS=Rattus norvegicus OX=10116 GN=Tspo PE=1 SV=1
TRINITY_DN118347_c0_g1_i1	BRCA2_HUMANBreast cancer type 2 susceptibility protein OS=Homo sapiens OX=9606 GN=BRCA2 PE=1 SV=3
TRINITY_DN118374_c0_g1_i2	#N/A	TRINITY_DN3536_c0_g1_i4	TSPO_RATTranslocator protein OS=Rattus norvegicus OX=10116 GN=Tspo PE=1 SV=1
TRINITY_DN136594_c0_g1_i1	#N/A	TRINITY_DN3590_c0_g1_i8	CATK_RATCathepsin K OS=Rattus norvegicus OX=10116 GN=Ctsk PE=2 SV=1
TRINITY_DN134368_c0_g1_i1	#N/A	TRINITY_DN3590_c0_g1_i13	CATK_RATCathepsin K OS=Rattus norvegicus OX=10116 GN=Ctsk PE=2 SV=1
TRINITY_DN134307_c0_g1_i1	#N/A	TRINITY_DN3590_c0_g1_i6	CATK_RATCathepsin K OS=Rattus norvegicus OX=10116 GN=Ctsk PE=2 SV=1
TRINITY_DN134313_c0_g1_i1	#N/A	TRINITY_DN3590_c0_g2_i1	CYSP2_MAIZECysteine proteinase 2 OS=Zea mays OX=4577 GN=CCP2 PE=2 SV=1
TRINITY_DN106417_c0_g1_i1	#N/A	TRINITY_DN3519_c0_g1_i1	RTN1A_XENLAReticulon-1-A OS=Xenopus laevis OX=8355 GN=rtn1-a PE=2 SV=1
TRINITY_DN106446_c0_g1_i1	#N/A	TRINITY_DN3519_c0_g1_i6	RTN1A_XENLAReticulon-1-A OS=Xenopus laevis OX=8355 GN=rtn1-a PE=2 SV=1
TRINITY_DN106430_c0_g4_i1	#N/A	TRINITY_DN3519_c0_g1_i3	RTN1A_XENLAReticulon-1-A OS=Xenopus laevis OX=8355 GN=rtn1-a PE=2 SV=1
TRINITY_DN106443_c0_g2_i2	#N/A	TRINITY_DN3519_c0_g1_i4	RTN1A_XENLAReticulon-1-A OS=Xenopus laevis OX=8355 GN=rtn1-a PE=2 SV=1
TRINITY_DN106457_c0_g1_i1	#N/A	TRINITY_DN3519_c0_g1_i2	RTN1A_XENLAReticulon-1-A OS=Xenopus laevis OX=8355 GN=rtn1-a PE=2 SV=1
TRINITY_DN138448_c0_g1_i1	#N/A	TRINITY_DN3519_c0_g1_i5	RTN1A_XENLAReticulon-1-A OS=Xenopus laevis OX=8355 GN=rtn1-a PE=2 SV=1
TRINITY_DN125378_c0_g1_i1	#N/A	TRINITY_DN3519_c0_g2_i3	SHAN3_MOUSESH3 and multiple ankyrin repeat domains protein 3 OS=Mus musculus OX=10090 GN=Shank3 PE=1 SV=3
TRINITY_DN125422_c0_g1_i1	#N/A	TRINITY_DN3519_c0_g2_i2	SHAN3_MOUSESH3 and multiple ankyrin repeat domains protein 3 OS=Mus musculus OX=10090 GN=Shank3 PE=1 SV=3
TRINITY_DN102654_c0_g1_i1	#N/A	TRINITY_DN3519_c1_g1_i10	HCF_DROMEHost cell factor OS=Drosophila melanogaster OX=7227 GN=Hcf PE=1 SV=2
TRINITY_DN102626_c0_g1_i1	#N/A	TRINITY_DN3519_c1_g1_i6	HCF_DROMEHost cell factor OS=Drosophila melanogaster OX=7227 GN=Hcf PE=1 SV=2
TRINITY_DN102623_c0_g1_i1	#N/A	TRINITY_DN3519_c1_g1_i11	HCFC1_MESAUHost cell factor 1 OS=Mesocricetus auratus OX=10036 GN=HCFC1 PE=1 SV=1
TRINITY_DN102616_c0_g1_i1	RL19_DROME60S ribosomal protein L19 OS=Drosophila melanogaster OX=7227 GN=RpL19 PE=1 SV=2
TRINITY_DN102685_c0_g1_i1	#N/A	TRINITY_DN3519_c1_g3_i2	MYOM_DICDIMyosin-M heavy chain OS=Dictyostelium discoideum OX=44689 GN=myoM PE=1 SV=1
TRINITY_DN131207_c0_g1_i1	#N/A	TRINITY_DN3519_c3_g1_i2	COFA1_HUMANCollagen alpha-1(XV) chain OS=Homo sapiens OX=9606 GN=COL15A1 PE=1 SV=2
TRINITY_DN131272_c0_g1_i1	#N/A	TRINITY_DN3519_c3_g1_i5	COFA1_HUMANCollagen alpha-1(XV) chain OS=Homo sapiens OX=9606 GN=COL15A1 PE=1 SV=2
TRINITY_DN131190_c0_g1_i1	#N/A	TRINITY_DN3519_c4_g1_i2	---NA---
TRINITY_DN111995_c0_g1_i4	#N/A	TRINITY_DN3519_c5_g1_i2	PPAF3_HOLDIPhenoloxidase-activating factor 3 OS=Holotrichia diomphalia OX=33394 GN=PPAF3 PE=1 SV=1
TRINITY_DN111992_c0_g1_i1	#N/A	TRINITY_DN3519_c8_g1_i1	WDR20_MOUSEWD repeat-containing protein 20 OS=Mus musculus OX=10090 GN=Wdr20 PE=2 SV=1
TRINITY_DN112050_c0_g1_i3	RPAB3_MOUSEDNA-directed RNA polymerases I, II, and III subunit RPABC3 OS=Mus musculus OX=10090 GN=Polr2h PE=1 SV=3
TRINITY_DN112050_c0_g1_i2	RPAB3_MOUSEDNA-directed RNA polymerases I, II, and III subunit RPABC3 OS=Mus musculus OX=10090 GN=Polr2h PE=1 SV=3
TRINITY_DN122252_c0_g1_i1	#N/A	TRINITY_DN3573_c0_g1_i16	SYMC_HUMANMethionine--tRNA ligase, cytoplasmic OS=Homo sapiens OX=9606 GN=MARS PE=1 SV=2
TRINITY_DN103357_c0_g1_i1	#N/A	TRINITY_DN3573_c0_g1_i8	SYMC_BOVINMethionine--tRNA ligase, cytoplasmic OS=Bos taurus OX=9913 GN=MARS PE=2 SV=1
TRINITY_DN103341_c0_g1_i1	#N/A	TRINITY_DN3526_c0_g1_i10	MGT4A_RATAlpha-1,3-mannosyl-glycoprotein 4-beta-N-acetylglucosaminyltransferase A OS=Rattus norvegicus OX=10116 GN=Mgat4a PE=2 SV=1
TRINITY_DN103310_c1_g1_i3	#N/A	TRINITY_DN3596_c0_g1_i7	CASP8_DROPSCaspase-8 OS=Drosophila pseudoobscura pseudoobscura OX=46245 GN=Dredd PE=3 SV=1
TRINITY_DN103370_c0_g1_i1	#N/A	TRINITY_DN3596_c0_g1_i1	CASP8_DROPSCaspase-8 OS=Drosophila pseudoobscura pseudoobscura OX=46245 GN=Dredd PE=3 SV=1
TRINITY_DN112489_c0_g1_i1	KPI99715.1Phorbol ester/diacylglycerol-binding protein unc-13
TRINITY_DN112471_c0_g1_i1	#N/A	TRINITY_DN27420_c0_g1_i4	DSCL_DROMEDown syndrome cell adhesion molecule-like protein Dscam2 OS=Drosophila melanogaster OX=7227 GN=Dscam2 PE=2 SV=3
TRINITY_DN112555_c0_g3_i1	BJSB1_TRINIBasic juvenile hormone-suppressible protein 1 OS=Trichoplusia ni OX=7111 GN=BJSP-1 PE=1 SV=1
TRINITY_DN112555_c0_g4_i1	SSP1_BOMMOSex-specific storage-protein 1 OS=Bombyx mori OX=7091 GN=SP1 PE=2 SV=1
TRINITY_DN112499_c0_g1_i1	#N/A	TRINITY_DN27447_c0_g2_i3	DSCAM_HUMANDown syndrome cell adhesion molecule OS=Homo sapiens OX=9606 GN=DSCAM PE=1 SV=2
TRINITY_DN112531_c1_g1_i1	#N/A	TRINITY_DN27447_c0_g2_i2	DSCL_DROMEDown syndrome cell adhesion molecule-like protein Dscam2 OS=Drosophila melanogaster OX=7227 GN=Dscam2 PE=2 SV=3
TRINITY_DN103758_c0_g1_i1	#N/A	TRINITY_DN27482_c0_g1_i7	YS11_DROMEPutative gamma-glutamylcyclotransferase CG2811 OS=Drosophila melanogaster OX=7227 GN=CG2811 PE=2 SV=2
TRINITY_DN126752_c0_g1_i1	COX5B_VULVUCytochrome c oxidase subunit 5B, mitochondrial OS=Vulpes vulpes OX=9627 GN=COX5B PE=1 SV=1
TRINITY_DN126718_c0_g1_i1	#N/A	TRINITY_DN27482_c0_g1_i14	YS11_DROMEPutative gamma-glutamylcyclotransferase CG2811 OS=Drosophila melanogaster OX=7227 GN=CG2811 PE=2 SV=2
TRINITY_DN106990_c0_g1_i7	#N/A	TRINITY_DN27407_c0_g1_i5	MED23_AEDAEMediator of RNA polymerase II transcription subunit 23 OS=Aedes aegypti OX=7159 GN=MED23 PE=3 SV=1
TRINITY_DN106934_c0_g1_i1	PGBD4_HUMANPiggyBac transposable element-derived protein 4 OS=Homo sapiens OX=9606 GN=PGBD4 PE=2 SV=3
TRINITY_DN107010_c0_g1_i1	#N/A	TRINITY_DN27488_c0_g1_i3	---NA---
TRINITY_DN107012_c0_g1_i7	#N/A	TRINITY_DN86821_c0_g1_i1	XP_026330987.1endothelin-converting enzyme 2-like
TRINITY_DN107004_c0_g2_i2	#N/A	TRINITY_DN10367_c0_g2_i2	PGSC2_DROSIPeptidoglycan-recognition protein SC2 OS=Drosophila simulans OX=7240 GN=PGRP-SC2 PE=3 SV=1
TRINITY_DN109122_c0_g1_i1	#N/A	TRINITY_DN10382_c0_g1_i12	PO21_NASVIRetrovirus-related Pol polyprotein from type-1 retrotransposable element R2 (Fragment) OS=Nasonia vitripennis OX=7425 PE=4 SV=2
TRINITY_DN109056_c0_g1_i1	#N/A	TRINITY_DN10382_c1_g1_i4	YSM6_CAEELPutative uncharacterized transposon-derived protein F52C9.6 OS=Caenorhabditis elegans OX=6239 GN=F52C9.6 PE=5 SV=1
TRINITY_DN109049_c0_g1_i1	#N/A	TRINITY_DN10344_c0_g1_i7	ZNF57_HUMANZinc finger protein 57 OS=Homo sapiens OX=9606 GN=ZNF57 PE=2 SV=3
TRINITY_DN109050_c0_g1_i1	GABT_DICDI4-aminobutyrate aminotransferase OS=Dictyostelium discoideum OX=44689 GN=gabT PE=3 SV=1
TRINITY_DN106240_c0_g1_i4	#N/A	TRINITY_DN10384_c0_g1_i2	MODSP_DROMEModular serine protease OS=Drosophila melanogaster OX=7227 GN=modSP PE=1 SV=2
TRINITY_DN106296_c0_g1_i1	#N/A	TRINITY_DN10384_c0_g1_i5	MODSP_DROMEModular serine protease OS=Drosophila melanogaster OX=7227 GN=modSP PE=1 SV=2
TRINITY_DN106296_c1_g3_i1	#N/A	TRINITY_DN10317_c0_g1_i3	GGCT_BOVINGamma-glutamylcyclotransferase OS=Bos taurus OX=9913 GN=GGCT PE=2 SV=1
TRINITY_DN106261_c0_g1_i1	#N/A	TRINITY_DN10317_c0_g1_i2	GGCT_BOVINGamma-glutamylcyclotransferase OS=Bos taurus OX=9913 GN=GGCT PE=2 SV=1
TRINITY_DN106275_c0_g1_i1	#N/A	TRINITY_DN10317_c0_g1_i5	GGCT_BOVINGamma-glutamylcyclotransferase OS=Bos taurus OX=9913 GN=GGCT PE=2 SV=1
TRINITY_DN106214_c0_g1_i2	#N/A	TRINITY_DN10316_c0_g1_i10	RPP30_BOVINRibonuclease P protein subunit p30 OS=Bos taurus OX=9913 GN=RPP30 PE=2 SV=1
TRINITY_DN123486_c0_g1_i1	#N/A	TRINITY_DN10390_c0_g1_i2	SYIM_MACFAIsoleucine--tRNA ligase, mitochondrial (Fragment) OS=Macaca fascicularis OX=9541 GN=IARS2 PE=2 SV=2
TRINITY_DN110369_c0_g1_i3	#N/A	TRINITY_DN10390_c0_g1_i4	SYIM_MOUSEIsoleucine--tRNA ligase, mitochondrial OS=Mus musculus OX=10090 GN=Iars2 PE=1 SV=1
TRINITY_DN110439_c0_g1_i1	#N/A	TRINITY_DN10390_c0_g1_i1	SYIM_MACFAIsoleucine--tRNA ligase, mitochondrial (Fragment) OS=Macaca fascicularis OX=9541 GN=IARS2 PE=2 SV=2
TRINITY_DN110389_c0_g1_i2	#N/A	TRINITY_DN10394_c0_g1_i7	XP_023945391.1zinc finger imprinted 3-like isoform X1
TRINITY_DN114180_c0_g1_i3	#N/A	TRINITY_DN10394_c0_g1_i4	ZFP26_MOUSEZinc finger protein 26 OS=Mus musculus OX=10090 GN=Zfp26 PE=2 SV=2
TRINITY_DN114174_c0_g1_i1	#N/A	TRINITY_DN10346_c0_g1_i3	BBX_HUMANHMG box transcription factor BBX OS=Homo sapiens OX=9606 GN=BBX PE=1 SV=1
TRINITY_DN139107_c0_g1_i1	#N/A	TRINITY_DN10364_c0_g1_i4	CCNB3_DROMEG2/mitotic-specific cyclin-B3 OS=Drosophila melanogaster OX=7227 GN=CycB3 PE=1 SV=1
TRINITY_DN106623_c0_g1_i1	#N/A	TRINITY_DN10364_c0_g1_i5	CCNB3_DROMEG2/mitotic-specific cyclin-B3 OS=Drosophila melanogaster OX=7227 GN=CycB3 PE=1 SV=1
TRINITY_DN106633_c0_g1_i1	CX6B1_MACMUCytochrome c oxidase subunit 6B1 OS=Macaca mulatta OX=9544 GN=COX6B1 PE=3 SV=3
TRINITY_DN106627_c0_g1_i1	#N/A	TRINITY_DN10328_c0_g1_i5	KARG_PLOINArginine kinase OS=Plodia interpunctella OX=58824 GN=ARGK PE=1 SV=1
TRINITY_DN106650_c0_g1_i1	#N/A	TRINITY_DN10328_c0_g1_i1	KARG_PLOINArginine kinase OS=Plodia interpunctella OX=58824 GN=ARGK PE=1 SV=1
TRINITY_DN128941_c0_g1_i1	#N/A	TRINITY_DN10328_c0_g1_i2	KARG_PLOINArginine kinase OS=Plodia interpunctella OX=58824 GN=ARGK PE=1 SV=1
TRINITY_DN113158_c0_g1_i1	#N/A	TRINITY_DN10388_c0_g1_i5	SHC1_YEASTProtein SHC1 OS=Saccharomyces cerevisiae (strain ATCC 204508 / S288c) OX=559292 GN=SHC1 PE=2 SV=1
TRINITY_DN113144_c0_g1_i1	#N/A	TRINITY_DN10400_c0_g2_i2	PGM2_HUMANPhosphoglucomutase-2 OS=Homo sapiens OX=9606 GN=PGM2 PE=1 SV=4
TRINITY_DN113097_c0_g1_i1	#N/A	TRINITY_DN10348_c0_g1_i5	CSN6_DROMECOP9 signalosome complex subunit 6 OS=Drosophila melanogaster OX=7227 GN=CSN6 PE=1 SV=1
TRINITY_DN113123_c0_g1_i4	#N/A	TRINITY_DN10369_c0_g1_i4	F16P1_PIGFructose-1,6-bisphosphatase 1 OS=Sus scrofa OX=9823 GN=FBP1 PE=1 SV=4
TRINITY_DN113143_c0_g1_i1	#N/A	TRINITY_DN10322_c0_g1_i3	AK2E4_BOMMOAldo-keto reductase AKR2E4 OS=Bombyx mori OX=7091 GN=akr2e PE=1 SV=1
TRINITY_DN113136_c0_g1_i1	#N/A	TRINITY_DN10322_c0_g1_i1	AK2E4_BOMMOAldo-keto reductase AKR2E4 OS=Bombyx mori OX=7091 GN=akr2e PE=1 SV=1
TRINITY_DN113195_c0_g1_i1	#N/A	TRINITY_DN10322_c0_g1_i4	AK2E4_BOMMOAldo-keto reductase AKR2E4 OS=Bombyx mori OX=7091 GN=akr2e PE=1 SV=1
TRINITY_DN113185_c0_g1_i1	#N/A	TRINITY_DN10308_c0_g1_i2	SMBT_DROPSPolycomb protein Sfmbt OS=Drosophila pseudoobscura pseudoobscura OX=46245 GN=Sfmbt PE=3 SV=2
TRINITY_DN113204_c0_g1_i1	#N/A	TRINITY_DN10329_c0_g1_i1	PPR42_XENLAProtein phosphatase 1 regulatory subunit 42 OS=Xenopus laevis OX=8355 GN=ppp1r42 PE=2 SV=1
TRINITY_DN112443_c0_g1_i1	#N/A	TRINITY_DN10329_c0_g1_i5	PPR42_XENLAProtein phosphatase 1 regulatory subunit 42 OS=Xenopus laevis OX=8355 GN=ppp1r42 PE=2 SV=1
TRINITY_DN112413_c0_g1_i1	#N/A	TRINITY_DN10327_c0_g1_i6	BAKOR_HUMANBeclin 1-associated autophagy-related key regulator OS=Homo sapiens OX=9606 GN=ATG14 PE=1 SV=1
TRINITY_DN112413_c0_g2_i1	UB2J1_HUMANUbiquitin-conjugating enzyme E2 J1 OS=Homo sapiens OX=9606 GN=UBE2J1 PE=1 SV=2
TRINITY_DN110185_c0_g1_i1	#N/A	TRINITY_DN10395_c0_g1_i2	PIGP_HUMANPhosphatidylinositol N-acetylglucosaminyltransferase subunit P OS=Homo sapiens OX=9606 GN=PIGP PE=1 SV=4
TRINITY_DN110205_c0_g1_i5	#N/A	TRINITY_DN10395_c0_g1_i1	PIGP_HUMANPhosphatidylinositol N-acetylglucosaminyltransferase subunit P OS=Homo sapiens OX=9606 GN=PIGP PE=1 SV=4
TRINITY_DN110205_c0_g1_i4	#N/A	TRINITY_DN10318_c0_g1_i4	PLPHP_HUMANPyridoxal phosphate homeostasis protein OS=Homo sapiens OX=9606 GN=PLPBP PE=1 SV=1
TRINITY_DN110154_c0_g1_i2	#N/A	TRINITY_DN10318_c0_g1_i6	PLPHP_HUMANPyridoxal phosphate homeostasis protein OS=Homo sapiens OX=9606 GN=PLPBP PE=1 SV=1
TRINITY_DN110152_c0_g1_i2	#N/A	TRINITY_DN10318_c0_g1_i2	PLPHP_HUMANPyridoxal phosphate homeostasis protein OS=Homo sapiens OX=9606 GN=PLPBP PE=1 SV=1
TRINITY_DN105395_c0_g1_i1	#N/A	TRINITY_DN10314_c0_g1_i9	IPP_HUMANActin-binding protein IPP OS=Homo sapiens OX=9606 GN=IPP PE=2 SV=1
TRINITY_DN105338_c0_g1_i3	#N/A	TRINITY_DN10314_c0_g1_i8	KLHL2_HUMANKelch-like protein 2 OS=Homo sapiens OX=9606 GN=KLHL2 PE=1 SV=2
TRINITY_DN105396_c0_g3_i1	#N/A	TRINITY_DN10314_c0_g1_i2	KLHL3_PONABKelch-like protein 3 OS=Pongo abelii OX=9601 GN=KLHL3 PE=2 SV=1
TRINITY_DN105351_c0_g1_i4	ZFP26_MOUSEZinc finger protein 26 OS=Mus musculus OX=10090 GN=Zfp26 PE=2 SV=2
TRINITY_DN105355_c0_g2_i2	#N/A	TRINITY_DN10350_c0_g1_i11	LIN9_MOUSEProtein lin-9 homolog OS=Mus musculus OX=10090 GN=Lin9 PE=1 SV=2
TRINITY_DN105326_c0_g1_i3	#N/A	TRINITY_DN10319_c0_g1_i1	TBB_LYTPITubulin beta chain (Fragment) OS=Lytechinus pictus OX=7653 PE=2 SV=1
TRINITY_DN130659_c0_g1_i1	#N/A	TRINITY_DN10371_c0_g1_i1	XP_014362398.1 protein tonB2-like
TRINITY_DN130668_c0_g1_i1	#N/A	TRINITY_DN10371_c0_g2_i2	XP_028170013.1sulfated surface glycoprotein 185-like
TRINITY_DN92779_c0_g1_i1	GSX1_MOUSEGS homeobox 1 OS=Mus musculus OX=10090 GN=Gsx1 PE=2 SV=2
TRINITY_DN92721_c0_g2_i1	#N/A	TRINITY_DN10332_c1_g1_i2	BHE22_CHICKClass E basic helix-loop-helix protein 22 OS=Gallus gallus OX=9031 GN=BHLHE22 PE=2 SV=1
TRINITY_DN92761_c0_g1_i1	#N/A	TRINITY_DN10389_c0_g1_i4	ZNF83_HUMANZinc finger protein 83 OS=Homo sapiens OX=9606 GN=ZNF83 PE=2 SV=3
TRINITY_DN92752_c0_g1_i1	CALM_PHYPOCalmodulin OS=Physarum polycephalum OX=5791 PE=2 SV=3
TRINITY_DN92766_c0_g1_i1	PROP1_SAPAPHomeobox protein prophet of Pit-1 OS=Sapajus apella OX=9515 GN=PROP1 PE=3 SV=1
TRINITY_DN92772_c0_g1_i1	#N/A	TRINITY_DN50205_c0_g2_i1	OWR52868.1osiris 9 precursor
TRINITY_DN92757_c0_g1_i1	#N/A	TRINITY_DN50218_c0_g1_i3	XP_028164728.1uncharacterized protein LOC114355892
TRINITY_DN92759_c0_g1_i1	#N/A	TRINITY_DN50222_c0_g1_i1	RL10A_SPOFR60S ribosomal protein L10a OS=Spodoptera frugiperda OX=7108 GN=RpL10A PE=2 SV=1
TRINITY_DN92786_c0_g3_i1	BSH_DROMEBrain-specific homeobox protein OS=Drosophila melanogaster OX=7227 GN=bsh PE=2 SV=5
TRINITY_DN92763_c0_g1_i1	#N/A	TRINITY_DN17134_c0_g1_i1	UBC12_XENTRNEDD8-conjugating enzyme Ubc12 OS=Xenopus tropicalis OX=8364 GN=ube2m PE=2 SV=1
TRINITY_DN92717_c0_g2_i1	#N/A	TRINITY_DN17126_c1_g2_i1	ACE75265.1integrase core domain-containing protein
TRINITY_DN92707_c0_g1_i1	#N/A	TRINITY_DN17126_c1_g3_i1	EFA12198.1Putative uncharacterized transposon-derived protein F54H12.3-like Protein
TRINITY_DN92731_c0_g1_i1	#N/A	TRINITY_DN17111_c0_g1_i2	ESTF_MYZPEEsterase FE4 OS=Myzus persicae OX=13164 PE=1 SV=1
TRINITY_DN92703_c0_g1_i2	#N/A	TRINITY_DN17136_c0_g1_i1	L259_DROMEProbable multidrug resistance-associated protein lethal(2)03659 OS=Drosophila melanogaster OX=7227 GN=l(2)03659 PE=2 SV=4
TRINITY_DN92691_c0_g1_i1	#N/A	TRINITY_DN17065_c0_g1_i4	EDEM3_HUMANER degradation-enhancing alpha-mannosidase-like protein 3 OS=Homo sapiens OX=9606 GN=EDEM3 PE=1 SV=2
TRINITY_DN83911_c0_g1_i1	#N/A	TRINITY_DN23192_c0_g2_i1	RTXE_DROMEProbable RNA-directed DNA polymerase from transposon X-element OS=Drosophila melanogaster OX=7227 GN=X-element\ORF2 PE=3 SV=1
TRINITY_DN83890_c0_g1_i1	#N/A	TRINITY_DN23129_c0_g1_i1	DEGS1_BOVINSphingolipid delta(4)-desaturase DES1 OS=Bos taurus OX=9913 GN=DEGS1 PE=2 SV=1
TRINITY_DN83931_c0_g1_i1	#N/A	TRINITY_DN23129_c0_g1_i7	DEGS1_CHICKSphingolipid delta(4)-desaturase DES1 OS=Gallus gallus OX=9031 GN=DEGS1 PE=2 SV=1
TRINITY_DN83919_c0_g1_i1	#N/A	TRINITY_DN23202_c0_g1_i1	FBF1_MOUSEFas-binding factor 1 OS=Mus musculus OX=10090 GN=Fbf1 PE=1 SV=1
TRINITY_DN83949_c0_g1_i1	#N/A	TRINITY_DN23134_c0_g1_i4	POL2_DROMERetrovirus-related Pol polyprotein from transposon 297 OS=Drosophila melanogaster OX=7227 GN=pol PE=4 SV=1
TRINITY_DN24078_c0_g1_i1	#N/A	TRINITY_DN23222_c0_g1_i6	PRP4B_MOUSESerine/threonine-protein kinase PRP4 homolog OS=Mus musculus OX=10090 GN=Prpf4b PE=1 SV=3
TRINITY_DN24088_c0_g1_i2	#N/A	TRINITY_DN84274_c0_g1_i1	XP_014364678.1PREDICTED: uncharacterized protein LOC106715837
TRINITY_DN24135_c0_g1_i2	SF3B2_HUMANSplicing factor 3B subunit 2 OS=Homo sapiens OX=9606 GN=SF3B2 PE=1 SV=2
TRINITY_DN24124_c0_g1_i13	XP_018311644.1 histone-lysine N-methyltransferase SETMAR-like
TRINITY_DN24124_c0_g1_i2	#N/A	TRINITY_DN8442_c0_g1_i7	PPP6_DROMESerine/threonine-protein phosphatase 6 catalytic subunit OS=Drosophila melanogaster OX=7227 GN=PpV PE=2 SV=1
TRINITY_DN24059_c1_g1_i1	#N/A	TRINITY_DN8462_c0_g1_i2	PSMD2_BOVIN26S proteasome non-ATPase regulatory subunit 2 OS=Bos taurus OX=9913 GN=PSMD2 PE=1 SV=2
TRINITY_DN24081_c0_g2_i1	PCG62720.1hypothetical protein B5V51_13838
TRINITY_DN24138_c0_g1_i8	VPS4B_MOUSEVacuolar protein sorting-associated protein 4B OS=Mus musculus OX=10090 GN=Vps4b PE=1 SV=2
TRINITY_DN24138_c0_g1_i7	VPS4A_RATVacuolar protein sorting-associated protein 4A OS=Rattus norvegicus OX=10116 GN=Vps4a PE=1 SV=1
TRINITY_DN24118_c0_g1_i3	ABO45233.1reverse transcriptase
TRINITY_DN24118_c2_g1_i1	#N/A	TRINITY_DN8468_c0_g1_i2	MRGBP_HUMANMRG/MORF4L-binding protein OS=Homo sapiens OX=9606 GN=MRGBP PE=1 SV=1
TRINITY_DN24134_c0_g1_i1	SOSSB_DROMESOSS complex subunit B homolog OS=Drosophila melanogaster OX=7227 GN=CG5181 PE=2 SV=1
TRINITY_DN24129_c0_g1_i1	ARL3_TAEGUADP-ribosylation factor-like protein 3 OS=Taeniopygia guttata OX=59729 GN=ARL3 PE=2 SV=1
TRINITY_DN24042_c0_g1_i1	#N/A	TRINITY_DN8487_c0_g1_i3	XP_022822885.1histone-lysine N-methyltransferase SETMAR-like
TRINITY_DN24038_c0_g1_i2	#N/A	TRINITY_DN8428_c0_g1_i3	TM135_XENLATransmembrane protein 135 OS=Xenopus laevis OX=8355 GN=tmem135 PE=2 SV=1
TRINITY_DN24044_c0_g1_i1	#N/A	TRINITY_DN8488_c0_g1_i1	FAT4_HUMANProtocadherin Fat 4 OS=Homo sapiens OX=9606 GN=FAT4 PE=1 SV=2
TRINITY_DN24083_c0_g1_i2	#N/A	TRINITY_DN8488_c0_g2_i5	DS_DROMEProtein dachsous OS=Drosophila melanogaster OX=7227 GN=ds PE=1 SV=3
TRINITY_DN24083_c0_g1_i1	#N/A	TRINITY_DN8488_c0_g2_i4	DS_DROMEProtein dachsous OS=Drosophila melanogaster OX=7227 GN=ds PE=1 SV=3
TRINITY_DN24083_c0_g1_i3	#N/A	TRINITY_DN8500_c0_g1_i2	GS1_DROMEProbable pseudouridine-5'-phosphatase OS=Drosophila melanogaster OX=7227 GN=Gs1l PE=2 SV=2
TRINITY_DN24098_c0_g1_i1	#N/A	TRINITY_DN8500_c0_g1_i8	GS1_DROMEProbable pseudouridine-5'-phosphatase OS=Drosophila melanogaster OX=7227 GN=Gs1l PE=2 SV=2
TRINITY_DN24110_c0_g2_i16	#N/A	TRINITY_DN8500_c0_g1_i3	GS1_DROMEProbable pseudouridine-5'-phosphatase OS=Drosophila melanogaster OX=7227 GN=Gs1l PE=2 SV=2
TRINITY_DN24100_c0_g1_i9	MIDN_DROMEMidnolin homolog OS=Drosophila melanogaster OX=7227 GN=stx PE=1 SV=1
TRINITY_DN24100_c0_g1_i7	#N/A	TRINITY_DN8412_c0_g1_i10	KOB77738.1Gag-like protein
TRINITY_DN24100_c0_g1_i3	MIDN_DROMEMidnolin homolog OS=Drosophila melanogaster OX=7227 GN=stx PE=1 SV=1
TRINITY_DN24087_c0_g1_i3	#N/A	TRINITY_DN8410_c0_g1_i6	NAF1_DROMEH/ACA ribonucleoprotein complex non-core subunit NAF1 OS=Drosophila melanogaster OX=7227 GN=CG10341 PE=1 SV=2
TRINITY_DN24115_c0_g1_i1	#N/A	TRINITY_DN8410_c0_g1_i5	NAF1_HUMANH/ACA ribonucleoprotein complex non-core subunit NAF1 OS=Homo sapiens OX=9606 GN=NAF1 PE=1 SV=2
TRINITY_DN24056_c0_g1_i1	#N/A	TRINITY_DN8410_c0_g1_i2	NAF1_DROMEH/ACA ribonucleoprotein complex non-core subunit NAF1 OS=Drosophila melanogaster OX=7227 GN=CG10341 PE=1 SV=2
TRINITY_DN24065_c0_g1_i1	#N/A	TRINITY_DN8486_c0_g1_i8	DISP_DROMEProtein dispatched OS=Drosophila melanogaster OX=7227 GN=disp PE=1 SV=1
TRINITY_DN24136_c0_g1_i1	#N/A	TRINITY_DN8469_c0_g1_i2	PFD2_RATPrefoldin subunit 2 OS=Rattus norvegicus OX=10116 GN=Pfdn2 PE=2 SV=1
TRINITY_DN24105_c0_g1_i2	#N/A	TRINITY_DN8469_c0_g1_i1	PFD2_BOVINPrefoldin subunit 2 OS=Bos taurus OX=9913 GN=PFDN2 PE=2 SV=1
TRINITY_DN24105_c0_g1_i7	#N/A	TRINITY_DN8480_c0_g1_i8	ADI61811.1endonuclease-reverse transcriptase
TRINITY_DN24089_c0_g1_i2	LIP1_DROMELipase 1 OS=Drosophila melanogaster OX=7227 GN=Lip1 PE=2 SV=2
TRINITY_DN24125_c0_g1_i5	RAB18_MOUSERas-related protein Rab-18 OS=Mus musculus OX=10090 GN=Rab18 PE=1 SV=2
TRINITY_DN24080_c1_g1_i6	#N/A	TRINITY_DN8501_c0_g1_i3	JV_DROMEProtein javelin OS=Drosophila melanogaster OX=7227 GN=jv PE=4 SV=1
TRINITY_DN24058_c0_g1_i21	#N/A	TRINITY_DN8501_c0_g1_i2	JV_DROMEProtein javelin OS=Drosophila melanogaster OX=7227 GN=jv PE=4 SV=1
TRINITY_DN24058_c0_g1_i10	#N/A	TRINITY_DN8493_c0_g1_i11	RHBT1_MOUSERho-related BTB domain-containing protein 1 OS=Mus musculus OX=10090 GN=Rhobtb1 PE=1 SV=2
TRINITY_DN24058_c0_g1_i6	#N/A	TRINITY_DN8478_c0_g1_i2	WASF1_MOUSEWiskott-Aldrich syndrome protein family member 1 OS=Mus musculus OX=10090 GN=Wasf1 PE=1 SV=2
TRINITY_DN24058_c0_g1_i9	#N/A	TRINITY_DN8478_c0_g1_i6	WASF1_MOUSEWiskott-Aldrich syndrome protein family member 1 OS=Mus musculus OX=10090 GN=Wasf1 PE=1 SV=2
TRINITY_DN24126_c0_g1_i2	EDC3_XENLAEnhancer of mRNA-decapping protein 3 OS=Xenopus laevis OX=8355 GN=edc3 PE=2 SV=1
TRINITY_DN24126_c0_g1_i5	EDC3_DROMEEnhancer of mRNA-decapping protein 3 OS=Drosophila melanogaster OX=7227 GN=Edc3 PE=1 SV=1
TRINITY_DN755_c0_g1_i3	CD63_RATCD63 antigen OS=Rattus norvegicus OX=10116 GN=Cd63 PE=1 SV=2
TRINITY_DN755_c0_g1_i5	CD63_RATCD63 antigen OS=Rattus norvegicus OX=10116 GN=Cd63 PE=1 SV=2
TRINITY_DN755_c0_g1_i1	CD63_RATCD63 antigen OS=Rattus norvegicus OX=10116 GN=Cd63 PE=1 SV=2
TRINITY_DN772_c0_g1_i1	#N/A	TRINITY_DN8440_c0_g1_i1	ZDH15_XENLAPalmitoyltransferase ZDHHC15 OS=Xenopus laevis OX=8355 GN=zdhhc15 PE=2 SV=1
TRINITY_DN772_c0_g2_i1	#N/A	TRINITY_DN8467_c0_g1_i6	RAP1B_DANRERas-related protein Rap-1b OS=Danio rerio OX=7955 GN=rap1b PE=2 SV=1
TRINITY_DN772_c0_g2_i3	#N/A	TRINITY_DN8467_c0_g1_i2	RAP1B_DANRERas-related protein Rap-1b OS=Danio rerio OX=7955 GN=rap1b PE=2 SV=1
TRINITY_DN769_c0_g1_i5	#N/A	TRINITY_DN8467_c0_g1_i10	RAP1B_DANRERas-related protein Rap-1b OS=Danio rerio OX=7955 GN=rap1b PE=2 SV=1
TRINITY_DN769_c0_g2_i3	#N/A	TRINITY_DN8467_c0_g1_i8	RAP1B_DANRERas-related protein Rap-1b OS=Danio rerio OX=7955 GN=rap1b PE=2 SV=1
TRINITY_DN769_c0_g2_i2	#N/A	TRINITY_DN8497_c0_g1_i4	PMVK_PIGPhosphomevalonate kinase OS=Sus scrofa OX=9823 GN=PMVK PE=1 SV=4
TRINITY_DN769_c0_g2_i4	#N/A	TRINITY_DN8497_c0_g1_i5	PMVK_PIGPhosphomevalonate kinase OS=Sus scrofa OX=9823 GN=PMVK PE=1 SV=4
TRINITY_DN717_c0_g1_i2	#N/A	TRINITY_DN8497_c0_g1_i6	PMVK_PIGPhosphomevalonate kinase OS=Sus scrofa OX=9823 GN=PMVK PE=1 SV=4
TRINITY_DN717_c0_g1_i10	#N/A	TRINITY_DN8499_c0_g1_i11	XP_016658852.1 zinc finger MYM-type protein 1-like
TRINITY_DN767_c0_g1_i6	T2FB_DROMEGeneral transcription factor IIF subunit 2 OS=Drosophila melanogaster OX=7227 GN=TfIIFbeta PE=2 SV=2
TRINITY_DN742_c1_g1_i3	RHEB_DROMEGTP-binding protein Rheb homolog OS=Drosophila melanogaster OX=7227 GN=Rheb PE=1 SV=1
TRINITY_DN742_c1_g1_i7	RHEB_DROMEGTP-binding protein Rheb homolog OS=Drosophila melanogaster OX=7227 GN=Rheb PE=1 SV=1
TRINITY_DN784_c0_g1_i12	#N/A	TRINITY_DN8424_c0_g1_i2	PLK4_DROANSerine/threonine-protein kinase PLK4 OS=Drosophila ananassae OX=7217 GN=SAK PE=3 SV=1
TRINITY_DN784_c0_g1_i7	#N/A	TRINITY_DN8470_c0_g1_i11	RM10_DROPS39S ribosomal protein L10, mitochondrial OS=Drosophila pseudoobscura pseudoobscura OX=46245 GN=mRpL10 PE=3 SV=1
TRINITY_DN784_c0_g1_i10	#N/A	TRINITY_DN8470_c0_g1_i6	RM10_DROPS39S ribosomal protein L10, mitochondrial OS=Drosophila pseudoobscura pseudoobscura OX=46245 GN=mRpL10 PE=3 SV=1
TRINITY_DN784_c0_g1_i18	#N/A	TRINITY_DN8470_c0_g1_i9	RM10_DROPS39S ribosomal protein L10, mitochondrial OS=Drosophila pseudoobscura pseudoobscura OX=46245 GN=mRpL10 PE=3 SV=1
TRINITY_DN784_c0_g1_i4	#N/A	TRINITY_DN8476_c0_g1_i4	GST2_MANSEGlutathione S-transferase 2 OS=Manduca sexta OX=7130 GN=GST2 PE=2 SV=1
TRINITY_DN784_c0_g1_i19	#N/A	TRINITY_DN8407_c0_g1_i3	YSM6_CAEELPutative uncharacterized transposon-derived protein F52C9.6 OS=Caenorhabditis elegans OX=6239 GN=F52C9.6 PE=5 SV=1
TRINITY_DN784_c0_g1_i6	#N/A	TRINITY_DN8407_c0_g1_i2	YSM6_CAEELPutative uncharacterized transposon-derived protein F52C9.6 OS=Caenorhabditis elegans OX=6239 GN=F52C9.6 PE=5 SV=1
TRINITY_DN784_c2_g1_i1	#N/A	TRINITY_DN8417_c0_g1_i1	BAT1_HUMANb(0,+)-type amino acid transporter 1 OS=Homo sapiens OX=9606 GN=SLC7A9 PE=1 SV=1
TRINITY_DN784_c3_g1_i5	#N/A	TRINITY_DN8417_c0_g1_i2	BAT1_HUMANb(0,+)-type amino acid transporter 1 OS=Homo sapiens OX=9606 GN=SLC7A9 PE=1 SV=1
TRINITY_DN784_c9_g1_i2	#N/A	TRINITY_DN8460_c0_g1_i3	GSTT1_LUCCUGlutathione S-transferase 1-1 OS=Lucilia cuprina OX=7375 GN=GST1 PE=1 SV=2
TRINITY_DN784_c16_g1_i4	#N/A	TRINITY_DN8448_c0_g2_i2	TRET1_BOMMOFacilitated trehalose transporter Tret1 OS=Bombyx mori OX=7091 GN=Tret1 PE=1 SV=1
TRINITY_DN783_c0_g1_i16	TENS1_BOVINTensin-1 OS=Bos taurus OX=9913 GN=TNS1 PE=2 SV=1
TRINITY_DN783_c0_g1_i12	TENS1_BOVINTensin-1 OS=Bos taurus OX=9913 GN=TNS1 PE=2 SV=1
TRINITY_DN783_c0_g1_i13	TENS1_BOVINTensin-1 OS=Bos taurus OX=9913 GN=TNS1 PE=2 SV=1
TRINITY_DN783_c0_g1_i11	TENS1_BOVINTensin-1 OS=Bos taurus OX=9913 GN=TNS1 PE=2 SV=1
TRINITY_DN708_c0_g1_i5	#N/A	TRINITY_DN8453_c0_g1_i2	EF1G_ARTSAElongation factor 1-gamma OS=Artemia salina OX=85549 PE=1 SV=3
TRINITY_DN763_c0_g1_i16	#N/A	TRINITY_DN8453_c0_g1_i1	EF1G_ARTSAElongation factor 1-gamma OS=Artemia salina OX=85549 PE=1 SV=3
TRINITY_DN758_c0_g1_i8	#N/A	TRINITY_DN8411_c0_g1_i2	SHAKB_AEDAEInnexin shaking-B OS=Aedes aegypti OX=7159 GN=shakB PE=3 SV=1
TRINITY_DN758_c0_g1_i4	#N/A	TRINITY_DN8411_c0_g1_i3	SHAKB_DROMEInnexin shaking-B OS=Drosophila melanogaster OX=7227 GN=shakB PE=1 SV=3
TRINITY_DN758_c0_g1_i3	AP1S2_HUMANAP-1 complex subunit sigma-2 OS=Homo sapiens OX=9606 GN=AP1S2 PE=1 SV=1
TRINITY_DN758_c0_g1_i6	#N/A	TRINITY_DN8419_c0_g1_i4	UBE4A_BOVINUbiquitin conjugation factor E4 A OS=Bos taurus OX=9913 GN=UBE4A PE=2 SV=1
TRINITY_DN758_c0_g1_i5	AP1S2_MOUSEAP-1 complex subunit sigma-2 OS=Mus musculus OX=10090 GN=Ap1s2 PE=1 SV=1
TRINITY_DN758_c0_g1_i9	AP1S2_HUMANAP-1 complex subunit sigma-2 OS=Homo sapiens OX=9606 GN=AP1S2 PE=1 SV=1
TRINITY_DN758_c1_g2_i1	#N/A	TRINITY_DN8483_c0_g1_i3	PREB_MOUSEProlactin regulatory element-binding protein OS=Mus musculus OX=10090 GN=Preb PE=1 SV=1
TRINITY_DN758_c8_g1_i1	#N/A	TRINITY_DN8503_c0_g1_i1	KOB65233.1Insect intestinal mucin 3
TRINITY_DN758_c9_g1_i1	#N/A	TRINITY_DN8473_c0_g1_i1	PPAP_BOVINProstatic acid phosphatase OS=Bos taurus OX=9913 GN=ACPP PE=2 SV=1
TRINITY_DN795_c1_g1_i6	XP_021194785.1far upstream element-binding protein 1
TRINITY_DN795_c1_g1_i3	#N/A	TRINITY_DN8473_c0_g1_i2	PPAP_BOVINProstatic acid phosphatase OS=Bos taurus OX=9913 GN=ACPP PE=2 SV=1
TRINITY_DN795_c1_g1_i5	#N/A	TRINITY_DN8489_c0_g1_i8	TRET1_CULQUFacilitated trehalose transporter Tret1 OS=Culex quinquefasciatus OX=7176 GN=Tret1 PE=3 SV=1
TRINITY_DN795_c1_g1_i2	XP_026750750.1far upstream element-binding protein 3 isoform X4
TRINITY_DN795_c1_g1_i1	XP_021194785.1far upstream element-binding protein 1
TRINITY_DN754_c0_g1_i3	#N/A	TRINITY_DN8414_c0_g1_i8	POP5_DANRERibonuclease P/MRP protein subunit POP5 OS=Danio rerio OX=7955 GN=pop5 PE=2 SV=1
TRINITY_DN754_c0_g1_i4	#N/A	TRINITY_DN8464_c0_g2_i6	XP_026733614.1palmitoleoyl-protein carboxylesterase NOTUM
TRINITY_DN754_c0_g1_i1	FAKD3_HUMANFAST kinase domain-containing protein 3, mitochondrial OS=Homo sapiens OX=9606 GN=FASTKD3 PE=1 SV=2
TRINITY_DN754_c0_g1_i5	#N/A	TRINITY_DN8426_c0_g1_i2	DPY30_MOUSEProtein dpy-30 homolog OS=Mus musculus OX=10090 GN=Dpy30 PE=1 SV=1
TRINITY_DN754_c0_g2_i1	#N/A	TRINITY_DN11821_c0_g1_i5	FACR3_DROMEPutative fatty acyl-CoA reductase CG8306 OS=Drosophila melanogaster OX=7227 GN=CG8306 PE=2 SV=1
TRINITY_DN754_c1_g1_i5	#N/A	TRINITY_DN11821_c0_g1_i10	FACR3_DROMEPutative fatty acyl-CoA reductase CG8306 OS=Drosophila melanogaster OX=7227 GN=CG8306 PE=2 SV=1
TRINITY_DN754_c1_g2_i4	XP_022120171.1uncharacterized membrane protein C20F10.07-like isoform X4
TRINITY_DN754_c1_g2_i2	XP_022120171.1uncharacterized membrane protein C20F10.07-like isoform X4
TRINITY_DN754_c2_g1_i2	CYB5_MUSDOCytochrome b5 OS=Musca domestica OX=7370 GN=Cyt-b5 PE=1 SV=1
TRINITY_DN754_c14_g1_i1	#N/A	TRINITY_DN11853_c0_g1_i10	RUXF_DROMESmall nuclear ribonucleoprotein F OS=Drosophila melanogaster OX=7227 GN=SmF PE=1 SV=2
TRINITY_DN754_c14_g1_i2	#N/A	TRINITY_DN11853_c0_g1_i6	RUXF_DROMESmall nuclear ribonucleoprotein F OS=Drosophila melanogaster OX=7227 GN=SmF PE=1 SV=2
TRINITY_DN700_c0_g1_i2	#N/A	TRINITY_DN11853_c0_g1_i2	RUXF_DROMESmall nuclear ribonucleoprotein F OS=Drosophila melanogaster OX=7227 GN=SmF PE=1 SV=2
TRINITY_DN700_c0_g1_i3	#N/A	TRINITY_DN11843_c0_g1_i1	CP6B2_HELAMCytochrome P450 6B2 OS=Helicoverpa armigera OX=29058 GN=CYP6B2 PE=2 SV=1
TRINITY_DN700_c0_g2_i3	#N/A	TRINITY_DN11843_c0_g2_i2	CP6B2_HELAMCytochrome P450 6B2 OS=Helicoverpa armigera OX=29058 GN=CYP6B2 PE=2 SV=1
TRINITY_DN709_c0_g1_i7	#N/A	TRINITY_DN11823_c0_g1_i1	BIB_DROMENeurogenic protein big brain OS=Drosophila melanogaster OX=7227 GN=bib PE=1 SV=2
TRINITY_DN709_c0_g1_i8	#N/A	TRINITY_DN11890_c0_g1_i2	TMTC1_HUMANProtein O-mannosyl-transferase TMTC1 OS=Homo sapiens OX=9606 GN=TMTC1 PE=1 SV=3
TRINITY_DN709_c0_g1_i2	#N/A	TRINITY_DN11890_c0_g1_i6	TMTC1_HUMANProtein O-mannosyl-transferase TMTC1 OS=Homo sapiens OX=9606 GN=TMTC1 PE=1 SV=3
TRINITY_DN709_c0_g1_i3	#N/A	TRINITY_DN11890_c0_g1_i7	TMTC1_HUMANProtein O-mannosyl-transferase TMTC1 OS=Homo sapiens OX=9606 GN=TMTC1 PE=1 SV=3
TRINITY_DN709_c0_g1_i6	#N/A	TRINITY_DN11890_c0_g1_i5	TMTC1_HUMANProtein O-mannosyl-transferase TMTC1 OS=Homo sapiens OX=9606 GN=TMTC1 PE=1 SV=3
TRINITY_DN706_c0_g1_i3	SO5A1_HUMANSolute carrier organic anion transporter family member 5A1 OS=Homo sapiens OX=9606 GN=SLCO5A1 PE=2 SV=2
TRINITY_DN706_c0_g1_i9	#N/A	TRINITY_DN11894_c0_g1_i7	IXCI_RHIMPChymotrypsin-elastase inhibitor ixodidin OS=Rhipicephalus microplus OX=6941 PE=1 SV=2
TRINITY_DN706_c0_g1_i2	SO5A1_HUMANSolute carrier organic anion transporter family member 5A1 OS=Homo sapiens OX=9606 GN=SLCO5A1 PE=2 SV=2
TRINITY_DN788_c0_g1_i9	CHIT_MANSEEndochitinase OS=Manduca sexta OX=7130 PE=2 SV=1
TRINITY_DN714_c0_g1_i9	#N/A	TRINITY_DN11861_c0_g1_i4	DENR_CHICKDensity-regulated protein OS=Gallus gallus OX=9031 GN=DENR PE=2 SV=1
TRINITY_DN714_c0_g1_i17	#N/A	TRINITY_DN11861_c0_g1_i5	DENR_DROMEDensity-regulated protein homolog OS=Drosophila melanogaster OX=7227 GN=DENR PE=1 SV=3
TRINITY_DN714_c0_g1_i14	#N/A	TRINITY_DN11840_c0_g1_i1	BRUN_DROMEProtein brunelleschi OS=Drosophila melanogaster OX=7227 GN=brun PE=1 SV=2
TRINITY_DN714_c0_g1_i18	#N/A	TRINITY_DN11889_c0_g1_i7	PRDM5_MOUSEPR domain zinc finger protein 5 OS=Mus musculus OX=10090 GN=Prdm5 PE=2 SV=2
TRINITY_DN714_c0_g1_i7	#N/A	TRINITY_DN11889_c0_g1_i4	PRDM4_RATPR domain zinc finger protein 4 OS=Rattus norvegicus OX=10116 GN=Prdm4 PE=2 SV=1
TRINITY_DN714_c0_g1_i3	#N/A	TRINITY_DN11889_c0_g1_i2	ZN628_MOUSEZinc finger protein 628 OS=Mus musculus OX=10090 GN=Znf628 PE=2 SV=2
TRINITY_DN714_c0_g1_i6	#N/A	TRINITY_DN11889_c0_g2_i1	ZFP37_HUMANZinc finger protein 37 homolog OS=Homo sapiens OX=9606 GN=ZFP37 PE=2 SV=3
TRINITY_DN714_c0_g1_i4	#N/A	TRINITY_DN11889_c0_g3_i1	XP_026743995.1zinc finger protein 57-like isoform X4
TRINITY_DN714_c0_g1_i2	#N/A	TRINITY_DN11848_c0_g1_i1	WUN_DROMEPutative phosphatidate phosphatase OS=Drosophila melanogaster OX=7227 GN=wun PE=1 SV=2
TRINITY_DN714_c0_g1_i5	#N/A	TRINITY_DN11856_c0_g2_i1	P6R3B_XENLASerine/threonine-protein phosphatase 6 regulatory subunit 3-B OS=Xenopus laevis OX=8355 GN=ppp6r3-b PE=2 SV=1
TRINITY_DN714_c0_g1_i1	#N/A	TRINITY_DN11908_c0_g2_i2	CNPD1_CHICKProtein CNPPD1 OS=Gallus gallus OX=9031 GN=CNPPD1 PE=2 SV=1
TRINITY_DN777_c0_g1_i6	UDPE_NPVSLEcdysteroid UDP-glucosyltransferase OS=Spodoptera littoralis nuclear polyhedrosis virus OX=10456 GN=EGT PE=3 SV=1
TRINITY_DN777_c0_g2_i3	UDPE_NPVSLEcdysteroid UDP-glucosyltransferase OS=Spodoptera littoralis nuclear polyhedrosis virus OX=10456 GN=EGT PE=3 SV=1
TRINITY_DN777_c0_g2_i2	UD2B1_RATUDP-glucuronosyltransferase 2B1 OS=Rattus norvegicus OX=10116 GN=Ugt2b1 PE=2 SV=1
TRINITY_DN786_c0_g1_i7	PITH1_DROPSPITH domain-containing protein GA19395 OS=Drosophila pseudoobscura pseudoobscura OX=46245 GN=GA19395 PE=3 SV=1
TRINITY_DN786_c0_g1_i3	PITH1_DROPSPITH domain-containing protein GA19395 OS=Drosophila pseudoobscura pseudoobscura OX=46245 GN=GA19395 PE=3 SV=1
TRINITY_DN786_c0_g1_i1	PITH1_DROMEPITH domain-containing protein CG6153 OS=Drosophila melanogaster OX=7227 GN=CG6153 PE=2 SV=1
TRINITY_DN786_c0_g1_i5	PITH1_DROPSPITH domain-containing protein GA19395 OS=Drosophila pseudoobscura pseudoobscura OX=46245 GN=GA19395 PE=3 SV=1
TRINITY_DN786_c0_g1_i8	PITH1_DROPSPITH domain-containing protein GA19395 OS=Drosophila pseudoobscura pseudoobscura OX=46245 GN=GA19395 PE=3 SV=1
TRINITY_DN720_c0_g1_i4	#N/A	TRINITY_DN9410_c1_g1_i10	ADI61812.1endonuclease-reverse transcriptase
TRINITY_DN720_c0_g1_i2	#N/A	TRINITY_DN9410_c1_g1_i3	LORF2_MOUSELINE-1 retrotransposable element ORF2 protein OS=Mus musculus OX=10090 GN=Pol PE=1 SV=2
TRINITY_DN720_c0_g1_i12	#N/A	TRINITY_DN9491_c0_g1_i11	RL39_SPOFR60S ribosomal protein L39 OS=Spodoptera frugiperda OX=7108 GN=RpL39 PE=3 SV=1
TRINITY_DN720_c1_g1_i2	ADI61812.1endonuclease-reverse transcriptase
TRINITY_DN720_c1_g1_i6	ADI61812.1endonuclease-reverse transcriptase
TRINITY_DN720_c1_g1_i1	ADI61812.1endonuclease-reverse transcriptase
TRINITY_DN720_c1_g2_i1	#N/A	TRINITY_DN9418_c0_g1_i9	XRCC4_HUMANDNA repair protein XRCC4 OS=Homo sapiens OX=9606 GN=XRCC4 PE=1 SV=2
TRINITY_DN720_c1_g3_i1	ABO45233.1reverse transcriptase
TRINITY_DN720_c1_g4_i1	#N/A	TRINITY_DN9418_c0_g1_i2	XRCC4_HUMANDNA repair protein XRCC4 OS=Homo sapiens OX=9606 GN=XRCC4 PE=1 SV=2
TRINITY_DN720_c2_g1_i1	#N/A	TRINITY_DN9404_c0_g1_i3	NU301_DROMENucleosome-remodeling factor subunit NURF301 OS=Drosophila melanogaster OX=7227 GN=E(bx) PE=1 SV=2
TRINITY_DN720_c2_g2_i2	#N/A	TRINITY_DN9430_c0_g2_i8	S41A2_MOUSESolute carrier family 41 member 2 OS=Mus musculus OX=10090 GN=Slc41a2 PE=1 SV=1
TRINITY_DN720_c2_g2_i6	#N/A	TRINITY_DN9430_c0_g2_i7	S41A2_MOUSESolute carrier family 41 member 2 OS=Mus musculus OX=10090 GN=Slc41a2 PE=1 SV=1
TRINITY_DN720_c2_g2_i4	#N/A	TRINITY_DN9499_c0_g1_i1	VATB_HELVIV-type proton ATPase subunit B OS=Heliothis virescens OX=7102 GN=VHA55 PE=2 SV=1
TRINITY_DN720_c2_g2_i5	#N/A	TRINITY_DN9464_c0_g2_i1	DDA1_DANREDET1- and DDB1-associated protein 1 OS=Danio rerio OX=7955 GN=dda1 PE=3 SV=1
TRINITY_DN720_c3_g1_i2	XP_011548993.1 immunoglobulin superfamily DCC subclass member 4-like
TRINITY_DN720_c8_g2_i2	ADI61811.1endonuclease-reverse transcriptase
TRINITY_DN720_c23_g1_i4	PURA_HUMANTranscriptional activator protein Pur-alpha OS=Homo sapiens OX=9606 GN=PURA PE=1 SV=2
TRINITY_DN781_c0_g1_i1	#N/A	TRINITY_DN9453_c1_g1_i4	ATNA_DROMESodium/potassium-transporting ATPase subunit alpha OS=Drosophila melanogaster OX=7227 GN=Atpalpha PE=1 SV=3
TRINITY_DN781_c0_g2_i4	#N/A	TRINITY_DN9424_c0_g1_i3	CYC_MANSECytochrome c OS=Manduca sexta OX=7130 PE=1 SV=2
TRINITY_DN781_c0_g2_i7	#N/A	TRINITY_DN9406_c0_g1_i10	KLHL5_HUMANKelch-like protein 5 OS=Homo sapiens OX=9606 GN=KLHL5 PE=2 SV=3
TRINITY_DN781_c0_g2_i6	#N/A	TRINITY_DN9405_c0_g2_i1	RRF2M_DROGRRibosome-releasing factor 2, mitochondrial OS=Drosophila grimshawi OX=7222 GN=EF-G2 PE=3 SV=1
TRINITY_DN781_c0_g2_i3	#N/A	TRINITY_DN9405_c0_g2_i2	RRF2M_DROGRRibosome-releasing factor 2, mitochondrial OS=Drosophila grimshawi OX=7222 GN=EF-G2 PE=3 SV=1
TRINITY_DN781_c0_g2_i2	#N/A	TRINITY_DN9478_c0_g1_i3	PELO_DROMEProtein pelota OS=Drosophila melanogaster OX=7227 GN=pelo PE=2 SV=2
TRINITY_DN781_c1_g1_i2	CUA2B_TENMOLarval cuticle protein A2B OS=Tenebrio molitor OX=7067 PE=1 SV=1
TRINITY_DN781_c1_g1_i1	CUA2B_TENMOLarval cuticle protein A2B OS=Tenebrio molitor OX=7067 PE=1 SV=1
TRINITY_DN707_c1_g1_i1	CPT1A_HUMANCarnitine O-palmitoyltransferase 1, liver isoform OS=Homo sapiens OX=9606 GN=CPT1A PE=1 SV=2
TRINITY_DN707_c2_g1_i8	#N/A	TRINITY_DN9454_c0_g1_i3	LTOR2_DROMERagulator complex protein LAMTOR2 homolog OS=Drosophila melanogaster OX=7227 GN=CG5189 PE=2 SV=1
TRINITY_DN707_c2_g1_i4	#N/A	TRINITY_DN9428_c0_g1_i6	OWR42236.1Beat-IIIc isoform A
TRINITY_DN707_c2_g1_i6	#N/A	TRINITY_DN9445_c0_g1_i1	GID8B_DANREGlucose-induced degradation protein 8-B homolog OS=Danio rerio OX=7955 GN=gid8b PE=2 SV=2
TRINITY_DN707_c2_g1_i5	#N/A	TRINITY_DN9445_c0_g1_i2	GID8_CHICKGlucose-induced degradation protein 8 homolog OS=Gallus gallus OX=9031 GN=GID8 PE=2 SV=1
TRINITY_DN707_c3_g1_i10	#N/A	TRINITY_DN9422_c0_g1_i2	ACM2_CAEELMuscarinic acetylcholine receptor gar-2 OS=Caenorhabditis elegans OX=6239 GN=gar-2 PE=2 SV=3
TRINITY_DN707_c4_g1_i4	ARH_MOUSELow density lipoprotein receptor adapter protein 1 OS=Mus musculus OX=10090 GN=Ldlrap1 PE=1 SV=3
TRINITY_DN707_c4_g1_i3	ARH_MOUSELow density lipoprotein receptor adapter protein 1 OS=Mus musculus OX=10090 GN=Ldlrap1 PE=1 SV=3
TRINITY_DN707_c5_g1_i3	APLF_MOUSEAprataxin and PNK-like factor OS=Mus musculus OX=10090 GN=Aplf PE=1 SV=2
TRINITY_DN707_c5_g1_i2	APLF_MOUSEAprataxin and PNK-like factor OS=Mus musculus OX=10090 GN=Aplf PE=1 SV=2
TRINITY_DN707_c5_g2_i5	ECE1_CAVPOEndothelin-converting enzyme 1 OS=Cavia porcellus OX=10141 GN=ECE1 PE=2 SV=1
TRINITY_DN707_c6_g1_i10	#N/A	TRINITY_DN9408_c0_g1_i4	IFT81_HUMANIntraflagellar transport protein 81 homolog OS=Homo sapiens OX=9606 GN=IFT81 PE=1 SV=1
TRINITY_DN707_c6_g1_i1	#N/A	TRINITY_DN9482_c0_g1_i5	PTC_DROMEProtein patched OS=Drosophila melanogaster OX=7227 GN=ptc PE=2 SV=2
TRINITY_DN707_c7_g2_i6	#N/A	TRINITY_DN9414_c0_g1_i2	AP3D_DROMEAP-3 complex subunit delta OS=Drosophila melanogaster OX=7227 GN=g PE=1 SV=4
TRINITY_DN707_c8_g2_i4	#N/A	TRINITY_DN9417_c0_g1_i3	XP_026493999.1uncharacterized protein LOC113399147
TRINITY_DN707_c9_g2_i5	#N/A	TRINITY_DN25281_c0_g1_i1	ARI5B_MOUSEAT-rich interactive domain-containing protein 5B OS=Mus musculus OX=10090 GN=Arid5b PE=1 SV=3
TRINITY_DN707_c9_g2_i6	#N/A	TRINITY_DN25335_c0_g1_i1	SRPK2_MOUSESRSF protein kinase 2 OS=Mus musculus OX=10090 GN=Srpk2 PE=1 SV=2
TRINITY_DN707_c9_g2_i4	#N/A	TRINITY_DN25323_c0_g1_i8	RL38_PLUXY60S ribosomal protein L38 OS=Plutella xylostella OX=51655 GN=RpL38 PE=3 SV=1
TRINITY_DN707_c10_g1_i1	CD63_BOVINCD63 antigen OS=Bos taurus OX=9913 GN=CD63 PE=2 SV=4
TRINITY_DN707_c14_g1_i5	#N/A	TRINITY_DN25308_c1_g3_i1	KOB69843.1Replicase large subunit
TRINITY_DN707_c14_g1_i6	#N/A	TRINITY_DN25273_c0_g1_i5	DSCL_DROMEDown syndrome cell adhesion molecule-like protein Dscam2 OS=Drosophila melanogaster OX=7227 GN=Dscam2 PE=2 SV=3
TRINITY_DN707_c17_g2_i7	#N/A	TRINITY_DN25291_c0_g1_i15	CUBN_MOUSECubilin OS=Mus musculus OX=10090 GN=Cubn PE=1 SV=3
TRINITY_DN707_c17_g2_i4	#N/A	TRINITY_DN25333_c0_g1_i4	PO14_NASVIRetrovirus-related Pol polyprotein from type-1 retrotransposable element R1 4 (Fragment) OS=Nasonia vitripennis OX=7425 PE=4 SV=1
TRINITY_DN707_c18_g1_i3	#N/A	TRINITY_DN25333_c0_g1_i7	PO14_NASVIRetrovirus-related Pol polyprotein from type-1 retrotransposable element R1 4 (Fragment) OS=Nasonia vitripennis OX=7425 PE=4 SV=1
TRINITY_DN707_c18_g1_i2	#N/A	TRINITY_DN25333_c0_g1_i8	XP_026331733.1uncharacterized protein LOC113239080
TRINITY_DN707_c18_g2_i1	CEL_RATBile salt-activated lipase OS=Rattus norvegicus OX=10116 GN=Cel PE=1 SV=2
TRINITY_DN707_c19_g1_i1	#N/A	TRINITY_DN25324_c0_g1_i2	ABO45233.1reverse transcriptase
TRINITY_DN707_c19_g2_i1	#N/A	TRINITY_DN25257_c0_g1_i2	RISC_RATRetinoid-inducible serine carboxypeptidase OS=Rattus norvegicus OX=10116 GN=Scpep1 PE=2 SV=1
TRINITY_DN707_c43_g1_i1	#N/A	TRINITY_DN16947_c0_g1_i5	CFA36_XENTRCilia- and flagella-associated protein 36 OS=Xenopus tropicalis OX=8364 GN=cfap36 PE=2 SV=2
TRINITY_DN707_c43_g1_i2	#N/A	TRINITY_DN16930_c0_g1_i9	ATPK_DROMEPutative ATP synthase subunit f, mitochondrial OS=Drosophila melanogaster OX=7227 GN=CG4692 PE=3 SV=1
TRINITY_DN725_c0_g1_i3	SBSPO_BOVINSomatomedin-B and thrombospondin type-1 domain-containing protein OS=Bos taurus OX=9913 GN=SBSPON PE=2 SV=2
TRINITY_DN725_c0_g1_i2	SBSPO_BOVINSomatomedin-B and thrombospondin type-1 domain-containing protein OS=Bos taurus OX=9913 GN=SBSPON PE=2 SV=2
TRINITY_DN725_c0_g1_i8	SBSPO_BOVINSomatomedin-B and thrombospondin type-1 domain-containing protein OS=Bos taurus OX=9913 GN=SBSPON PE=2 SV=2
TRINITY_DN702_c0_g1_i4	#N/A	TRINITY_DN16865_c0_g1_i6	ZN782_HUMANZinc finger protein 782 OS=Homo sapiens OX=9606 GN=ZNF782 PE=2 SV=1
TRINITY_DN702_c0_g1_i7	#N/A	TRINITY_DN16865_c0_g1_i1	ZN443_HUMANZinc finger protein 443 OS=Homo sapiens OX=9606 GN=ZNF443 PE=2 SV=2
TRINITY_DN702_c0_g1_i1	#N/A	TRINITY_DN16939_c0_g1_i1	THAP9_HUMANDNA transposase THAP9 OS=Homo sapiens OX=9606 GN=THAP9 PE=1 SV=2
TRINITY_DN702_c0_g1_i14	#N/A	TRINITY_DN16893_c0_g2_i1	RTJK_DROFURNA-directed DNA polymerase from mobile element jockey OS=Drosophila funebris OX=7221 GN=jockey\pol PE=1 SV=1
TRINITY_DN702_c0_g1_i10	#N/A	TRINITY_DN16946_c0_g1_i2	EMC2_XENTRER membrane protein complex subunit 2 OS=Xenopus tropicalis OX=8364 GN=emc2 PE=2 SV=1
TRINITY_DN796_c0_g1_i4	ZGPAT_ANOGAZinc finger CCCH-type with G patch domain-containing protein OS=Anopheles gambiae OX=7165 GN=AGAP002111 PE=3 SV=4
TRINITY_DN796_c0_g1_i1	ZGPAT_ANOGAZinc finger CCCH-type with G patch domain-containing protein OS=Anopheles gambiae OX=7165 GN=AGAP002111 PE=3 SV=4
TRINITY_DN796_c0_g1_i5	ZGPAT_ANOGAZinc finger CCCH-type with G patch domain-containing protein OS=Anopheles gambiae OX=7165 GN=AGAP002111 PE=3 SV=4
TRINITY_DN796_c0_g1_i2	ZGPAT_ANOGAZinc finger CCCH-type with G patch domain-containing protein OS=Anopheles gambiae OX=7165 GN=AGAP002111 PE=3 SV=4
TRINITY_DN764_c0_g1_i2	#N/A	TRINITY_DN16860_c0_g1_i1	DICH_DROMESOX domain-containing protein dichaete OS=Drosophila melanogaster OX=7227 GN=D PE=2 SV=1
TRINITY_DN764_c0_g1_i4	SRSF7_HUMANSerine/arginine-rich splicing factor 7 OS=Homo sapiens OX=9606 GN=SRSF7 PE=1 SV=1
TRINITY_DN764_c0_g1_i6	#N/A	TRINITY_DN16860_c1_g1_i9	SOX14_CHICKTranscription factor SOX-14 OS=Gallus gallus OX=9031 GN=SOX14 PE=2 SV=1
TRINITY_DN764_c0_g1_i8	#N/A	TRINITY_DN16870_c0_g1_i9	EOGT_DROMEEGF domain-specific O-linked N-acetylglucosamine transferase OS=Drosophila melanogaster OX=7227 GN=Eogt PE=1 SV=1
TRINITY_DN764_c0_g1_i11	SRSF7_BOVINSerine/arginine-rich splicing factor 7 OS=Bos taurus OX=9913 GN=SRSF7 PE=2 SV=1
TRINITY_DN748_c0_g2_i1	YSM6_CAEELPutative uncharacterized transposon-derived protein F52C9.6 OS=Caenorhabditis elegans OX=6239 GN=F52C9.6 PE=5 SV=1
TRINITY_DN748_c12_g1_i2	S39A4_MOUSEZinc transporter ZIP4 OS=Mus musculus OX=10090 GN=Slc39a4 PE=1 SV=1
TRINITY_DN748_c13_g1_i1	#N/A	TRINITY_DN16935_c0_g2_i9	SC16A_HUMANProtein transport protein Sec16A OS=Homo sapiens OX=9606 GN=SEC16A PE=1 SV=4
TRINITY_DN792_c0_g1_i6	UBL3_HUMANUbiquitin-like protein 3 OS=Homo sapiens OX=9606 GN=UBL3 PE=1 SV=1
TRINITY_DN792_c0_g1_i8	UBL3_HUMANUbiquitin-like protein 3 OS=Homo sapiens OX=9606 GN=UBL3 PE=1 SV=1
TRINITY_DN792_c0_g1_i3	UBL3_HUMANUbiquitin-like protein 3 OS=Homo sapiens OX=9606 GN=UBL3 PE=1 SV=1
TRINITY_DN713_c0_g1_i22	ARHGP_HUMANRho guanine nucleotide exchange factor 25 OS=Homo sapiens OX=9606 GN=ARHGEF25 PE=1 SV=2
TRINITY_DN713_c0_g1_i12	MED20_AEDAEMediator of RNA polymerase II transcription subunit 20 OS=Aedes aegypti OX=7159 GN=MED20 PE=3 SV=1
TRINITY_DN713_c0_g1_i14	MED20_AEDAEMediator of RNA polymerase II transcription subunit 20 OS=Aedes aegypti OX=7159 GN=MED20 PE=3 SV=1
TRINITY_DN713_c0_g1_i8	KALRN_HUMANKalirin OS=Homo sapiens OX=9606 GN=KALRN PE=1 SV=2
TRINITY_DN713_c0_g1_i21	#N/A	TRINITY_DN16902_c0_g1_i1	AL4A1_DANREDelta-1-pyrroline-5-carboxylate dehydrogenase, mitochondrial OS=Danio rerio OX=7955 GN=aldh4a1 PE=2 SV=1
TRINITY_DN713_c0_g1_i19	MED20_AEDAEMediator of RNA polymerase II transcription subunit 20 OS=Aedes aegypti OX=7159 GN=MED20 PE=3 SV=1
TRINITY_DN713_c1_g1_i2	ACTN_DROMEAlpha-actinin, sarcomeric OS=Drosophila melanogaster OX=7227 GN=Actn PE=1 SV=2
TRINITY_DN713_c1_g1_i8	#N/A	TRINITY_DN3801_c0_g1_i15	XP_021195040.1potassium voltage-gated channel protein Shab isoform X2
TRINITY_DN713_c1_g1_i4	#N/A	TRINITY_DN3801_c0_g1_i6	KCNAB_DROMEPotassium voltage-gated channel protein Shab OS=Drosophila melanogaster OX=7227 GN=Shab PE=1 SV=2
TRINITY_DN713_c1_g1_i6	ACTN_DROMEAlpha-actinin, sarcomeric OS=Drosophila melanogaster OX=7227 GN=Actn PE=1 SV=2
TRINITY_DN713_c3_g1_i1	#N/A	TRINITY_DN3801_c0_g1_i2	KCNAB_DROMEPotassium voltage-gated channel protein Shab OS=Drosophila melanogaster OX=7227 GN=Shab PE=1 SV=2
TRINITY_DN713_c3_g1_i3	#N/A	TRINITY_DN3842_c0_g2_i1	TRET1_CULQUFacilitated trehalose transporter Tret1 OS=Culex quinquefasciatus OX=7176 GN=Tret1 PE=3 SV=1
TRINITY_DN713_c3_g1_i2	#N/A	TRINITY_DN3842_c2_g1_i3	ZN879_HUMANZinc finger protein 879 OS=Homo sapiens OX=9606 GN=ZNF879 PE=2 SV=2
TRINITY_DN713_c3_g1_i5	#N/A	TRINITY_DN3842_c2_g1_i7	ZN879_HUMANZinc finger protein 879 OS=Homo sapiens OX=9606 GN=ZNF879 PE=2 SV=2
TRINITY_DN713_c4_g1_i3	SO74D_DROMESolute carrier organic anion transporter family member 74D OS=Drosophila melanogaster OX=7227 GN=Oatp74D PE=2 SV=2
TRINITY_DN713_c4_g1_i9	SO74D_DROMESolute carrier organic anion transporter family member 74D OS=Drosophila melanogaster OX=7227 GN=Oatp74D PE=2 SV=2
TRINITY_DN713_c4_g1_i5	#N/A	TRINITY_DN3850_c0_g1_i5	CAPU_DROMEProtein cappuccino OS=Drosophila melanogaster OX=7227 GN=capu PE=1 SV=2
TRINITY_DN713_c5_g1_i3	#N/A	TRINITY_DN3850_c0_g1_i1	CAPU_DROMEProtein cappuccino OS=Drosophila melanogaster OX=7227 GN=capu PE=1 SV=2
TRINITY_DN713_c5_g1_i1	#N/A	TRINITY_DN3850_c0_g2_i1	CAPU_DROMEProtein cappuccino OS=Drosophila melanogaster OX=7227 GN=capu PE=1 SV=2
TRINITY_DN713_c8_g1_i2	#N/A	TRINITY_DN3839_c0_g1_i2	HNRPF_MACFAHeterogeneous nuclear ribonucleoprotein F OS=Macaca fascicularis OX=9541 GN=HNRNPF PE=2 SV=3
TRINITY_DN713_c16_g1_i8	#N/A	TRINITY_DN3839_c0_g1_i12	HNRPF_MACFAHeterogeneous nuclear ribonucleoprotein F OS=Macaca fascicularis OX=9541 GN=HNRNPF PE=2 SV=3
TRINITY_DN782_c0_g1_i2	XP_026485807.1uncharacterized protein LOC113393236
TRINITY_DN782_c0_g1_i1	XP_026485807.1uncharacterized protein LOC113393236
TRINITY_DN718_c0_g1_i4	XP_028037533.1uncharacterized protein LOC114248482 isoform X1
TRINITY_DN718_c0_g1_i1	#N/A	TRINITY_DN3806_c0_g1_i3	ATF3_DROMEActivating transcription factor 3 OS=Drosophila melanogaster OX=7227 GN=Atf3 PE=1 SV=1
TRINITY_DN759_c0_g1_i2	ACHB2_RATNeuronal acetylcholine receptor subunit beta-2 OS=Rattus norvegicus OX=10116 GN=Chrnb2 PE=1 SV=2
TRINITY_DN747_c0_g1_i2	IMB1_MOUSEImportin subunit beta-1 OS=Mus musculus OX=10090 GN=Kpnb1 PE=1 SV=2
TRINITY_DN747_c0_g2_i1	IMB_DROMEImportin subunit beta OS=Drosophila melanogaster OX=7227 GN=Fs(2)Ket PE=1 SV=2
TRINITY_DN752_c0_g1_i3	#N/A	TRINITY_DN3855_c0_g1_i20	LTK_MOUSELeukocyte tyrosine kinase receptor OS=Mus musculus OX=10090 GN=Ltk PE=1 SV=3
TRINITY_DN752_c0_g1_i4	#N/A	TRINITY_DN3855_c1_g1_i2	NWK_DROMEProtein nervous wreck OS=Drosophila melanogaster OX=7227 GN=nwk PE=1 SV=1
TRINITY_DN752_c0_g1_i5	#N/A	TRINITY_DN3832_c0_g1_i1	RCN2V_CROADReticulocalbin-2 OS=Crotalus adamanteus OX=8729 PE=1 SV=1
TRINITY_DN752_c0_g2_i1	#N/A	TRINITY_DN3832_c0_g3_i1	DUS23_MOUSEDual specificity protein phosphatase 23 OS=Mus musculus OX=10090 GN=Dusp23 PE=1 SV=1
TRINITY_DN703_c0_g1_i4	GSTT1_MANSEGlutathione S-transferase 1 OS=Manduca sexta OX=7130 GN=GST1 PE=2 SV=1
TRINITY_DN703_c0_g2_i2	GSTT1_MANSEGlutathione S-transferase 1 OS=Manduca sexta OX=7130 GN=GST1 PE=2 SV=1
TRINITY_DN703_c0_g2_i1	GSTT1_MANSEGlutathione S-transferase 1 OS=Manduca sexta OX=7130 GN=GST1 PE=2 SV=1
TRINITY_DN746_c0_g1_i10	YME1_CAEELATP-dependent zinc metalloprotease YME1 homolog OS=Caenorhabditis elegans OX=6239 GN=ymel-1 PE=3 SV=2
TRINITY_DN727_c0_g1_i5	CCCP_DROYACircadian clock-controlled protein OS=Drosophila yakuba OX=7245 GN=anon-3B1.2 PE=3 SV=1
TRINITY_DN727_c1_g1_i5	TBL2_HUMANTransducin beta-like protein 2 OS=Homo sapiens OX=9606 GN=TBL2 PE=1 SV=1
TRINITY_DN727_c2_g1_i3	#N/A	TRINITY_DN3840_c0_g1_i2	MYSN_DROMEMyosin heavy chain, non-muscle OS=Drosophila melanogaster OX=7227 GN=zip PE=1 SV=2
TRINITY_DN744_c0_g1_i1	#N/A	TRINITY_DN3840_c0_g1_i6	MYSN_DROMEMyosin heavy chain, non-muscle OS=Drosophila melanogaster OX=7227 GN=zip PE=1 SV=2
TRINITY_DN744_c0_g1_i13	#N/A	TRINITY_DN3812_c0_g1_i8	XP_013192226.1 insecticyanin-A-like isoform X1
TRINITY_DN744_c0_g1_i9	EDS41643.1 dumpy
TRINITY_DN744_c0_g1_i2	XP_026684041.1 neurogenic locus notch homolog protein 1-like
TRINITY_DN744_c0_g1_i4	EFN82989.1Neurogenic locus notch-like protein protein 1
TRINITY_DN775_c0_g1_i4	G6PI_DROSIGlucose-6-phosphate isomerase OS=Drosophila simulans OX=7240 GN=Pgi PE=3 SV=1
TRINITY_DN775_c0_g1_i11	#N/A	TRINITY_DN3852_c0_g1_i9	UBQL1_HUMANUbiquilin-1 OS=Homo sapiens OX=9606 GN=UBQLN1 PE=1 SV=2
TRINITY_DN775_c0_g1_i8	#N/A	TRINITY_DN3816_c0_g1_i1	USH_DROMEZinc finger protein ush OS=Drosophila melanogaster OX=7227 GN=ush PE=1 SV=2
TRINITY_DN775_c0_g1_i5	#N/A	TRINITY_DN3820_c0_g2_i2	RS4_SPOFR40S ribosomal protein S4 OS=Spodoptera frugiperda OX=7108 GN=RpS4 PE=2 SV=1
TRINITY_DN728_c0_g1_i3	#N/A	TRINITY_DN3810_c0_g1_i5	INT2_HUMANIntegrator complex subunit 2 OS=Homo sapiens OX=9606 GN=INTS2 PE=1 SV=2
TRINITY_DN728_c0_g1_i2	#N/A	TRINITY_DN3810_c0_g1_i9	APC5_CHICKAnaphase-promoting complex subunit 5 OS=Gallus gallus OX=9031 GN=ANAPC5 PE=2 SV=1
TRINITY_DN728_c0_g1_i1	#N/A	TRINITY_DN3810_c0_g1_i14	INT2_CHICKIntegrator complex subunit 2 OS=Gallus gallus OX=9031 GN=INTS2 PE=2 SV=1
TRINITY_DN728_c0_g1_i5	RM49_DROMEProbable 39S ribosomal protein L49, mitochondrial OS=Drosophila melanogaster OX=7227 GN=mRpL49 PE=3 SV=1
TRINITY_DN728_c0_g2_i2	STIM_DROMEStromal interaction molecule homolog OS=Drosophila melanogaster OX=7227 GN=Stim PE=1 SV=1
TRINITY_DN728_c0_g2_i1	STIM_DROMEStromal interaction molecule homolog OS=Drosophila melanogaster OX=7227 GN=Stim PE=1 SV=1
TRINITY_DN728_c11_g1_i5	#N/A	TRINITY_DN3897_c0_g1_i3	XP_011567561.1PREDICTED: uncharacterized protein LOC105397244
TRINITY_DN728_c11_g1_i6	#N/A	TRINITY_DN3897_c0_g2_i1	EMC89_DROMEER membrane protein complex subunit 8/9 homolog OS=Drosophila melanogaster OX=7227 GN=EMC8-9 PE=1 SV=1
TRINITY_DN732_c0_g1_i9	#N/A	TRINITY_DN3897_c0_g2_i2	EMC89_DROMEER membrane protein complex subunit 8/9 homolog OS=Drosophila melanogaster OX=7227 GN=EMC8-9 PE=1 SV=1
TRINITY_DN749_c0_g1_i7	SPYA_RABITSerine--pyruvate aminotransferase OS=Oryctolagus cuniculus OX=9986 GN=AGXT PE=2 SV=1
TRINITY_DN749_c0_g1_i4	SPYA_FELCASerine--pyruvate aminotransferase, mitochondrial OS=Felis catus OX=9685 GN=AGXT PE=2 SV=1
TRINITY_DN749_c0_g1_i12	SPYA_RATSerine--pyruvate aminotransferase, mitochondrial OS=Rattus norvegicus OX=10116 GN=Agxt PE=1 SV=1
TRINITY_DN749_c0_g1_i13	SPYA_HUMANSerine--pyruvate aminotransferase OS=Homo sapiens OX=9606 GN=AGXT PE=1 SV=1
TRINITY_DN749_c5_g1_i2	#N/A	TRINITY_DN3882_c0_g2_i4	ZFP26_MOUSEZinc finger protein 26 OS=Mus musculus OX=10090 GN=Zfp26 PE=2 SV=2
TRINITY_DN779_c0_g1_i4	ROP_DROMEProtein ROP OS=Drosophila melanogaster OX=7227 GN=Rop PE=2 SV=2
TRINITY_DN779_c0_g1_i1	ROP_DROMEProtein ROP OS=Drosophila melanogaster OX=7227 GN=Rop PE=2 SV=2
TRINITY_DN779_c0_g2_i1	ROP_DROMEProtein ROP OS=Drosophila melanogaster OX=7227 GN=Rop PE=2 SV=2
TRINITY_DN779_c0_g2_i2	ROP_DROMEProtein ROP OS=Drosophila melanogaster OX=7227 GN=Rop PE=2 SV=2
TRINITY_DN785_c0_g1_i5	TIM23_DANREMitochondrial import inner membrane translocase subunit Tim23 OS=Danio rerio OX=7955 GN=timm23 PE=2 SV=1
TRINITY_DN785_c0_g1_i11	TIM23_DANREMitochondrial import inner membrane translocase subunit Tim23 OS=Danio rerio OX=7955 GN=timm23 PE=2 SV=1
TRINITY_DN726_c0_g1_i5	#N/A	TRINITY_DN3870_c0_g1_i5	TAPT1_DROMEProtein TAPT1 homolog OS=Drosophila melanogaster OX=7227 GN=CG7218 PE=2 SV=2
TRINITY_DN726_c0_g1_i1	#N/A	TRINITY_DN3888_c0_g1_i3	NP_001299338.1uncharacterized LOC106116250 precursor
TRINITY_DN726_c0_g1_i3	#N/A	TRINITY_DN3888_c0_g1_i4	NP_001299338.1uncharacterized LOC106116250 precursor
TRINITY_DN726_c0_g2_i5	#N/A	TRINITY_DN3856_c0_g1_i11	ABTB2_MOUSEAnkyrin repeat and BTB/POZ domain-containing protein 2 OS=Mus musculus OX=10090 GN=Abtb2 PE=1 SV=1
TRINITY_DN726_c0_g2_i1	#N/A	TRINITY_DN3862_c0_g1_i6	RPA2_DROMEDNA-directed RNA polymerase I subunit RPA2 OS=Drosophila melanogaster OX=7227 GN=RpI135 PE=1 SV=2
TRINITY_DN726_c0_g3_i1	#N/A	TRINITY_DN3862_c0_g1_i1	RPA2_DROMEDNA-directed RNA polymerase I subunit RPA2 OS=Drosophila melanogaster OX=7227 GN=RpI135 PE=1 SV=2
TRINITY_DN726_c2_g1_i3	#N/A	TRINITY_DN3874_c0_g1_i3	PERC_DROMEChorion peroxidase OS=Drosophila melanogaster OX=7227 GN=Pxt PE=2 SV=3
TRINITY_DN726_c2_g1_i1	#N/A	TRINITY_DN3874_c0_g1_i4	PERC_DROMEChorion peroxidase OS=Drosophila melanogaster OX=7227 GN=Pxt PE=2 SV=3
TRINITY_DN726_c2_g1_i4	#N/A	TRINITY_DN3874_c0_g1_i10	PERC_DROMEChorion peroxidase OS=Drosophila melanogaster OX=7227 GN=Pxt PE=2 SV=3
TRINITY_DN726_c3_g1_i1	#N/A	TRINITY_DN3830_c0_g1_i1	GLOD4_MOUSEGlyoxalase domain-containing protein 4 OS=Mus musculus OX=10090 GN=Glod4 PE=1 SV=1
TRINITY_DN726_c6_g1_i1	#N/A	TRINITY_DN3891_c0_g1_i5	PICO_DROMEPutative inorganic phosphate cotransporter OS=Drosophila melanogaster OX=7227 GN=Picot PE=2 SV=1
TRINITY_DN726_c6_g1_i2	#N/A	TRINITY_DN3891_c0_g1_i4	PICO_DROMEPutative inorganic phosphate cotransporter OS=Drosophila melanogaster OX=7227 GN=Picot PE=2 SV=1
TRINITY_DN726_c6_g1_i4	#N/A	TRINITY_DN3879_c0_g1_i5	I2B2B_DANREInterferon regulatory factor 2-binding protein 2-B OS=Danio rerio OX=7955 GN=irf2bp2b PE=2 SV=1
TRINITY_DN726_c6_g2_i1	#N/A	TRINITY_DN3879_c0_g1_i9	I2B2B_DANREInterferon regulatory factor 2-binding protein 2-B OS=Danio rerio OX=7955 GN=irf2bp2b PE=2 SV=1
TRINITY_DN726_c10_g1_i1	#N/A	TRINITY_DN3879_c0_g1_i7	I2B2B_DANREInterferon regulatory factor 2-binding protein 2-B OS=Danio rerio OX=7955 GN=irf2bp2b PE=2 SV=1
TRINITY_DN726_c10_g1_i4	#N/A	TRINITY_DN3894_c0_g1_i2	BGB_DROMEProtein big brother OS=Drosophila melanogaster OX=7227 GN=Bgb PE=2 SV=3
TRINITY_DN726_c13_g1_i5	#N/A	TRINITY_DN3894_c1_g2_i1	SCC4_AEDAEMAU2 chromatid cohesion factor homolog OS=Aedes aegypti OX=7159 GN=AAEL011819 PE=3 SV=1
TRINITY_DN722_c0_g1_i2	MICU1_DROMECalcium uptake protein 1 homolog, mitochondrial OS=Drosophila melanogaster OX=7227 GN=MICU1 PE=2 SV=1
TRINITY_DN722_c0_g1_i12	#N/A	TRINITY_DN3869_c0_g1_i5	KPI97461.163 kDa sperm flagellar membrane protein
TRINITY_DN722_c0_g1_i10	MICU1_DROMECalcium uptake protein 1 homolog, mitochondrial OS=Drosophila melanogaster OX=7227 GN=MICU1 PE=2 SV=1
TRINITY_DN722_c0_g1_i3	#N/A	TRINITY_DN3869_c0_g2_i1	XP_021185232.1mucin-17 isoform X1
TRINITY_DN738_c0_g1_i1	#N/A	TRINITY_DN3869_c3_g1_i4	4ET_HUMANEukaryotic translation initiation factor 4E transporter OS=Homo sapiens OX=9606 GN=EIF4ENIF1 PE=1 SV=2
TRINITY_DN738_c0_g2_i1	MMP14_RATMatrix metalloproteinase-14 OS=Rattus norvegicus OX=10116 GN=Mmp14 PE=2 SV=2
TRINITY_DN738_c0_g2_i2	MMP14_RATMatrix metalloproteinase-14 OS=Rattus norvegicus OX=10116 GN=Mmp14 PE=2 SV=2
TRINITY_DN738_c0_g2_i6	#N/A	TRINITY_DN3898_c0_g1_i1	DORS_DROMEEmbryonic polarity protein dorsal OS=Drosophila melanogaster OX=7227 GN=dl PE=1 SV=2
TRINITY_DN738_c0_g2_i7	MMP14_RATMatrix metalloproteinase-14 OS=Rattus norvegicus OX=10116 GN=Mmp14 PE=2 SV=2
TRINITY_DN798_c0_g1_i1	SV2B_MOUSESynaptic vesicle glycoprotein 2B OS=Mus musculus OX=10090 GN=Sv2b PE=1 SV=1
TRINITY_DN798_c0_g1_i4	SV2B_MOUSESynaptic vesicle glycoprotein 2B OS=Mus musculus OX=10090 GN=Sv2b PE=1 SV=1
TRINITY_DN798_c0_g2_i1	ATRDH_AGRFCD-altritol 5-dehydrogenase OS=Agrobacterium fabrum (strain C58 / ATCC 33970) OX=176299 GN=Atu3163 PE=1 SV=1
TRINITY_DN791_c0_g1_i7	ANR39_BOVINAnkyrin repeat domain-containing protein 39 OS=Bos taurus OX=9913 GN=ANKRD39 PE=2 SV=1
TRINITY_DN791_c0_g1_i18	#N/A	TRINITY_DN3824_c0_g1_i2	MSTAA_DROMESET domain-containing protein SmydA-8, isoform A OS=Drosophila melanogaster OX=7227 GN=SmydA-8 PE=2 SV=3
TRINITY_DN791_c0_g1_i4	ANR39_BOVINAnkyrin repeat domain-containing protein 39 OS=Bos taurus OX=9913 GN=ANKRD39 PE=2 SV=1
TRINITY_DN791_c0_g1_i12	#N/A	TRINITY_DN3835_c0_g1_i4	TBC15_MOUSETBC1 domain family member 15 OS=Mus musculus OX=10090 GN=Tbc1d15 PE=1 SV=1
TRINITY_DN733_c0_g1_i2	#N/A	TRINITY_DN3835_c0_g1_i11	TBC15_MOUSETBC1 domain family member 15 OS=Mus musculus OX=10090 GN=Tbc1d15 PE=1 SV=1
TRINITY_DN733_c0_g2_i4	#N/A	TRINITY_DN3807_c0_g1_i1	MDHC_RATMalate dehydrogenase, cytoplasmic OS=Rattus norvegicus OX=10116 GN=Mdh1 PE=1 SV=3
TRINITY_DN733_c0_g2_i2	#N/A	TRINITY_DN3807_c0_g1_i8	MDHC_RATMalate dehydrogenase, cytoplasmic OS=Rattus norvegicus OX=10116 GN=Mdh1 PE=1 SV=3
TRINITY_DN733_c1_g1_i1	PZC85959.1hypothetical protein B5X24_HaOG214324
TRINITY_DN733_c1_g2_i1	#N/A	TRINITY_DN3807_c0_g2_i1	ABCG4_HUMANATP-binding cassette sub-family G member 4 OS=Homo sapiens OX=9606 GN=ABCG4 PE=1 SV=2
TRINITY_DN733_c1_g3_i2	#N/A	TRINITY_DN3851_c0_g1_i3	TP53B_HUMANTP53-binding protein 1 OS=Homo sapiens OX=9606 GN=TP53BP1 PE=1 SV=2
TRINITY_DN756_c0_g1_i6	TRM5_DROMEtRNA (guanine(37)-N1)-methyltransferase OS=Drosophila melanogaster OX=7227 GN=CG32281 PE=2 SV=2
TRINITY_DN756_c0_g1_i7	#N/A	TRINITY_DN3851_c0_g1_i17	TP53B_HUMANTP53-binding protein 1 OS=Homo sapiens OX=9606 GN=TP53BP1 PE=1 SV=2
TRINITY_DN756_c0_g1_i5	TRM5_DROMEtRNA (guanine(37)-N1)-methyltransferase OS=Drosophila melanogaster OX=7227 GN=CG32281 PE=2 SV=2
TRINITY_DN756_c0_g1_i8	TRM5_DROMEtRNA (guanine(37)-N1)-methyltransferase OS=Drosophila melanogaster OX=7227 GN=CG32281 PE=2 SV=2
TRINITY_DN756_c0_g1_i4	FLAD1_XENLAFAD synthase OS=Xenopus laevis OX=8355 GN=flad1 PE=2 SV=1
TRINITY_DN756_c1_g1_i5	#N/A	TRINITY_DN3825_c0_g1_i1	CFA20_CHICKCilia- and flagella-associated protein 20 OS=Gallus gallus OX=9031 GN=CFAP20 PE=2 SV=1
TRINITY_DN756_c1_g1_i11	#N/A	TRINITY_DN3853_c0_g1_i11	SCOCA_DANREShort coiled-coil protein A OS=Danio rerio OX=7955 GN=scoca PE=3 SV=1
TRINITY_DN756_c1_g1_i10	#N/A	TRINITY_DN3853_c0_g1_i2	SCOCA_DANREShort coiled-coil protein A OS=Danio rerio OX=7955 GN=scoca PE=3 SV=1
TRINITY_DN756_c1_g1_i6	#N/A	TRINITY_DN3863_c0_g1_i3	TMF1_MOUSETATA element modulatory factor OS=Mus musculus OX=10090 GN=Tmf1 PE=1 SV=2
TRINITY_DN756_c1_g1_i7	#N/A	TRINITY_DN3863_c0_g1_i1	TMF1_MOUSETATA element modulatory factor OS=Mus musculus OX=10090 GN=Tmf1 PE=1 SV=2
TRINITY_DN756_c1_g1_i9	#N/A	TRINITY_DN3860_c0_g1_i2	SPCS2_DROMESignal peptidase complex subunit 2 OS=Drosophila melanogaster OX=7227 GN=Spase25 PE=2 SV=1
TRINITY_DN756_c3_g1_i6	#N/A	TRINITY_DN3860_c0_g1_i3	SPCS2_DANREProbable signal peptidase complex subunit 2 OS=Danio rerio OX=7955 GN=spcs2 PE=2 SV=1
TRINITY_DN756_c4_g1_i3	#N/A	TRINITY_DN3860_c0_g1_i1	SPCS2_DROMESignal peptidase complex subunit 2 OS=Drosophila melanogaster OX=7227 GN=Spase25 PE=2 SV=1
TRINITY_DN710_c0_g1_i10	#N/A	TRINITY_DN3895_c0_g1_i2	TAF12_MOUSETranscription initiation factor TFIID subunit 12 OS=Mus musculus OX=10090 GN=Taf12 PE=1 SV=1
TRINITY_DN710_c0_g1_i9	#N/A	TRINITY_DN3895_c0_g1_i5	TAF12_MOUSETranscription initiation factor TFIID subunit 12 OS=Mus musculus OX=10090 GN=Taf12 PE=1 SV=1
TRINITY_DN710_c1_g1_i1	#N/A	TRINITY_DN3896_c0_g2_i1	FEN1_AEDAEFlap endonuclease 1 OS=Aedes aegypti OX=7159 GN=Fen1 PE=3 SV=1
TRINITY_DN710_c1_g1_i2	#N/A	TRINITY_DN3884_c0_g2_i7	UBP54_RATInactive ubiquitin carboxyl-terminal hydrolase 54 OS=Rattus norvegicus OX=10116 GN=Usp54 PE=1 SV=2
TRINITY_DN710_c1_g1_i7	#N/A	TRINITY_DN3884_c0_g2_i4	UBP54_RATInactive ubiquitin carboxyl-terminal hydrolase 54 OS=Rattus norvegicus OX=10116 GN=Usp54 PE=1 SV=2
TRINITY_DN710_c1_g1_i18	#N/A	TRINITY_DN3884_c0_g2_i3	UBP54_RATInactive ubiquitin carboxyl-terminal hydrolase 54 OS=Rattus norvegicus OX=10116 GN=Usp54 PE=1 SV=2
TRINITY_DN710_c1_g1_i22	#N/A	TRINITY_DN3884_c0_g3_i1	XP_013200101.1 zinc finger protein 579
TRINITY_DN710_c1_g1_i16	#N/A	TRINITY_DN3884_c2_g1_i1	XP_022130954.1zinc finger protein 628-like
TRINITY_DN710_c2_g1_i1	#N/A	TRINITY_DN3872_c0_g1_i13	POLX_TOBACRetrovirus-related Pol polyprotein from transposon TNT 1-94 OS=Nicotiana tabacum OX=4097 PE=2 SV=1
TRINITY_DN710_c2_g2_i12	NP_001243985.1heat shock factor-d
TRINITY_DN710_c2_g2_i7	XP_012549111.1heat shock factor-d isoform X1
TRINITY_DN743_c0_g2_i1	#N/A	TRINITY_DN3811_c0_g1_i6	OSP_DROMEProtein outspread OS=Drosophila melanogaster OX=7227 GN=osp PE=2 SV=5
TRINITY_DN753_c0_g1_i1	XP_025835013.1uncharacterized protein LOC112905893
TRINITY_DN753_c0_g2_i7	#N/A	TRINITY_DN3886_c0_g1_i11	FLNC_HUMANFilamin-C OS=Homo sapiens OX=9606 GN=FLNC PE=1 SV=3
TRINITY_DN753_c0_g2_i3	#N/A	TRINITY_DN3886_c0_g1_i6	FLNC_HUMANFilamin-C OS=Homo sapiens OX=9606 GN=FLNC PE=1 SV=3
TRINITY_DN753_c0_g2_i6	#N/A	TRINITY_DN3886_c0_g1_i3	FLNC_HUMANFilamin-C OS=Homo sapiens OX=9606 GN=FLNC PE=1 SV=3
TRINITY_DN753_c1_g1_i5	#N/A	TRINITY_DN3823_c0_g1_i1	ATPB1_DROMESodium/potassium-transporting ATPase subunit beta-1 OS=Drosophila melanogaster OX=7227 GN=nrv1 PE=1 SV=2
TRINITY_DN753_c1_g1_i6	#N/A	TRINITY_DN3823_c0_g1_i2	ATPB1_DROMESodium/potassium-transporting ATPase subunit beta-1 OS=Drosophila melanogaster OX=7227 GN=nrv1 PE=1 SV=2
TRINITY_DN753_c1_g1_i8	#N/A	TRINITY_DN3817_c18_g2_i1	DPOE4_MOUSEDNA polymerase epsilon subunit 4 OS=Mus musculus OX=10090 GN=Pole4 PE=1 SV=1
TRINITY_DN739_c0_g1_i18	TXND2_HUMANThioredoxin domain-containing protein 2 OS=Homo sapiens OX=9606 GN=TXNDC2 PE=2 SV=4
TRINITY_DN739_c0_g1_i16	TXND2_HUMANThioredoxin domain-containing protein 2 OS=Homo sapiens OX=9606 GN=TXNDC2 PE=2 SV=4
TRINITY_DN739_c0_g1_i9	TXND2_MOUSEThioredoxin domain-containing protein 2 OS=Mus musculus OX=10090 GN=Txndc2 PE=1 SV=1
TRINITY_DN739_c3_g1_i4	XP_013187591.1 titin
TRINITY_DN776_c0_g1_i2	#N/A	TRINITY_DN2180_c0_g1_i11	SPT5H_DROMETranscription elongation factor SPT5 OS=Drosophila melanogaster OX=7227 GN=Spt5 PE=1 SV=1
TRINITY_DN762_c0_g1_i1	ARMT1_DANREProtein-glutamate O-methyltransferase OS=Danio rerio OX=7955 GN=armt1 PE=2 SV=1
TRINITY_DN762_c0_g1_i2	ARMT1_DANREProtein-glutamate O-methyltransferase OS=Danio rerio OX=7955 GN=armt1 PE=2 SV=1
TRINITY_DN762_c2_g1_i2	#N/A	TRINITY_DN2167_c0_g1_i2	MAOX_ANAPLNADP-dependent malic enzyme OS=Anas platyrhynchos OX=8839 GN=ME1 PE=1 SV=1
TRINITY_DN745_c0_g1_i2	XP_013198655.1 lysozyme 2-like
TRINITY_DN745_c0_g2_i8	ILYS3_CAEELInvertebrate-type lysozyme 3 OS=Caenorhabditis elegans OX=6239 GN=ilys-3 PE=1 SV=1
TRINITY_DN745_c0_g2_i10	LYS_RUDPHInvertebrate-type lysozyme OS=Ruditapes philippinarum OX=129788 PE=1 SV=1
TRINITY_DN745_c0_g2_i6	LYS_RUDPHInvertebrate-type lysozyme OS=Ruditapes philippinarum OX=129788 PE=1 SV=1
TRINITY_DN745_c1_g2_i2	ILYS3_CAEELInvertebrate-type lysozyme 3 OS=Caenorhabditis elegans OX=6239 GN=ilys-3 PE=1 SV=1
TRINITY_DN745_c1_g2_i5	ILYS3_CAEELInvertebrate-type lysozyme 3 OS=Caenorhabditis elegans OX=6239 GN=ilys-3 PE=1 SV=1
TRINITY_DN799_c1_g1_i3	NFU1_DROPENFU1 iron-sulfur cluster scaffold homolog, mitochondrial OS=Drosophila persimilis OX=7234 GN=GL13432 PE=3 SV=1
TRINITY_DN799_c1_g1_i4	NFU1_DROGRNFU1 iron-sulfur cluster scaffold homolog, mitochondrial OS=Drosophila grimshawi OX=7222 GN=GH17809 PE=3 SV=1
TRINITY_DN778_c0_g1_i1	GLUCL_DROMEGlutamate-gated chloride channel OS=Drosophila melanogaster OX=7227 GN=GluClalpha PE=1 SV=2
TRINITY_DN778_c0_g1_i19	GLUCL_DROMEGlutamate-gated chloride channel OS=Drosophila melanogaster OX=7227 GN=GluClalpha PE=1 SV=2
TRINITY_DN778_c0_g1_i10	GLUCL_DROMEGlutamate-gated chloride channel OS=Drosophila melanogaster OX=7227 GN=GluClalpha PE=1 SV=2
TRINITY_DN778_c0_g1_i18	GLUCL_DROMEGlutamate-gated chloride channel OS=Drosophila melanogaster OX=7227 GN=GluClalpha PE=1 SV=2
TRINITY_DN778_c0_g1_i5	GLUCL_DROMEGlutamate-gated chloride channel OS=Drosophila melanogaster OX=7227 GN=GluClalpha PE=1 SV=2
TRINITY_DN778_c0_g1_i9	IF4G3_MOUSEEukaryotic translation initiation factor 4 gamma 3 OS=Mus musculus OX=10090 GN=Eif4g3 PE=1 SV=2
TRINITY_DN778_c1_g1_i13	GBB2_CAEELGuanine nucleotide-binding protein subunit beta-2 OS=Caenorhabditis elegans OX=6239 GN=gpb-2 PE=1 SV=2
TRINITY_DN778_c1_g1_i1	#N/A	TRINITY_DN2125_c0_g1_i2	CMTR1_DANRECap-specific mRNA (nucleoside-2'-O-)-methyltransferase 1 OS=Danio rerio OX=7955 GN=cmtr1 PE=2 SV=1
TRINITY_DN778_c1_g1_i8	GNB5_RABITGuanine nucleotide-binding protein subunit beta-5 OS=Oryctolagus cuniculus OX=9986 GN=GNB5 PE=2 SV=1
TRINITY_DN778_c1_g1_i2	IF4G3_HUMANEukaryotic translation initiation factor 4 gamma 3 OS=Homo sapiens OX=9606 GN=EIF4G3 PE=1 SV=2
TRINITY_DN740_c0_g1_i1	SGTB_HUMANSmall glutamine-rich tetratricopeptide repeat-containing protein beta OS=Homo sapiens OX=9606 GN=SGTB PE=1 SV=1
TRINITY_DN740_c0_g1_i4	SGTB_HUMANSmall glutamine-rich tetratricopeptide repeat-containing protein beta OS=Homo sapiens OX=9606 GN=SGTB PE=1 SV=1
TRINITY_DN740_c0_g1_i2	SGTB_HUMANSmall glutamine-rich tetratricopeptide repeat-containing protein beta OS=Homo sapiens OX=9606 GN=SGTB PE=1 SV=1
TRINITY_DN771_c0_g1_i15	IMP1L_HUMANMitochondrial inner membrane protease subunit 1 OS=Homo sapiens OX=9606 GN=IMMP1L PE=2 SV=1
TRINITY_DN766_c0_g1_i20	ZN436_HUMANZinc finger protein 436 OS=Homo sapiens OX=9606 GN=ZNF436 PE=1 SV=2
TRINITY_DN766_c3_g1_i1	ZN513_MOUSEZinc finger protein 513 OS=Mus musculus OX=10090 GN=Znf513 PE=1 SV=2
TRINITY_DN768_c0_g1_i5	IP6K2_RABITInositol hexakisphosphate kinase 2 OS=Oryctolagus cuniculus OX=9986 GN=IP6K2 PE=2 SV=1
TRINITY_DN768_c0_g1_i12	IP6K2_RABITInositol hexakisphosphate kinase 2 OS=Oryctolagus cuniculus OX=9986 GN=IP6K2 PE=2 SV=1
TRINITY_DN768_c0_g1_i7	IP6K2_MOUSEInositol hexakisphosphate kinase 2 OS=Mus musculus OX=10090 GN=Ip6k2 PE=2 SV=2
TRINITY_DN768_c0_g1_i9	IP6K3_MOUSEInositol hexakisphosphate kinase 3 OS=Mus musculus OX=10090 GN=Ip6k3 PE=2 SV=1
TRINITY_DN734_c0_g1_i2	#N/A	TRINITY_DN2185_c0_g2_i16	TCB2_CAEBRTransposable element Tcb2 transposase OS=Caenorhabditis briggsae OX=6238 PE=3 SV=1
TRINITY_DN716_c0_g1_i6	#N/A	TRINITY_DN2183_c0_g1_i10	REST_HUMANRE1-silencing transcription factor OS=Homo sapiens OX=9606 GN=REST PE=1 SV=3
TRINITY_DN716_c0_g1_i1	#N/A	TRINITY_DN2183_c0_g1_i11	REST_HUMANRE1-silencing transcription factor OS=Homo sapiens OX=9606 GN=REST PE=1 SV=3
TRINITY_DN716_c0_g1_i9	#N/A	TRINITY_DN2183_c1_g1_i4	SNX4_MOUSESorting nexin-4 OS=Mus musculus OX=10090 GN=Snx4 PE=1 SV=1
TRINITY_DN715_c0_g1_i2	NUDT8_MOUSENucleoside diphosphate-linked moiety X motif 8 OS=Mus musculus OX=10090 GN=Nudt8 PE=1 SV=1
TRINITY_DN715_c0_g2_i1	#N/A	TRINITY_DN2163_c0_g1_i5	ARC2_DROMEActivity-regulated cytoskeleton associated protein 2 OS=Drosophila melanogaster OX=7227 GN=Arc2 PE=2 SV=1
TRINITY_DN715_c0_g2_i2	#N/A	TRINITY_DN2163_c0_g1_i8	ARC2_DROMEActivity-regulated cytoskeleton associated protein 2 OS=Drosophila melanogaster OX=7227 GN=Arc2 PE=2 SV=1
TRINITY_DN723_c0_g1_i1	COQ8B_DANREAtypical kinase COQ8B, mitochondrial OS=Danio rerio OX=7955 GN=coq8b PE=3 SV=2
TRINITY_DN723_c0_g1_i3	COQ8B_DANREAtypical kinase COQ8B, mitochondrial OS=Danio rerio OX=7955 GN=coq8b PE=3 SV=2
TRINITY_DN723_c0_g2_i1	XP_026736527.1atypical kinase COQ8B, mitochondrial-like
TRINITY_DN773_c0_g1_i3	#N/A	TRINITY_DN2128_c0_g1_i8	NRG_DROMENeuroglian OS=Drosophila melanogaster OX=7227 GN=Nrg PE=1 SV=2
TRINITY_DN773_c0_g1_i1	#N/A	TRINITY_DN2133_c0_g1_i3	WDR91_XENTRWD repeat-containing protein 91 OS=Xenopus tropicalis OX=8364 GN=wdr91 PE=2 SV=1
TRINITY_DN773_c0_g1_i2	#N/A	TRINITY_DN2133_c0_g1_i2	WDR91_XENTRWD repeat-containing protein 91 OS=Xenopus tropicalis OX=8364 GN=wdr91 PE=2 SV=1
TRINITY_DN773_c0_g2_i4	#N/A	TRINITY_DN2133_c0_g1_i6	WDR91_XENTRWD repeat-containing protein 91 OS=Xenopus tropicalis OX=8364 GN=wdr91 PE=2 SV=1
TRINITY_DN773_c0_g2_i7	#N/A	TRINITY_DN2133_c0_g1_i4	WDR91_XENTRWD repeat-containing protein 91 OS=Xenopus tropicalis OX=8364 GN=wdr91 PE=2 SV=1
TRINITY_DN737_c0_g1_i9	DJC25_DROMEDnaJ homolog subfamily C member 25 homolog OS=Drosophila melanogaster OX=7227 GN=CG7872 PE=2 SV=1
TRINITY_DN737_c0_g1_i4	DJC25_DROMEDnaJ homolog subfamily C member 25 homolog OS=Drosophila melanogaster OX=7227 GN=CG7872 PE=2 SV=1
TRINITY_DN737_c0_g1_i7	DJC25_DROMEDnaJ homolog subfamily C member 25 homolog OS=Drosophila melanogaster OX=7227 GN=CG7872 PE=2 SV=1
TRINITY_DN737_c2_g1_i5	#N/A	TRINITY_DN2126_c0_g1_i10	XP_023954578.1lysosome-associated membrane glycoprotein 1 isoform X2
TRINITY_DN789_c0_g1_i3	OSGP2_XENTRProbable tRNA N6-adenosine threonylcarbamoyltransferase, mitochondrial OS=Xenopus tropicalis OX=8364 GN=osgepl1 PE=2 SV=2
TRINITY_DN789_c0_g1_i6	OSGP2_XENTRProbable tRNA N6-adenosine threonylcarbamoyltransferase, mitochondrial OS=Xenopus tropicalis OX=8364 GN=osgepl1 PE=2 SV=2
TRINITY_DN736_c0_g1_i9	#N/A	TRINITY_DN2134_c0_g1_i3	FAF2_XENTRFAS-associated factor 2 OS=Xenopus tropicalis OX=8364 GN=faf2 PE=2 SV=1
TRINITY_DN736_c0_g2_i1	TCB2_CAEBRTransposable element Tcb2 transposase OS=Caenorhabditis briggsae OX=6238 PE=3 SV=1
TRINITY_DN736_c1_g1_i9	#N/A	TRINITY_DN2199_c0_g1_i10	FLNA_DROMEFilamin-A OS=Drosophila melanogaster OX=7227 GN=cher PE=1 SV=2
TRINITY_DN736_c1_g1_i2	#N/A	TRINITY_DN2199_c0_g1_i7	FLNA_DROMEFilamin-A OS=Drosophila melanogaster OX=7227 GN=cher PE=1 SV=2
TRINITY_DN736_c1_g1_i8	#N/A	TRINITY_DN2199_c0_g1_i4	FLNA_DROMEFilamin-A OS=Drosophila melanogaster OX=7227 GN=cher PE=1 SV=2
TRINITY_DN736_c2_g1_i3	#N/A	TRINITY_DN2199_c0_g1_i1	FLNA_DROMEFilamin-A OS=Drosophila melanogaster OX=7227 GN=cher PE=1 SV=2
TRINITY_DN736_c3_g1_i2	PABP4_HUMANPolyadenylate-binding protein 4 OS=Homo sapiens OX=9606 GN=PABPC4 PE=1 SV=1
TRINITY_DN790_c0_g1_i1	#N/A	TRINITY_DN2141_c0_g1_i6	MARE3_HUMANMicrotubule-associated protein RP/EB family member 3 OS=Homo sapiens OX=9606 GN=MAPRE3 PE=1 SV=1
TRINITY_DN790_c0_g1_i2	#N/A	TRINITY_DN2141_c0_g1_i2	MARE1_BOVINMicrotubule-associated protein RP/EB family member 1 OS=Bos taurus OX=9913 GN=MAPRE1 PE=2 SV=3
TRINITY_DN731_c0_g1_i6	#N/A	TRINITY_DN2146_c0_g1_i5	MIC60_DROMEMICOS complex subunit Mic60 OS=Drosophila melanogaster OX=7227 GN=Mitofilin PE=1 SV=4
TRINITY_DN731_c0_g1_i3	#N/A	TRINITY_DN2146_c0_g1_i4	MIC60_DROMEMICOS complex subunit Mic60 OS=Drosophila melanogaster OX=7227 GN=Mitofilin PE=1 SV=4
TRINITY_DN731_c0_g1_i12	#N/A	TRINITY_DN2122_c0_g1_i10	ABO45233.1reverse transcriptase
TRINITY_DN731_c0_g1_i8	#N/A	TRINITY_DN2118_c0_g1_i16	FPPS_CHICKFarnesyl pyrophosphate synthase OS=Gallus gallus OX=9031 GN=FDPS PE=1 SV=2
TRINITY_DN731_c2_g1_i10	#N/A	TRINITY_DN2118_c0_g1_i13	FPPS_CHICKFarnesyl pyrophosphate synthase OS=Gallus gallus OX=9031 GN=FDPS PE=1 SV=2
TRINITY_DN731_c2_g1_i1	#N/A	TRINITY_DN2118_c0_g1_i7	FPPS_CHICKFarnesyl pyrophosphate synthase OS=Gallus gallus OX=9031 GN=FDPS PE=1 SV=2
TRINITY_DN731_c2_g1_i15	#N/A	TRINITY_DN2130_c0_g1_i11	NADK_MOUSENAD kinase OS=Mus musculus OX=10090 GN=Nadk PE=1 SV=2
TRINITY_DN731_c2_g1_i14	#N/A	TRINITY_DN2130_c0_g1_i1	NADK_MOUSENAD kinase OS=Mus musculus OX=10090 GN=Nadk PE=1 SV=2
TRINITY_DN731_c2_g1_i6	#N/A	TRINITY_DN2130_c0_g1_i8	NADK_MOUSENAD kinase OS=Mus musculus OX=10090 GN=Nadk PE=1 SV=2
TRINITY_DN731_c2_g1_i2	#N/A	TRINITY_DN2130_c0_g1_i12	NADK_HUMANNAD kinase OS=Homo sapiens OX=9606 GN=NADK PE=1 SV=1
TRINITY_DN731_c3_g1_i5	#N/A	TRINITY_DN2106_c0_g1_i1	DYHC_DROMEDynein heavy chain, cytoplasmic OS=Drosophila melanogaster OX=7227 GN=Dhc64C PE=2 SV=2
TRINITY_DN780_c0_g1_i9	#N/A	TRINITY_DN2106_c0_g1_i3	DYHC_DROMEDynein heavy chain, cytoplasmic OS=Drosophila melanogaster OX=7227 GN=Dhc64C PE=2 SV=2
TRINITY_DN780_c0_g1_i4	OWR44713.1odorant binding protein
TRINITY_DN793_c0_g1_i14	#N/A	TRINITY_DN2182_c0_g1_i7	GSHB_RATGlutathione synthetase OS=Rattus norvegicus OX=10116 GN=Gss PE=1 SV=1
TRINITY_DN793_c0_g1_i1	#N/A	TRINITY_DN2182_c0_g1_i11	GSHB_RATGlutathione synthetase OS=Rattus norvegicus OX=10116 GN=Gss PE=1 SV=1
TRINITY_DN793_c0_g1_i4	#N/A	TRINITY_DN2182_c0_g1_i2	GSHB_HUMANGlutathione synthetase OS=Homo sapiens OX=9606 GN=GSS PE=1 SV=1
TRINITY_DN793_c0_g1_i11	#N/A	TRINITY_DN2137_c0_g1_i7	LIPL_RATLipoprotein lipase OS=Rattus norvegicus OX=10116 GN=Lpl PE=1 SV=1
TRINITY_DN741_c0_g1_i9	#N/A	TRINITY_DN2137_c0_g1_i4	LIPP_MOUSEPancreatic triacylglycerol lipase OS=Mus musculus OX=10090 GN=Pnlip PE=1 SV=1
TRINITY_DN741_c0_g1_i18	#N/A	TRINITY_DN2152_c0_g1_i10	CNEP1_DROMECTD nuclear envelope phosphatase 1 homolog OS=Drosophila melanogaster OX=7227 GN=Dd PE=2 SV=1
TRINITY_DN741_c0_g1_i20	#N/A	TRINITY_DN2110_c0_g1_i4	MET18_HUMANHistidine protein methyltransferase 1 homolog OS=Homo sapiens OX=9606 GN=METTL18 PE=1 SV=1
TRINITY_DN794_c0_g1_i3	SPHM_HUMANN-sulphoglucosamine sulphohydrolase OS=Homo sapiens OX=9606 GN=SGSH PE=1 SV=1
TRINITY_DN794_c0_g1_i5	PMM_DROMEProbable phosphomannomutase OS=Drosophila melanogaster OX=7227 GN=CG10688 PE=2 SV=1
TRINITY_DN794_c0_g1_i10	SPHM_HUMANN-sulphoglucosamine sulphohydrolase OS=Homo sapiens OX=9606 GN=SGSH PE=1 SV=1
TRINITY_DN770_c0_g1_i7	#N/A	TRINITY_DN2168_c0_g1_i9	PO13_NASVIRetrovirus-related Pol polyprotein from type-1 retrotransposable element R1 3 (Fragment) OS=Nasonia vitripennis OX=7425 PE=4 SV=1
TRINITY_DN770_c0_g1_i1	#N/A	TRINITY_DN2168_c0_g1_i1	Y2R2_DROMEPutative 115 kDa protein in type-1 retrotransposable element R1DM OS=Drosophila melanogaster OX=7227 GN=R1A1-element\ORF2 PE=4 SV=1
TRINITY_DN770_c0_g1_i2	#N/A	TRINITY_DN2168_c0_g1_i12	PO13_NASVIRetrovirus-related Pol polyprotein from type-1 retrotransposable element R1 3 (Fragment) OS=Nasonia vitripennis OX=7425 PE=4 SV=1
TRINITY_DN770_c0_g2_i2	#N/A	TRINITY_DN2168_c0_g1_i13	POL_EIAVCPol polyprotein OS=Equine infectious anemia virus (isolate CL22) OX=31675 GN=pol PE=1 SV=1
TRINITY_DN770_c0_g4_i1	#N/A	TRINITY_DN2168_c0_g2_i2	XP_028037996.1fatty acid synthase-like
TRINITY_DN770_c1_g1_i4	#N/A	TRINITY_DN2168_c2_g1_i12	ZN513_HUMANZinc finger protein 513 OS=Homo sapiens OX=9606 GN=ZNF513 PE=1 SV=2
TRINITY_DN770_c1_g1_i8	#N/A	TRINITY_DN2127_c0_g2_i1	ZFAN5_HUMANAN1-type zinc finger protein 5 OS=Homo sapiens OX=9606 GN=ZFAND5 PE=1 SV=1
TRINITY_DN770_c1_g1_i7	#N/A	TRINITY_DN2176_c0_g1_i5	PRP19_RATPre-mRNA-processing factor 19 OS=Rattus norvegicus OX=10116 GN=Prpf19 PE=1 SV=2
TRINITY_DN770_c1_g1_i15	#N/A	TRINITY_DN2176_c0_g1_i4	PRP19_RATPre-mRNA-processing factor 19 OS=Rattus norvegicus OX=10116 GN=Prpf19 PE=1 SV=2
TRINITY_DN770_c1_g1_i3	#N/A	TRINITY_DN2176_c0_g1_i6	PRP19_RATPre-mRNA-processing factor 19 OS=Rattus norvegicus OX=10116 GN=Prpf19 PE=1 SV=2
TRINITY_DN751_c0_g2_i1	#N/A	TRINITY_DN2104_c0_g1_i4	YSM6_CAEELPutative uncharacterized transposon-derived protein F52C9.6 OS=Caenorhabditis elegans OX=6239 GN=F52C9.6 PE=5 SV=1
TRINITY_DN761_c0_g1_i3	#N/A	TRINITY_DN2142_c1_g1_i4	EXD1_BOMMOpiRNA biogenesis protein EXD1 OS=Bombyx mori OX=7091 GN=EXD1 PE=1 SV=2
TRINITY_DN761_c0_g1_i5	#N/A	TRINITY_DN2142_c1_g1_i3	EXD1_BOMMOpiRNA biogenesis protein EXD1 OS=Bombyx mori OX=7091 GN=EXD1 PE=1 SV=2
TRINITY_DN761_c1_g1_i1	#N/A	TRINITY_DN2142_c1_g2_i1	EXD1_BOMMOpiRNA biogenesis protein EXD1 OS=Bombyx mori OX=7091 GN=EXD1 PE=1 SV=2
TRINITY_DN761_c1_g2_i4	#N/A	TRINITY_DN2166_c0_g1_i2	ZN768_MOUSEZinc finger protein 768 OS=Mus musculus OX=10090 GN=Znf768 PE=1 SV=1
TRINITY_DN761_c1_g2_i2	#N/A	TRINITY_DN2166_c0_g1_i3	ZN768_MOUSEZinc finger protein 768 OS=Mus musculus OX=10090 GN=Znf768 PE=1 SV=1
TRINITY_DN761_c2_g1_i1	#N/A	TRINITY_DN2158_c0_g1_i4	WDR59_HUMANGATOR complex protein WDR59 OS=Homo sapiens OX=9606 GN=WDR59 PE=1 SV=2
TRINITY_DN761_c2_g2_i2	#N/A	TRINITY_DN2170_c0_g2_i1	TAF6_DROMETranscription initiation factor TFIID subunit 6 OS=Drosophila melanogaster OX=7227 GN=Taf6 PE=1 SV=2
TRINITY_DN761_c2_g3_i1	#N/A	TRINITY_DN2170_c0_g2_i2	TAF6_DROMETranscription initiation factor TFIID subunit 6 OS=Drosophila melanogaster OX=7227 GN=Taf6 PE=1 SV=2
TRINITY_DN761_c3_g1_i4	#N/A	TRINITY_DN2186_c0_g1_i6	ERLN2_XENTRErlin-2 OS=Xenopus tropicalis OX=8364 GN=erlin2 PE=2 SV=1
TRINITY_DN761_c3_g1_i5	#N/A	TRINITY_DN2186_c0_g1_i3	ERLN2_DANREErlin-2 OS=Danio rerio OX=7955 GN=erlin2 PE=2 SV=1
TRINITY_DN761_c3_g1_i6	#N/A	TRINITY_DN2186_c0_g1_i10	ERLN2_XENTRErlin-2 OS=Xenopus tropicalis OX=8364 GN=erlin2 PE=2 SV=1
TRINITY_DN761_c3_g2_i1	#N/A	TRINITY_DN2186_c0_g1_i1	ERLN2_XENTRErlin-2 OS=Xenopus tropicalis OX=8364 GN=erlin2 PE=2 SV=1
TRINITY_DN761_c4_g1_i2	#N/A	TRINITY_DN2132_c0_g1_i5	NPF_LOCMINeuropeptide F OS=Locusta migratoria OX=7004 PE=1 SV=1
TRINITY_DN761_c4_g1_i3	#N/A	TRINITY_DN2154_c0_g1_i7	CUBN_HUMANCubilin OS=Homo sapiens OX=9606 GN=CUBN PE=1 SV=5
TRINITY_DN761_c4_g2_i2	#N/A	TRINITY_DN2154_c0_g1_i5	CUBN_HUMANCubilin OS=Homo sapiens OX=9606 GN=CUBN PE=1 SV=5
TRINITY_DN761_c6_g1_i4	#N/A	TRINITY_DN2154_c0_g1_i3	KPJ11849.1Signal peptide, CUB and EGF-like domain-containing protein 2
TRINITY_DN730_c0_g1_i3	OBSTE_DROMEProtein obstructor-E OS=Drosophila melanogaster OX=7227 GN=obst-E PE=2 SV=2
TRINITY_DN730_c0_g1_i2	OBSTE_DROMEProtein obstructor-E OS=Drosophila melanogaster OX=7227 GN=obst-E PE=2 SV=2
TRINITY_DN730_c0_g1_i5	OBSTE_DROMEProtein obstructor-E OS=Drosophila melanogaster OX=7227 GN=obst-E PE=2 SV=2
TRINITY_DN729_c0_g1_i2	#N/A	TRINITY_DN2147_c0_g1_i2	ALF_DROMEFructose-bisphosphate aldolase OS=Drosophila melanogaster OX=7227 GN=Ald PE=1 SV=5
TRINITY_DN729_c0_g1_i1	#N/A	TRINITY_DN2145_c0_g1_i8	GCSP_MOUSEGlycine dehydrogenase (decarboxylating), mitochondrial OS=Mus musculus OX=10090 GN=Gldc PE=1 SV=1
TRINITY_DN729_c0_g2_i7	#N/A	TRINITY_DN2145_c0_g1_i1	GCSP_MOUSEGlycine dehydrogenase (decarboxylating), mitochondrial OS=Mus musculus OX=10090 GN=Gldc PE=1 SV=1
TRINITY_DN729_c0_g2_i6	#N/A	TRINITY_DN2198_c0_g2_i3	XP_026488250.1transcription initiation factor TFIID subunit 1
TRINITY_DN729_c0_g2_i4	#N/A	TRINITY_DN2116_c0_g1_i5	ANGE2_MOUSEProtein angel homolog 2 OS=Mus musculus OX=10090 GN=Angel2 PE=1 SV=1
TRINITY_DN729_c0_g2_i1	#N/A	TRINITY_DN2116_c0_g1_i8	ANGE2_MOUSEProtein angel homolog 2 OS=Mus musculus OX=10090 GN=Angel2 PE=1 SV=1
TRINITY_DN729_c0_g2_i3	#N/A	TRINITY_DN2179_c0_g1_i3	UT14B_MOUSEU3 small nucleolar RNA-associated protein 14 homolog B OS=Mus musculus OX=10090 GN=Utp14b PE=1 SV=2
TRINITY_DN729_c0_g3_i1	#N/A	TRINITY_DN2179_c0_g1_i8	UT14B_MOUSEU3 small nucleolar RNA-associated protein 14 homolog B OS=Mus musculus OX=10090 GN=Utp14b PE=1 SV=2
TRINITY_DN729_c1_g1_i8	#N/A	TRINITY_DN2195_c0_g1_i10	TRMB_BOMMOtRNA (guanine-N(7)-)-methyltransferase OS=Bombyx mori OX=7091 PE=2 SV=1
TRINITY_DN729_c1_g1_i6	#N/A	TRINITY_DN2195_c0_g1_i7	TRMB_BOMMOtRNA (guanine-N(7)-)-methyltransferase OS=Bombyx mori OX=7091 PE=2 SV=1
TRINITY_DN729_c1_g1_i7	#N/A	TRINITY_DN2195_c0_g1_i15	TRMB_BOMMOtRNA (guanine-N(7)-)-methyltransferase OS=Bombyx mori OX=7091 PE=2 SV=1
TRINITY_DN729_c1_g1_i15	#N/A	TRINITY_DN2195_c0_g1_i13	TRMB_BOMMOtRNA (guanine-N(7)-)-methyltransferase OS=Bombyx mori OX=7091 PE=2 SV=1
TRINITY_DN729_c1_g1_i5	#N/A	TRINITY_DN2195_c0_g1_i2	TRMB_BOMMOtRNA (guanine-N(7)-)-methyltransferase OS=Bombyx mori OX=7091 PE=2 SV=1
TRINITY_DN704_c0_g1_i1	METL_DROMEMethyltransferase-like protein OS=Drosophila melanogaster OX=7227 GN=metl PE=1 SV=2
TRINITY_DN704_c0_g1_i12	MEL2A_DANREMethyltransferase-like protein 2-A OS=Danio rerio OX=7955 GN=mettl2a PE=2 SV=1
TRINITY_DN704_c0_g1_i6	MEL2A_DANREMethyltransferase-like protein 2-A OS=Danio rerio OX=7955 GN=mettl2a PE=2 SV=1
TRINITY_DN774_c0_g1_i1	XP_021198150.1stomatin-like protein 2, mitochondrial
TRINITY_DN774_c0_g2_i1	STML2_HUMANStomatin-like protein 2, mitochondrial OS=Homo sapiens OX=9606 GN=STOML2 PE=1 SV=1
TRINITY_DN78335_c0_g1_i1	#N/A	TRINITY_DN2135_c0_g1_i13	SC31A_PONABProtein transport protein Sec31A OS=Pongo abelii OX=9601 GN=SEC31A PE=2 SV=1
TRINITY_DN78270_c1_g1_i1	#N/A	TRINITY_DN2148_c0_g1_i14	PEF1_DANREPeflin OS=Danio rerio OX=7955 GN=pef1 PE=2 SV=1
TRINITY_DN78289_c0_g4_i1	RS15_PODAS40S ribosomal protein S15 OS=Podospora anserina OX=5145 GN=RPS15 PE=3 SV=1
TRINITY_DN78312_c0_g1_i1	#N/A	TRINITY_DN51575_c0_g1_i14	VIAAT_XENTRVesicular inhibitory amino acid transporter OS=Xenopus tropicalis OX=8364 GN=slc32a1 PE=2 SV=1
TRINITY_DN78303_c0_g1_i3	#N/A	TRINITY_DN51498_c0_g2_i1	TILB_HUMANProtein tilB homolog OS=Homo sapiens OX=9606 GN=LRRC6 PE=1 SV=3
TRINITY_DN78328_c0_g1_i8	#N/A	TRINITY_DN6734_c0_g1_i1	SMD1_MOUSESmall nuclear ribonucleoprotein Sm D1 OS=Mus musculus OX=10090 GN=Snrpd1 PE=1 SV=1
TRINITY_DN78352_c0_g1_i1	#N/A	TRINITY_DN6731_c1_g1_i6	ECI2_RATEnoyl-CoA delta isomerase 2, mitochondrial OS=Rattus norvegicus OX=10116 GN=Eci2 PE=1 SV=1
TRINITY_DN78367_c0_g1_i1	#N/A	TRINITY_DN6731_c1_g1_i2	ECI2_RATEnoyl-CoA delta isomerase 2, mitochondrial OS=Rattus norvegicus OX=10116 GN=Eci2 PE=1 SV=1
TRINITY_DN78346_c0_g1_i4	#N/A	TRINITY_DN6728_c0_g1_i8	KOB64263.1putative protease inhibitor 4
TRINITY_DN78298_c0_g1_i3	#N/A	TRINITY_DN6728_c0_g1_i4	KOB64263.1putative protease inhibitor 4
TRINITY_DN78309_c0_g1_i1	#N/A	TRINITY_DN6776_c0_g1_i4	PCFT_DANREProton-coupled folate transporter OS=Danio rerio OX=7955 GN=slc46a1 PE=2 SV=1
TRINITY_DN78321_c0_g1_i1	#N/A	TRINITY_DN6776_c0_g1_i6	PCFT_DANREProton-coupled folate transporter OS=Danio rerio OX=7955 GN=slc46a1 PE=2 SV=1
TRINITY_DN81500_c0_g1_i1	#N/A	TRINITY_DN6704_c0_g1_i2	XP_022832091.1zinc finger protein 271-like isoform X3
TRINITY_DN81480_c0_g2_i7	#N/A	TRINITY_DN6704_c1_g1_i4	FDL_DROMEProbable beta-hexosaminidase fdl OS=Drosophila melanogaster OX=7227 GN=fdl PE=1 SV=1
TRINITY_DN81520_c0_g1_i2	#N/A	TRINITY_DN6704_c1_g1_i1	FDL_DROMEProbable beta-hexosaminidase fdl OS=Drosophila melanogaster OX=7227 GN=fdl PE=1 SV=1
TRINITY_DN81494_c0_g1_i1	#N/A	TRINITY_DN6704_c2_g2_i3	Z658B_HUMANZinc finger protein 658B OS=Homo sapiens OX=9606 GN=ZNF658B PE=2 SV=1
TRINITY_DN81453_c0_g1_i6	#N/A	TRINITY_DN6704_c2_g2_i2	Z658B_HUMANZinc finger protein 658B OS=Homo sapiens OX=9606 GN=ZNF658B PE=2 SV=1
TRINITY_DN81488_c0_g1_i1	#N/A	TRINITY_DN6722_c0_g1_i3	GTDC1_DROMEGlycosyltransferase-like domain-containing protein 1-like OS=Drosophila melanogaster OX=7227 GN=CG15914 PE=2 SV=1
TRINITY_DN81424_c0_g1_i4	#N/A	TRINITY_DN6722_c0_g1_i8	GTDC1_DROMEGlycosyltransferase-like domain-containing protein 1-like OS=Drosophila melanogaster OX=7227 GN=CG15914 PE=2 SV=1
TRINITY_DN81424_c0_g1_i2	#N/A	TRINITY_DN6722_c0_g1_i2	GTDC1_DROMEGlycosyltransferase-like domain-containing protein 1-like OS=Drosophila melanogaster OX=7227 GN=CG15914 PE=2 SV=1
TRINITY_DN81432_c0_g2_i1	#N/A	TRINITY_DN6723_c0_g1_i3	UBP22_DANREUbiquitin carboxyl-terminal hydrolase 22 OS=Danio rerio OX=7955 GN=usp22 PE=2 SV=1
TRINITY_DN81465_c0_g1_i5	RRAGD_HUMANRas-related GTP-binding protein D OS=Homo sapiens OX=9606 GN=RRAGD PE=1 SV=1
TRINITY_DN81465_c0_g1_i1	RRAGC_HUMANRas-related GTP-binding protein C OS=Homo sapiens OX=9606 GN=RRAGC PE=1 SV=1
TRINITY_DN81465_c0_g1_i3	RRAGC_MOUSERas-related GTP-binding protein C OS=Mus musculus OX=10090 GN=Rragc PE=1 SV=1
TRINITY_DN23119_c0_g1_i2	CX6A1_HUMANCytochrome c oxidase subunit 6A1, mitochondrial OS=Homo sapiens OX=9606 GN=COX6A1 PE=1 SV=4
TRINITY_DN23118_c0_g1_i1	#N/A	TRINITY_DN6724_c0_g1_i2	MMP25_HUMANMatrix metalloproteinase-25 OS=Homo sapiens OX=9606 GN=MMP25 PE=1 SV=1
TRINITY_DN23113_c0_g1_i1	#N/A	TRINITY_DN6740_c0_g1_i2	KPJ03543.1Calcium-independent phospholipase A2-gamma
TRINITY_DN23113_c1_g2_i1	#N/A	TRINITY_DN6740_c0_g2_i1	KPJ03543.1Calcium-independent phospholipase A2-gamma
TRINITY_DN23053_c0_g1_i1	RBNS5_MOUSERabenosyn-5 OS=Mus musculus OX=10090 GN=Rbsn PE=1 SV=1
TRINITY_DN23111_c0_g1_i2	#N/A	TRINITY_DN6730_c0_g1_i3	REST_RATRE1-silencing transcription factor OS=Rattus norvegicus OX=10116 GN=Rest PE=1 SV=1
TRINITY_DN23106_c1_g1_i1	#N/A	TRINITY_DN6730_c0_g2_i1	ZN600_HUMANZinc finger protein 600 OS=Homo sapiens OX=9606 GN=ZNF600 PE=1 SV=2
TRINITY_DN23075_c0_g1_i8	PPK28_DROMEPickpocket protein 28 OS=Drosophila melanogaster OX=7227 GN=ppk28 PE=1 SV=2
TRINITY_DN23031_c0_g1_i4	#N/A	TRINITY_DN6760_c0_g1_i2	CE120_HUMANCentrosomal protein of 120 kDa OS=Homo sapiens OX=9606 GN=CEP120 PE=1 SV=2
TRINITY_DN23044_c0_g1_i6	#N/A	TRINITY_DN6760_c0_g1_i8	CE120_MOUSECentrosomal protein of 120 kDa OS=Mus musculus OX=10090 GN=Cep120 PE=1 SV=1
TRINITY_DN23055_c1_g1_i3	#N/A	TRINITY_DN6703_c0_g1_i5	CK5P3_DROMECDK5RAP3-like protein OS=Drosophila melanogaster OX=7227 GN=CG30291 PE=2 SV=1
TRINITY_DN23055_c1_g1_i4	#N/A	TRINITY_DN6703_c0_g1_i6	CK5P3_DROMECDK5RAP3-like protein OS=Drosophila melanogaster OX=7227 GN=CG30291 PE=2 SV=1
TRINITY_DN23028_c0_g1_i2	#N/A	TRINITY_DN6711_c0_g1_i2	ZNT2_MOUSEZinc transporter 2 OS=Mus musculus OX=10090 GN=Slc30a2 PE=1 SV=1
TRINITY_DN23051_c0_g1_i8	#N/A	TRINITY_DN6711_c0_g1_i6	ZNT2_MOUSEZinc transporter 2 OS=Mus musculus OX=10090 GN=Slc30a2 PE=1 SV=1
TRINITY_DN23087_c0_g1_i3	TTF2_DROMETranscription termination factor 2 OS=Drosophila melanogaster OX=7227 GN=lds PE=1 SV=2
TRINITY_DN23090_c0_g1_i5	#N/A	TRINITY_DN6777_c0_g1_i3	MST_DROMEProtein misato OS=Drosophila melanogaster OX=7227 GN=mst PE=2 SV=1
TRINITY_DN23107_c0_g1_i6	#N/A	TRINITY_DN6705_c0_g1_i16	FRITZ_DROMEWD repeat-containing and planar cell polarity effector protein fritz OS=Drosophila melanogaster OX=7227 GN=frtz PE=2 SV=1
TRINITY_DN23085_c0_g1_i4	#N/A	TRINITY_DN6705_c0_g1_i8	FRITZ_DROMEWD repeat-containing and planar cell polarity effector protein fritz OS=Drosophila melanogaster OX=7227 GN=frtz PE=2 SV=1
TRINITY_DN23085_c0_g1_i2	#N/A	TRINITY_DN6726_c0_g1_i3	GEMI5_HUMANGem-associated protein 5 OS=Homo sapiens OX=9606 GN=GEMIN5 PE=1 SV=3
TRINITY_DN23085_c0_g2_i2	#N/A	TRINITY_DN6726_c0_g1_i2	GEMI5_HUMANGem-associated protein 5 OS=Homo sapiens OX=9606 GN=GEMIN5 PE=1 SV=3
TRINITY_DN23085_c1_g1_i6	#N/A	TRINITY_DN6709_c0_g1_i7	EPA4A_XENLAEphrin type-A receptor 4-A OS=Xenopus laevis OX=8355 GN=epha4-a PE=2 SV=1
TRINITY_DN23050_c0_g1_i4	#N/A	TRINITY_DN6709_c0_g1_i2	EPA4A_XENLAEphrin type-A receptor 4-A OS=Xenopus laevis OX=8355 GN=epha4-a PE=2 SV=1
TRINITY_DN23103_c0_g1_i10	RRP7A_HUMANRibosomal RNA-processing protein 7 homolog A OS=Homo sapiens OX=9606 GN=RRP7A PE=1 SV=2
TRINITY_DN23103_c0_g1_i4	RRP7A_HUMANRibosomal RNA-processing protein 7 homolog A OS=Homo sapiens OX=9606 GN=RRP7A PE=1 SV=2
TRINITY_DN23103_c0_g1_i11	RRP7A_HUMANRibosomal RNA-processing protein 7 homolog A OS=Homo sapiens OX=9606 GN=RRP7A PE=1 SV=2
TRINITY_DN23059_c0_g1_i1	#N/A	TRINITY_DN6798_c0_g1_i2	MOT12_XENTRMonocarboxylate transporter 12 OS=Xenopus tropicalis OX=8364 GN=slc16a12 PE=2 SV=1
TRINITY_DN23117_c0_g1_i4	#N/A	TRINITY_DN6766_c0_g1_i6	ZN233_HUMANZinc finger protein 233 OS=Homo sapiens OX=9606 GN=ZNF233 PE=2 SV=3
TRINITY_DN23117_c0_g1_i1	#N/A	TRINITY_DN6766_c0_g1_i2	ZF64B_HUMANZinc finger protein 64 OS=Homo sapiens OX=9606 GN=ZFP64 PE=1 SV=3
TRINITY_DN23117_c0_g1_i3	#N/A	TRINITY_DN6766_c0_g1_i3	ZN513_MOUSEZinc finger protein 513 OS=Mus musculus OX=10090 GN=Znf513 PE=1 SV=2
TRINITY_DN23117_c0_g1_i2	#N/A	TRINITY_DN6741_c0_g1_i2	CK5P1_DROMECDK5RAP1-like protein OS=Drosophila melanogaster OX=7227 GN=CG6345 PE=2 SV=1
TRINITY_DN23036_c0_g1_i1	#N/A	TRINITY_DN6741_c0_g1_i1	CK5P1_DROMECDK5RAP1-like protein OS=Drosophila melanogaster OX=7227 GN=CG6345 PE=2 SV=1
TRINITY_DN23036_c0_g2_i5	MCRS1_HUMANMicrospherule protein 1 OS=Homo sapiens OX=9606 GN=MCRS1 PE=1 SV=1
TRINITY_DN23036_c0_g2_i2	MCRS1_MOUSEMicrospherule protein 1 OS=Mus musculus OX=10090 GN=Mcrs1 PE=1 SV=1
TRINITY_DN23073_c0_g1_i2	#N/A	TRINITY_DN6749_c0_g2_i2	PO21_NASVIRetrovirus-related Pol polyprotein from type-1 retrotransposable element R2 (Fragment) OS=Nasonia vitripennis OX=7425 PE=4 SV=2
TRINITY_DN23043_c0_g1_i2	AL_DROMEHomeobox protein aristaless OS=Drosophila melanogaster OX=7227 GN=al PE=1 SV=2
TRINITY_DN23100_c0_g1_i1	#N/A	TRINITY_DN6779_c0_g1_i11	UTP4_HUMANU3 small nucleolar RNA-associated protein 4 homolog OS=Homo sapiens OX=9606 GN=UTP4 PE=1 SV=1
TRINITY_DN23034_c0_g1_i1	#N/A	TRINITY_DN6781_c0_g1_i1	ADI61812.1endonuclease-reverse transcriptase
TRINITY_DN23079_c0_g1_i2	ZN782_HUMANZinc finger protein 782 OS=Homo sapiens OX=9606 GN=ZNF782 PE=2 SV=1
TRINITY_DN23095_c0_g1_i1	#N/A	TRINITY_DN6774_c0_g1_i7	WGE_DROMEProtein winged eye OS=Drosophila melanogaster OX=7227 GN=wge PE=1 SV=1
TRINITY_DN60577_c0_g1_i1	#N/A	TRINITY_DN6725_c0_g1_i2	DJC14_MOUSEDnaJ homolog subfamily C member 14 OS=Mus musculus OX=10090 GN=Dnajc14 PE=2 SV=2
TRINITY_DN60607_c0_g1_i3	UBA6_MOUSEUbiquitin-like modifier-activating enzyme 6 OS=Mus musculus OX=10090 GN=Uba6 PE=1 SV=1
TRINITY_DN60595_c0_g1_i6	#N/A	TRINITY_DN6725_c0_g1_i3	DJC14_MOUSEDnaJ homolog subfamily C member 14 OS=Mus musculus OX=10090 GN=Dnajc14 PE=2 SV=2
TRINITY_DN60595_c0_g1_i5	#N/A	TRINITY_DN6714_c0_g1_i5	TTPAL_MOUSEAlpha-tocopherol transfer protein-like OS=Mus musculus OX=10090 GN=Ttpal PE=1 SV=3
TRINITY_DN60595_c0_g1_i1	#N/A	TRINITY_DN6714_c0_g1_i6	TTPAL_MOUSEAlpha-tocopherol transfer protein-like OS=Mus musculus OX=10090 GN=Ttpal PE=1 SV=3
TRINITY_DN60554_c0_g1_i1	AL2C4_ARATHAldehyde dehydrogenase family 2 member C4 OS=Arabidopsis thaliana OX=3702 GN=ALDH2C4 PE=1 SV=2
TRINITY_DN60578_c0_g1_i1	#N/A	TRINITY_DN6714_c1_g1_i2	XP_023947330.1paired mesoderm homeobox protein 2B-like
TRINITY_DN60636_c0_g3_i2	#N/A	TRINITY_DN6714_c5_g1_i2	RX3_DANRERetinal homeobox protein Rx3 OS=Danio rerio OX=7955 GN=rx3 PE=2 SV=1
TRINITY_DN60619_c0_g1_i1	#N/A	TRINITY_DN6744_c0_g1_i7	PABP2_DROMEPolyadenylate-binding protein 2 OS=Drosophila melanogaster OX=7227 GN=Pabp2 PE=1 SV=1
TRINITY_DN42842_c0_g1_i2	#N/A	TRINITY_DN6744_c0_g1_i14	PABP2_DROMEPolyadenylate-binding protein 2 OS=Drosophila melanogaster OX=7227 GN=Pabp2 PE=1 SV=1
TRINITY_DN42818_c1_g2_i1	#N/A	TRINITY_DN6744_c0_g1_i4	PABP2_DROMEPolyadenylate-binding protein 2 OS=Drosophila melanogaster OX=7227 GN=Pabp2 PE=1 SV=1
TRINITY_DN42824_c0_g1_i1	#N/A	TRINITY_DN6761_c0_g1_i8	ZN431_MOUSEZinc finger protein 431 OS=Mus musculus OX=10090 GN=Znf431 PE=1 SV=1
TRINITY_DN42838_c0_g1_i4	#N/A	TRINITY_DN6761_c0_g1_i3	ZN233_HUMANZinc finger protein 233 OS=Homo sapiens OX=9606 GN=ZNF233 PE=2 SV=3
TRINITY_DN42838_c0_g1_i2	#N/A	TRINITY_DN6761_c1_g1_i2	ZN724_HUMANZinc finger protein 724 OS=Homo sapiens OX=9606 GN=ZNF724 PE=2 SV=3
TRINITY_DN42856_c0_g1_i2	#N/A	TRINITY_DN6761_c1_g2_i2	ZN678_HUMANZinc finger protein 678 OS=Homo sapiens OX=9606 GN=ZNF678 PE=2 SV=1
TRINITY_DN42820_c0_g1_i2	TOR_DROMESerine/threonine-protein kinase Tor OS=Drosophila melanogaster OX=7227 GN=Tor PE=1 SV=1
TRINITY_DN42881_c0_g1_i2	#N/A	TRINITY_DN6761_c1_g2_i1	ZN679_HUMANZinc finger protein 679 OS=Homo sapiens OX=9606 GN=ZNF679 PE=1 SV=2
TRINITY_DN42819_c0_g1_i2	#N/A	TRINITY_DN6761_c1_g3_i1	ZN782_HUMANZinc finger protein 782 OS=Homo sapiens OX=9606 GN=ZNF782 PE=2 SV=1
TRINITY_DN42865_c0_g1_i2	#N/A	TRINITY_DN6761_c4_g1_i4	ZN680_HUMANZinc finger protein 680 OS=Homo sapiens OX=9606 GN=ZNF680 PE=1 SV=2
TRINITY_DN42847_c0_g1_i1	#N/A	TRINITY_DN6761_c4_g1_i13	CTCFL_HUMANTranscriptional repressor CTCFL OS=Homo sapiens OX=9606 GN=CTCFL PE=1 SV=2
TRINITY_DN86265_c0_g2_i2	#N/A	TRINITY_DN6761_c5_g1_i6	ZN431_MOUSEZinc finger protein 431 OS=Mus musculus OX=10090 GN=Znf431 PE=1 SV=1
TRINITY_DN86233_c0_g1_i1	#N/A	TRINITY_DN6767_c0_g1_i1	YRD6_CAEELUncharacterized protein K02A2.6 OS=Caenorhabditis elegans OX=6239 GN=K02A2.6 PE=4 SV=1
TRINITY_DN86307_c0_g1_i2	#N/A	TRINITY_DN6765_c0_g1_i5	PIF1_DANREATP-dependent DNA helicase PIF1 OS=Danio rerio OX=7955 GN=pif1 PE=2 SV=1
TRINITY_DN86236_c0_g1_i1	#N/A	TRINITY_DN6765_c0_g1_i1	PIF1_DANREATP-dependent DNA helicase PIF1 OS=Danio rerio OX=7955 GN=pif1 PE=2 SV=1
TRINITY_DN86241_c0_g2_i1	#N/A	TRINITY_DN6757_c0_g1_i2	PTCD3_DROMEProtein PTCD3 homolog, mitochondrial OS=Drosophila melanogaster OX=7227 GN=CG4679 PE=2 SV=1
TRINITY_DN86269_c0_g1_i2	#N/A	TRINITY_DN6757_c0_g1_i6	PTCD3_DROMEProtein PTCD3 homolog, mitochondrial OS=Drosophila melanogaster OX=7227 GN=CG4679 PE=2 SV=1
TRINITY_DN86249_c1_g1_i1	#N/A	TRINITY_DN6796_c0_g1_i5	TIGD1_HUMANTigger transposable element-derived protein 1 OS=Homo sapiens OX=9606 GN=TIGD1 PE=1 SV=1
TRINITY_DN38295_c0_g1_i2	#N/A	TRINITY_DN6771_c0_g1_i1	PAOX_BOVINPeroxisomal N(1)-acetyl-spermine/spermidine oxidase OS=Bos taurus OX=9913 GN=PAOX PE=1 SV=3
TRINITY_DN38269_c0_g1_i8	#N/A	TRINITY_DN6758_c0_g1_i10	MYO15_MOUSEUnconventional myosin-XV OS=Mus musculus OX=10090 GN=Myo15a PE=1 SV=2
TRINITY_DN38253_c0_g1_i5	#N/A	TRINITY_DN6739_c0_g1_i10	HARB1_BOVINPutative nuclease HARBI1 OS=Bos taurus OX=9913 GN=HARBI1 PE=2 SV=1
TRINITY_DN38282_c0_g1_i6	#N/A	TRINITY_DN6799_c0_g1_i3	ERCC2_BOVINGeneral transcription and DNA repair factor IIH helicase subunit XPD OS=Bos taurus OX=9913 GN=ERCC2 PE=2 SV=1
TRINITY_DN38320_c0_g1_i6	#N/A	TRINITY_DN6799_c0_g1_i1	ERCC2_BOVINGeneral transcription and DNA repair factor IIH helicase subunit XPD OS=Bos taurus OX=9913 GN=ERCC2 PE=2 SV=1
TRINITY_DN38320_c0_g1_i1	#N/A	TRINITY_DN6747_c0_g2_i1	HYEP_BOMMOJuvenile hormone epoxide hydrolase OS=Bombyx mori OX=7091 GN=JHEH PE=1 SV=1
TRINITY_DN38338_c0_g1_i8	#N/A	TRINITY_DN97209_c0_g2_i1	ADI61814.1endonuclease-reverse transcriptase
TRINITY_DN38338_c0_g2_i1	#N/A	TRINITY_DN36470_c0_g1_i5	CLPB_MOUSECaseinolytic peptidase B protein homolog OS=Mus musculus OX=10090 GN=Clpb PE=1 SV=1
TRINITY_DN38338_c1_g1_i1	#N/A	TRINITY_DN36470_c0_g1_i8	CLPB_MOUSECaseinolytic peptidase B protein homolog OS=Mus musculus OX=10090 GN=Clpb PE=1 SV=1
TRINITY_DN38338_c1_g2_i1	#N/A	TRINITY_DN36480_c0_g1_i5	ADI61811.1endonuclease-reverse transcriptase
TRINITY_DN38279_c1_g1_i1	#N/A	TRINITY_DN36434_c0_g1_i1	DHGL_DROMEGlucose dehydrogenase
TRINITY_DN38316_c0_g1_i1	#N/A	TRINITY_DN36450_c0_g1_i2	TOR1B_MOUSETorsin-1B OS=Mus musculus OX=10090 GN=Tor1b PE=1 SV=2
TRINITY_DN38246_c0_g1_i1	ATP5I_MOUSEATP synthase subunit e, mitochondrial OS=Mus musculus OX=10090 GN=Atp5me PE=1 SV=2
TRINITY_DN38327_c1_g1_i6	#N/A	TRINITY_DN36468_c0_g1_i3	PTSP_BOMMOProthoracicostatic peptide OS=Bombyx mori OX=7091 PE=1 SV=2
TRINITY_DN38327_c1_g1_i5	#N/A	TRINITY_DN36468_c0_g1_i6	PTSP_AGRIPProthoracicostatic peptides OS=Agrotis ipsilon OX=56364 PE=1 SV=1
TRINITY_DN38327_c1_g1_i9	#N/A	TRINITY_DN36422_c1_g1_i2	TIGD1_HUMANTigger transposable element-derived protein 1 OS=Homo sapiens OX=9606 GN=TIGD1 PE=1 SV=1
TRINITY_DN38334_c0_g1_i2	#N/A	TRINITY_DN20016_c1_g1_i1	PACRG_MOUSEParkin coregulated gene protein homolog OS=Mus musculus OX=10090 GN=Pacrg PE=1 SV=1
TRINITY_DN38289_c0_g1_i2	#N/A	TRINITY_DN20035_c0_g1_i6	CDYL2_MOUSEChromodomain Y-like protein 2 OS=Mus musculus OX=10090 GN=Cdyl2 PE=1 SV=1
TRINITY_DN38304_c0_g1_i2	#N/A	TRINITY_DN20007_c0_g1_i2	GSTD5_DROMEGlutathione S-transferase D5 OS=Drosophila melanogaster OX=7227 GN=GstD5 PE=1 SV=2
TRINITY_DN38259_c0_g1_i3	#N/A	TRINITY_DN20007_c0_g2_i6	GSTT7_ANOGAGlutathione S-transferase D7 OS=Anopheles gambiae OX=7165 GN=GstD7 PE=2 SV=1
TRINITY_DN38259_c0_g1_i4	#N/A	TRINITY_DN20007_c0_g2_i5	GSTT7_ANOGAGlutathione S-transferase D7 OS=Anopheles gambiae OX=7165 GN=GstD7 PE=2 SV=1
TRINITY_DN38312_c0_g1_i1	#N/A	TRINITY_DN20007_c0_g2_i4	GSTT7_ANOGAGlutathione S-transferase D7 OS=Anopheles gambiae OX=7165 GN=GstD7 PE=2 SV=1
TRINITY_DN38252_c0_g1_i1	#N/A	TRINITY_DN20007_c0_g3_i2	GST1D_ANOGAGlutathione S-transferase 1, isoform D OS=Anopheles gambiae OX=7165 GN=GstD1 PE=1 SV=1
TRINITY_DN38248_c0_g1_i1	#N/A	TRINITY_DN20007_c0_g3_i1	GST1C_ANOGAGlutathione S-transferase 1, isoform C OS=Anopheles gambiae OX=7165 GN=GstD1 PE=1 SV=2
TRINITY_DN38281_c0_g1_i5	CX6B1_MACMUCytochrome c oxidase subunit 6B1 OS=Macaca mulatta OX=9544 GN=COX6B1 PE=3 SV=3
TRINITY_DN38281_c0_g1_i1	TRIR_HUMANTelomerase RNA component interacting RNase OS=Homo sapiens OX=9606 GN=TRIR PE=1 SV=1
TRINITY_DN38281_c0_g1_i2	TRIR_HUMANTelomerase RNA component interacting RNase OS=Homo sapiens OX=9606 GN=TRIR PE=1 SV=1
TRINITY_DN79420_c0_g1_i3	#N/A	TRINITY_DN20063_c0_g1_i7	POLX_TOBACRetrovirus-related Pol polyprotein from transposon TNT 1-94 OS=Nicotiana tabacum OX=4097 PE=2 SV=1
TRINITY_DN79487_c0_g1_i2	TGT_DROMEQueuine tRNA-ribosyltransferase catalytic subunit OS=Drosophila melanogaster OX=7227 GN=Tgt PE=2 SV=1
TRINITY_DN79499_c0_g1_i2	#N/A	TRINITY_DN20063_c0_g1_i2	COPIA_DROMECopia protein OS=Drosophila melanogaster OX=7227 GN=GIP PE=1 SV=3
TRINITY_DN79466_c0_g1_i9	#N/A	TRINITY_DN20041_c0_g1_i3	GMPPB_DROMEMannose-1-phosphate guanyltransferase beta OS=Drosophila melanogaster OX=7227 GN=CG1129 PE=1 SV=1
TRINITY_DN79466_c0_g1_i4	#N/A	TRINITY_DN20041_c0_g1_i7	GMPPB_DROMEMannose-1-phosphate guanyltransferase beta OS=Drosophila melanogaster OX=7227 GN=CG1129 PE=1 SV=1
TRINITY_DN71529_c0_g1_i2	#N/A	TRINITY_DN19989_c0_g1_i1	TRM61_RATtRNA (adenine(58)-N(1))-methyltransferase catalytic subunit TRMT61A OS=Rattus norvegicus OX=10116 GN=Trmt61a PE=2 SV=1
TRINITY_DN71518_c0_g1_i2	#N/A	TRINITY_DN19984_c0_g1_i3	NOL10_XENLANucleolar protein 10 OS=Xenopus laevis OX=8355 GN=nol10 PE=2 SV=1
TRINITY_DN71534_c0_g1_i2	#N/A	TRINITY_DN20059_c0_g1_i6	E2AK3_HUMANEukaryotic translation initiation factor 2-alpha kinase 3 OS=Homo sapiens OX=9606 GN=EIF2AK3 PE=1 SV=3
TRINITY_DN71520_c0_g1_i1	#N/A	TRINITY_DN20002_c0_g1_i9	BORC5_HUMANBLOC-1-related complex subunit 5 OS=Homo sapiens OX=9606 GN=BORCS5 PE=1 SV=1
TRINITY_DN71513_c0_g1_i1	#N/A	TRINITY_DN20002_c0_g1_i15	BORC5_DANREBLOC-1-related complex subunit 5 OS=Danio rerio OX=7955 GN=borcs5 PE=2 SV=1
TRINITY_DN71506_c0_g1_i4	#N/A	TRINITY_DN20002_c0_g1_i14	BORC5_HUMANBLOC-1-related complex subunit 5 OS=Homo sapiens OX=9606 GN=BORCS5 PE=1 SV=1
TRINITY_DN71506_c0_g1_i2	#N/A	TRINITY_DN20036_c0_g2_i4	RTBS_DROMEProbable RNA-directed DNA polymerase from transposon BS OS=Drosophila melanogaster OX=7227 GN=RTase PE=2 SV=1
TRINITY_DN100506_c0_g1_i1	#N/A	TRINITY_DN20036_c0_g2_i1	RTBS_DROMEProbable RNA-directed DNA polymerase from transposon BS OS=Drosophila melanogaster OX=7227 GN=RTase PE=2 SV=1
TRINITY_DN100521_c0_g1_i3	#N/A	TRINITY_DN20004_c0_g1_i5	NR2E3_HUMANPhotoreceptor-specific nuclear receptor OS=Homo sapiens OX=9606 GN=NR2E3 PE=1 SV=1
TRINITY_DN100543_c0_g2_i1	#N/A	TRINITY_DN20019_c0_g1_i2	ATR_XENLASerine/threonine-protein kinase atr OS=Xenopus laevis OX=8355 GN=atr PE=1 SV=2
TRINITY_DN100545_c0_g1_i1	KPI95368.1High affinity copper uptake protein 1
TRINITY_DN100502_c0_g1_i1	#N/A	TRINITY_DN20019_c0_g1_i12	ATR_XENLASerine/threonine-protein kinase atr OS=Xenopus laevis OX=8355 GN=atr PE=1 SV=2
TRINITY_DN100531_c0_g1_i6	#N/A	TRINITY_DN19999_c1_g1_i1	ADI61812.1endonuclease-reverse transcriptase
TRINITY_DN65444_c1_g1_i2	#N/A	TRINITY_DN20056_c0_g1_i1	DPH3_DROMEDPH3 homolog OS=Drosophila melanogaster OX=7227 GN=CG14701 PE=3 SV=1
TRINITY_DN65419_c0_g1_i1	#N/A	TRINITY_DN20056_c0_g1_i5	DPH3_DROMEDPH3 homolog OS=Drosophila melanogaster OX=7227 GN=CG14701 PE=3 SV=1
TRINITY_DN65369_c0_g1_i2	#N/A	TRINITY_DN20011_c0_g1_i1	UBE2C_DROMEUbiquitin-conjugating enzyme E2 C OS=Drosophila melanogaster OX=7227 GN=vih PE=1 SV=1
TRINITY_DN65449_c1_g1_i5	#N/A	TRINITY_DN28936_c0_g1_i6	SYT16_HUMANSynaptotagmin-16 OS=Homo sapiens OX=9606 GN=SYT16 PE=1 SV=2
TRINITY_DN65449_c1_g1_i4	#N/A	TRINITY_DN28984_c0_g1_i7	RGS6_HUMANRegulator of G-protein signaling 6 OS=Homo sapiens OX=9606 GN=RGS6 PE=1 SV=5
TRINITY_DN65418_c0_g1_i3	#N/A	TRINITY_DN14682_c0_g1_i11	WDR7_HUMANWD repeat-containing protein 7 OS=Homo sapiens OX=9606 GN=WDR7 PE=1 SV=2
TRINITY_DN65375_c0_g4_i1	#N/A	TRINITY_DN14649_c0_g1_i6	SYB1_CAEBRSynaptobrevin-1 OS=Caenorhabditis briggsae OX=6238 GN=snb-1 PE=3 SV=1
TRINITY_DN65375_c0_g5_i1	#N/A	TRINITY_DN14627_c0_g1_i2	PLD6_DANREMitochondrial cardiolipin hydrolase OS=Danio rerio OX=7955 GN=pld6 PE=2 SV=2
TRINITY_DN65392_c0_g1_i2	#N/A	TRINITY_DN14723_c0_g1_i1	TBB_LYMSTTubulin beta chain (Fragment) OS=Lymnaea stagnalis OX=6523 PE=2 SV=1
TRINITY_DN65432_c0_g2_i1	#N/A	TRINITY_DN14680_c1_g1_i3	KOB75078.1putative tick transposon
TRINITY_DN65373_c0_g1_i1	#N/A	TRINITY_DN14656_c1_g1_i4	PRDM5_MOUSEPR domain zinc finger protein 5 OS=Mus musculus OX=10090 GN=Prdm5 PE=2 SV=2
TRINITY_DN65406_c0_g1_i6	#N/A	TRINITY_DN14724_c0_g1_i2	HCD2_DROME3-hydroxyacyl-CoA dehydrogenase type-2 OS=Drosophila melanogaster OX=7227 GN=scu PE=1 SV=1
TRINITY_DN65396_c0_g1_i1	#N/A	TRINITY_DN14724_c0_g1_i3	HCD2_DROME3-hydroxyacyl-CoA dehydrogenase type-2 OS=Drosophila melanogaster OX=7227 GN=scu PE=1 SV=1
TRINITY_DN65355_c0_g1_i1	#N/A	TRINITY_DN14660_c1_g1_i3	XP_013189095.1PREDICTED: uncharacterized protein LOC106133810
TRINITY_DN65405_c0_g1_i3	#N/A	TRINITY_DN14646_c0_g1_i4	BPL1_MOUSEBiotin--protein ligase OS=Mus musculus OX=10090 GN=Hlcs PE=1 SV=1
TRINITY_DN65441_c0_g1_i17	YI31B_YEASTTransposon Ty3-I Gag-Pol polyprotein OS=Saccharomyces cerevisiae (strain ATCC 204508 / S288c) OX=559292 GN=TY3B-I PE=3 SV=2
TRINITY_DN65381_c0_g1_i1	#N/A	TRINITY_DN14688_c0_g1_i6	CHRC1_HUMANChromatin accessibility complex protein 1 OS=Homo sapiens OX=9606 GN=CHRAC1 PE=1 SV=1
TRINITY_DN70951_c0_g1_i1	#N/A	TRINITY_DN14688_c0_g1_i2	CHRC1_HUMANChromatin accessibility complex protein 1 OS=Homo sapiens OX=9606 GN=CHRAC1 PE=1 SV=1
TRINITY_DN71034_c0_g1_i1	#N/A	TRINITY_DN14688_c0_g1_i4	CHRC1_HUMANChromatin accessibility complex protein 1 OS=Homo sapiens OX=9606 GN=CHRAC1 PE=1 SV=1
TRINITY_DN71009_c1_g1_i2	#N/A	TRINITY_DN60520_c0_g1_i10	POL_AVIREGag-Pol polyprotein (Fragment) OS=Avian reticuloendotheliosis virus OX=11636 GN=pol PE=1 SV=2
TRINITY_DN70960_c0_g2_i1	#N/A	TRINITY_DN60495_c0_g1_i3	ADI61812.1endonuclease-reverse transcriptase
TRINITY_DN70939_c0_g1_i1	#N/A	TRINITY_DN60526_c0_g1_i3	AP1M1_HUMANAP-1 complex subunit mu-1 OS=Homo sapiens OX=9606 GN=AP1M1 PE=1 SV=3
TRINITY_DN71023_c0_g1_i1	#N/A	TRINITY_DN19587_c0_g1_i2	RNH_HYPNARibonuclease H OS=Hyphomonas neptunium (strain ATCC 15444) OX=228405 GN=rnhA PE=3 SV=1
TRINITY_DN71023_c0_g1_i2	#N/A	TRINITY_DN19659_c0_g1_i6	CACP_COLLICarnitine O-acetyltransferase OS=Columba livia OX=8932 GN=CRAT PE=1 SV=1
TRINITY_DN70974_c0_g1_i1	#N/A	TRINITY_DN19659_c0_g1_i4	CACP_RATCarnitine O-acetyltransferase OS=Rattus norvegicus OX=10116 GN=Crat PE=1 SV=1
TRINITY_DN71010_c0_g1_i1	#N/A	TRINITY_DN19626_c0_g1_i1	XP_028165114.1zinc finger protein 526-like isoform X1
TRINITY_DN13615_c0_g1_i3	XP_026756999.1uncharacterized protein C05D11.1-like
TRINITY_DN13615_c0_g1_i2	YPD1_CAEELUncharacterized protein C05D11.1 OS=Caenorhabditis elegans OX=6239 GN=C05D11.1 PE=4 SV=2
TRINITY_DN13615_c0_g2_i1	YPD1_CAEELUncharacterized protein C05D11.1 OS=Caenorhabditis elegans OX=6239 GN=C05D11.1 PE=4 SV=2
TRINITY_DN13615_c0_g2_i2	YPD1_CAEELUncharacterized protein C05D11.1 OS=Caenorhabditis elegans OX=6239 GN=C05D11.1 PE=4 SV=2
TRINITY_DN13554_c0_g1_i2	ACO11_TRINIAcyl-CoA Delta(11) desaturase OS=Trichoplusia ni OX=7111 GN=D11DS PE=1 SV=2
TRINITY_DN13529_c0_g1_i10	#N/A	TRINITY_DN19652_c0_g1_i10	RNKB_CERCARibonuclease kappa-B OS=Ceratitis capitata OX=7213 PE=3 SV=1
TRINITY_DN13528_c0_g1_i2	#N/A	TRINITY_DN19652_c0_g1_i4	RNKB_CERCARibonuclease kappa-B OS=Ceratitis capitata OX=7213 PE=3 SV=1
TRINITY_DN13569_c0_g1_i4	XP_021186359.1uncharacterized protein K02A2.6-like
TRINITY_DN13530_c0_g1_i4	#N/A	TRINITY_DN41684_c0_g3_i1	MKS1_HUMANMeckel syndrome type 1 protein OS=Homo sapiens OX=9606 GN=MKS1 PE=1 SV=2
TRINITY_DN13530_c0_g1_i3	#N/A	TRINITY_DN41690_c0_g1_i10	NTPCR_BOVINCancer-related nucleoside-triphosphatase homolog OS=Bos taurus OX=9913 GN=NTPCR PE=2 SV=1
TRINITY_DN13535_c0_g1_i2	#N/A	TRINITY_DN41690_c0_g1_i5	NTPCR_MOUSECancer-related nucleoside-triphosphatase homolog OS=Mus musculus OX=10090 GN=Ntpcr PE=1 SV=1
TRINITY_DN13603_c0_g1_i3	#N/A	TRINITY_DN41690_c0_g1_i4	NTPCR_MOUSECancer-related nucleoside-triphosphatase homolog OS=Mus musculus OX=10090 GN=Ntpcr PE=1 SV=1
TRINITY_DN13560_c0_g1_i1	#N/A	TRINITY_DN41690_c0_g1_i6	NTPCR_MOUSECancer-related nucleoside-triphosphatase homolog OS=Mus musculus OX=10090 GN=Ntpcr PE=1 SV=1
TRINITY_DN13525_c0_g1_i4	#N/A	TRINITY_DN10650_c1_g1_i3	AKT1_DROMERAC serine/threonine-protein kinase OS=Drosophila melanogaster OX=7227 GN=Akt1 PE=1 SV=3
TRINITY_DN13525_c0_g1_i5	#N/A	TRINITY_DN10668_c0_g2_i3	TBB_STRPUTubulin beta chain (Fragment) OS=Strongylocentrotus purpuratus OX=7668 PE=2 SV=1
TRINITY_DN13544_c0_g1_i1	#N/A	TRINITY_DN10668_c0_g2_i1	TBB1_GLOMMTubulin beta-1 chain OS=Glossina morsitans morsitans OX=37546 PE=2 SV=1
TRINITY_DN13546_c0_g1_i9	#N/A	TRINITY_DN10700_c0_g1_i3	WDR43_MOUSEWD repeat-containing protein 43 OS=Mus musculus OX=10090 GN=Wdr43 PE=2 SV=2
TRINITY_DN13594_c0_g1_i7	RS20_XENLA40S ribosomal protein S20 OS=Xenopus laevis OX=8355 GN=rps20 PE=1 SV=1
TRINITY_DN13594_c0_g1_i4	RS20_DROME40S ribosomal protein S20 OS=Drosophila melanogaster OX=7227 GN=RpS20 PE=1 SV=1
TRINITY_DN13619_c0_g1_i3	#N/A	TRINITY_DN10667_c0_g1_i4	ZSA5B_HUMANZinc finger and SCAN domain-containing protein 5B OS=Homo sapiens OX=9606 GN=ZSCAN5B PE=3 SV=1
TRINITY_DN13619_c0_g1_i14	#N/A	TRINITY_DN10685_c0_g1_i1	SFXN2_DROMESideroflexin-2 OS=Drosophila melanogaster OX=7227 GN=Sfxn2 PE=2 SV=2
TRINITY_DN13619_c2_g1_i7	ABO45233.1reverse transcriptase
TRINITY_DN13619_c2_g1_i4	#N/A	TRINITY_DN10685_c0_g1_i3	SFXN2_DROMESideroflexin-2 OS=Drosophila melanogaster OX=7227 GN=Sfxn2 PE=2 SV=2
TRINITY_DN13580_c1_g1_i3	#N/A	TRINITY_DN10685_c0_g1_i13	SFXN2_DROMESideroflexin-2 OS=Drosophila melanogaster OX=7227 GN=Sfxn2 PE=2 SV=2
TRINITY_DN13580_c1_g1_i4	#N/A	TRINITY_DN10660_c0_g1_i5	AKT1_DROMERAC serine/threonine-protein kinase OS=Drosophila melanogaster OX=7227 GN=Akt1 PE=1 SV=3
TRINITY_DN13580_c1_g2_i3	#N/A	TRINITY_DN10660_c0_g1_i2	AKT1_DROMERAC serine/threonine-protein kinase OS=Drosophila melanogaster OX=7227 GN=Akt1 PE=1 SV=3
TRINITY_DN13580_c1_g2_i1	#N/A	TRINITY_DN10687_c0_g1_i13	MY61F_DROMEUnconventional myosin IC OS=Drosophila melanogaster OX=7227 GN=Myo61F PE=1 SV=3
TRINITY_DN13531_c0_g1_i2	#N/A	TRINITY_DN10695_c0_g1_i4	SARDH_RATSarcosine dehydrogenase, mitochondrial OS=Rattus norvegicus OX=10116 GN=Sardh PE=1 SV=2
TRINITY_DN13573_c0_g1_i2	#N/A	TRINITY_DN10697_c0_g1_i9	CEP97_MOUSECentrosomal protein of 97 kDa OS=Mus musculus OX=10090 GN=Cep97 PE=1 SV=1
TRINITY_DN13573_c0_g1_i1	#N/A	TRINITY_DN10697_c0_g1_i17	CEP97_MOUSECentrosomal protein of 97 kDa OS=Mus musculus OX=10090 GN=Cep97 PE=1 SV=1
TRINITY_DN13539_c0_g1_i1	ZN182_MOUSEZinc finger protein 182 OS=Mus musculus OX=10090 GN=Znf182 PE=2 SV=1
TRINITY_DN13601_c0_g1_i3	#N/A	TRINITY_DN10691_c0_g2_i1	WDR75_XENLAWD repeat-containing protein 75 OS=Xenopus laevis OX=8355 GN=wdr75 PE=2 SV=1
TRINITY_DN13601_c0_g1_i10	#N/A	TRINITY_DN10691_c0_g2_i2	WDR75_HUMANWD repeat-containing protein 75 OS=Homo sapiens OX=9606 GN=WDR75 PE=1 SV=1
TRINITY_DN13601_c0_g1_i7	#N/A	TRINITY_DN10619_c0_g1_i1	XP_013161701.1 hemicentin-1 isoform X2
TRINITY_DN13575_c0_g1_i1	#N/A	TRINITY_DN10706_c0_g1_i10	HEN1_MOUSEHelix-loop-helix protein 1 OS=Mus musculus OX=10090 GN=Nhlh1 PE=2 SV=1
TRINITY_DN13556_c0_g1_i1	#N/A	TRINITY_DN10690_c0_g1_i11	AMACR_MOUSEAlpha-methylacyl-CoA racemase OS=Mus musculus OX=10090 GN=Amacr PE=1 SV=4
TRINITY_DN13572_c0_g1_i2	#N/A	TRINITY_DN10690_c0_g1_i3	AMACR_MOUSEAlpha-methylacyl-CoA racemase OS=Mus musculus OX=10090 GN=Amacr PE=1 SV=4
TRINITY_DN13572_c0_g1_i1	#N/A	TRINITY_DN10690_c0_g1_i14	AMACR_MOUSEAlpha-methylacyl-CoA racemase OS=Mus musculus OX=10090 GN=Amacr PE=1 SV=4
TRINITY_DN13527_c0_g1_i1	#N/A	TRINITY_DN10698_c0_g1_i1	PLRKT_MOUSEPlasminogen receptor (KT) OS=Mus musculus OX=10090 GN=Plgrkt PE=1 SV=1
TRINITY_DN13547_c0_g1_i7	#N/A	TRINITY_DN10704_c0_g1_i1	ARSB_HUMANArylsulfatase B OS=Homo sapiens OX=9606 GN=ARSB PE=1 SV=1
TRINITY_DN13555_c0_g1_i2	#N/A	TRINITY_DN10704_c0_g1_i4	ARSB_MOUSEArylsulfatase B OS=Mus musculus OX=10090 GN=Arsb PE=1 SV=3
TRINITY_DN13555_c0_g2_i1	ABO45233.1reverse transcriptase
TRINITY_DN13524_c0_g1_i1	#N/A	TRINITY_DN10617_c0_g1_i1	CPSF3_DROMECleavage and polyadenylation specificity factor 73 OS=Drosophila melanogaster OX=7227 GN=Cpsf73 PE=1 SV=2
TRINITY_DN13567_c0_g1_i1	#N/A	TRINITY_DN10684_c0_g1_i1	CSN4_MOUSECOP9 signalosome complex subunit 4 OS=Mus musculus OX=10090 GN=Cops4 PE=1 SV=1
TRINITY_DN13550_c0_g1_i1	#N/A	TRINITY_DN10611_c0_g1_i4	PZC79580.1hypothetical protein B5X24_HaOG216245
TRINITY_DN13605_c0_g1_i1	TX11A_ETHRUU-scoloptoxin(01)-Er1a OS=Ethmostigmus rubripes OX=62613 PE=3 SV=1
TRINITY_DN13605_c0_g2_i4	#N/A	TRINITY_DN10640_c0_g1_i8	P_HUMANP protein OS=Homo sapiens OX=9606 GN=OCA2 PE=1 SV=2
TRINITY_DN13605_c0_g2_i1	#N/A	TRINITY_DN10680_c0_g1_i4	SCM_DROMEPolycomb protein Scm OS=Drosophila melanogaster OX=7227 GN=Scm PE=1 SV=2
TRINITY_DN13548_c0_g1_i1	#N/A	TRINITY_DN10674_c3_g1_i1	EGI62714.1Histone-lysine N-methyltransferase SETMAR
TRINITY_DN13548_c1_g1_i1	#N/A	TRINITY_DN10652_c1_g1_i5	PKHF2_CHICKPleckstrin homology domain-containing family F member 2 OS=Gallus gallus OX=9031 GN=PLEKHF2 PE=2 SV=1
TRINITY_DN13548_c1_g2_i3	#N/A	TRINITY_DN10641_c0_g1_i1	CUD4_LOCMIEndocuticle structural glycoprotein ABD-4 OS=Locusta migratoria OX=7004 PE=1 SV=3
TRINITY_DN13551_c1_g1_i2	#N/A	TRINITY_DN10672_c0_g1_i12	ZF69B_HUMANZinc finger protein 69 homolog B OS=Homo sapiens OX=9606 GN=ZFP69B PE=1 SV=2
TRINITY_DN13610_c0_g1_i2	#N/A	TRINITY_DN10672_c0_g1_i8	REST_MOUSERE1-silencing transcription factor OS=Mus musculus OX=10090 GN=Rest PE=1 SV=2
TRINITY_DN13610_c0_g1_i1	ECHB_HUMANTrifunctional enzyme subunit beta, mitochondrial OS=Homo sapiens OX=9606 GN=HADHB PE=1 SV=3
TRINITY_DN13610_c0_g1_i3	ECHB_BOVINTrifunctional enzyme subunit beta, mitochondrial OS=Bos taurus OX=9913 GN=HADHB PE=2 SV=1
TRINITY_DN13610_c0_g1_i4	ECHB_BOVINTrifunctional enzyme subunit beta, mitochondrial OS=Bos taurus OX=9913 GN=HADHB PE=2 SV=1
TRINITY_DN13610_c2_g1_i7	#N/A	TRINITY_DN10656_c0_g1_i2	AGRIN_HUMANAgrin OS=Homo sapiens OX=9606 GN=AGRN PE=1 SV=6
TRINITY_DN13564_c0_g1_i7	DNJC3_HUMANDnaJ homolog subfamily C member 3 OS=Homo sapiens OX=9606 GN=DNAJC3 PE=1 SV=1
TRINITY_DN13562_c0_g1_i11	#N/A	TRINITY_DN10696_c0_g2_i1	XP_011548568.1 PR domain zinc finger protein 5-like
TRINITY_DN13568_c0_g1_i9	RESTB_XENLARE1-silencing transcription factor B (Fragment) OS=Xenopus laevis OX=8355 GN=rest-b PE=2 SV=1
TRINITY_DN13584_c0_g1_i8	ZNF45_HUMANZinc finger protein 45 OS=Homo sapiens OX=9606 GN=ZNF45 PE=1 SV=2
TRINITY_DN13602_c0_g1_i5	ALKB8_XENTRAlkylated DNA repair protein alkB homolog 8 OS=Xenopus tropicalis OX=8364 GN=alkbh8 PE=2 SV=2
TRINITY_DN13602_c0_g1_i4	ALKB8_XENTRAlkylated DNA repair protein alkB homolog 8 OS=Xenopus tropicalis OX=8364 GN=alkbh8 PE=2 SV=2
TRINITY_DN13602_c1_g1_i1	#N/A	TRINITY_DN5834_c0_g1_i3	RPTOR_HUMANRegulatory-associated protein of mTOR OS=Homo sapiens OX=9606 GN=RPTOR PE=1 SV=1
TRINITY_DN13612_c0_g2_i2	#N/A	TRINITY_DN5834_c0_g2_i2	RPTOR_HUMANRegulatory-associated protein of mTOR OS=Homo sapiens OX=9606 GN=RPTOR PE=1 SV=1
TRINITY_DN13589_c0_g1_i1	#N/A	TRINITY_DN5850_c0_g1_i14	CCND2_HUMANG1/S-specific cyclin-D2 OS=Homo sapiens OX=9606 GN=CCND2 PE=1 SV=1
TRINITY_DN13563_c0_g1_i1	#N/A	TRINITY_DN5845_c0_g1_i1	NP_001298338.1uncharacterized LOC106112033 precursor
TRINITY_DN13563_c0_g2_i2	#N/A	TRINITY_DN5884_c0_g1_i2	EXOS5_MOUSEExosome complex component RRP46 OS=Mus musculus OX=10090 GN=Exosc5 PE=1 SV=1
TRINITY_DN13563_c0_g2_i4	#N/A	TRINITY_DN5884_c0_g1_i5	EXOS5_MOUSEExosome complex component RRP46 OS=Mus musculus OX=10090 GN=Exosc5 PE=1 SV=1
TRINITY_DN13590_c0_g1_i4	#N/A	TRINITY_DN5829_c0_g2_i7	RTBS_DROMEProbable RNA-directed DNA polymerase from transposon BS OS=Drosophila melanogaster OX=7227 GN=RTase PE=2 SV=1
TRINITY_DN13609_c0_g1_i1	#N/A	TRINITY_DN5829_c2_g2_i2	ABO45233.1reverse transcriptase
TRINITY_DN13609_c0_g1_i9	#N/A	TRINITY_DN5806_c0_g1_i1	RS19A_DROME40S ribosomal protein S19a OS=Drosophila melanogaster OX=7227 GN=RpS19a PE=1 SV=3
TRINITY_DN13600_c0_g1_i1	#N/A	TRINITY_DN5806_c0_g1_i2	RS19A_DROME40S ribosomal protein S19a OS=Drosophila melanogaster OX=7227 GN=RpS19a PE=1 SV=3
TRINITY_DN13561_c0_g1_i2	#N/A	TRINITY_DN5881_c0_g1_i8	SYWC_BOVINTryptophan--tRNA ligase, cytoplasmic OS=Bos taurus OX=9913 GN=WARS PE=1 SV=3
TRINITY_DN13542_c0_g1_i1	RCOR3_MOUSEREST corepressor 3 OS=Mus musculus OX=10090 GN=Rcor3 PE=1 SV=2
TRINITY_DN13523_c0_g1_i1	#N/A	TRINITY_DN5881_c0_g1_i2	SYWC_BOVINTryptophan--tRNA ligase, cytoplasmic OS=Bos taurus OX=9913 GN=WARS PE=1 SV=3
TRINITY_DN13523_c1_g2_i1	#N/A	TRINITY_DN5881_c0_g1_i1	HEN1_MOUSEHelix-loop-helix protein 1 OS=Mus musculus OX=10090 GN=Nhlh1 PE=2 SV=1
TRINITY_DN13526_c0_g1_i2	#N/A	TRINITY_DN5833_c0_g1_i1	KI67_HUMANProliferation marker protein Ki-67 OS=Homo sapiens OX=9606 GN=MKI67 PE=1 SV=2
TRINITY_DN13558_c0_g1_i17	#N/A	TRINITY_DN5833_c0_g1_i5	KI67_HUMANProliferation marker protein Ki-67 OS=Homo sapiens OX=9606 GN=MKI67 PE=1 SV=2
TRINITY_DN13558_c1_g1_i2	#N/A	TRINITY_DN5897_c0_g1_i3	MFS10_HUMANMajor facilitator superfamily domain-containing protein 10 OS=Homo sapiens OX=9606 GN=MFSD10 PE=1 SV=1
TRINITY_DN13606_c0_g1_i1	#N/A	TRINITY_DN5876_c0_g1_i9	ELP1_HUMANElongator complex protein 1 OS=Homo sapiens OX=9606 GN=ELP1 PE=1 SV=3
TRINITY_DN13606_c0_g3_i2	#N/A	TRINITY_DN5876_c0_g1_i2	ELP1_XENLAPutative elongator complex protein 1 OS=Xenopus laevis OX=8355 GN=elp1 PE=2 SV=1
TRINITY_DN13614_c0_g1_i9	HARB1_HUMANPutative nuclease HARBI1 OS=Homo sapiens OX=9606 GN=HARBI1 PE=1 SV=1
TRINITY_DN13614_c0_g1_i11	#N/A	TRINITY_DN5875_c1_g1_i6	KOB76627.1ADP-ribosylation factor-like protein
TRINITY_DN13536_c0_g1_i5	#N/A	TRINITY_DN5836_c0_g1_i3	EVA1C_MOUSEProtein eva-1 homolog C OS=Mus musculus OX=10090 GN=Eva1c PE=2 SV=2
TRINITY_DN13536_c0_g1_i4	#N/A	TRINITY_DN5836_c0_g1_i2	EVA1C_MOUSEProtein eva-1 homolog C OS=Mus musculus OX=10090 GN=Eva1c PE=2 SV=2
TRINITY_DN13577_c0_g2_i2	#N/A	TRINITY_DN5836_c0_g1_i1	EVA1C_MOUSEProtein eva-1 homolog C OS=Mus musculus OX=10090 GN=Eva1c PE=2 SV=2
TRINITY_DN13577_c0_g2_i1	#N/A	TRINITY_DN5865_c0_g1_i4	LAC1_TRAHILaccase OS=Trametes hirsuta OX=5327 PE=1 SV=1
TRINITY_DN13522_c0_g1_i3	#N/A	TRINITY_DN5865_c0_g1_i7	LAC15_ARATHLaccase-15 OS=Arabidopsis thaliana OX=3702 GN=TT10 PE=1 SV=1
TRINITY_DN13522_c0_g1_i4	#N/A	TRINITY_DN5816_c0_g1_i7	SNR40_HUMANU5 small nuclear ribonucleoprotein 40 kDa protein OS=Homo sapiens OX=9606 GN=SNRNP40 PE=1 SV=1
TRINITY_DN13522_c0_g1_i7	#N/A	TRINITY_DN5816_c0_g1_i4	SNR40_HUMANU5 small nuclear ribonucleoprotein 40 kDa protein OS=Homo sapiens OX=9606 GN=SNRNP40 PE=1 SV=1
TRINITY_DN13543_c0_g1_i5	XP_021194746.1selenoprotein K-like
TRINITY_DN13543_c0_g1_i1	XP_013161920.1 selenoprotein K-like
TRINITY_DN13537_c0_g1_i1	ADT_DROMEADP,ATP carrier protein OS=Drosophila melanogaster OX=7227 GN=sesB PE=2 SV=4
TRINITY_DN6476_c0_g1_i3	#N/A	TRINITY_DN5823_c0_g1_i4	SNPC3_RATsnRNA-activating protein complex subunit 3 OS=Rattus norvegicus OX=10116 GN=Snapc3 PE=2 SV=1
TRINITY_DN6476_c0_g1_i10	#N/A	TRINITY_DN5823_c0_g2_i1	SNPC3_RATsnRNA-activating protein complex subunit 3 OS=Rattus norvegicus OX=10116 GN=Snapc3 PE=2 SV=1
TRINITY_DN6476_c0_g1_i14	#N/A	TRINITY_DN5805_c0_g1_i5	RUS1_RATRUS1 family protein C16orf58 homolog OS=Rattus norvegicus OX=10116 PE=2 SV=1
TRINITY_DN6476_c0_g1_i4	#N/A	TRINITY_DN5805_c0_g1_i4	RUS1_RATRUS1 family protein C16orf58 homolog OS=Rattus norvegicus OX=10116 PE=2 SV=1
TRINITY_DN6476_c0_g1_i6	#N/A	TRINITY_DN5869_c0_g1_i4	VWA8_MOUSEvon Willebrand factor A domain-containing protein 8 OS=Mus musculus OX=10090 GN=Vwa8 PE=1 SV=2
TRINITY_DN6476_c0_g1_i13	#N/A	TRINITY_DN5869_c0_g1_i3	VWA8_MOUSEvon Willebrand factor A domain-containing protein 8 OS=Mus musculus OX=10090 GN=Vwa8 PE=1 SV=2
TRINITY_DN6423_c0_g1_i1	AP1G1_MOUSEAP-1 complex subunit gamma-1 OS=Mus musculus OX=10090 GN=Ap1g1 PE=1 SV=3
TRINITY_DN6423_c0_g1_i6	AP1G1_MOUSEAP-1 complex subunit gamma-1 OS=Mus musculus OX=10090 GN=Ap1g1 PE=1 SV=3
TRINITY_DN6423_c0_g2_i2	ITPA_AEDAEInosine triphosphate pyrophosphatase OS=Aedes aegypti OX=7159 GN=AAEL008605 PE=3 SV=1
TRINITY_DN6423_c1_g1_i3	#N/A	TRINITY_DN5896_c0_g1_i7	GSTT1_MANSEGlutathione S-transferase 1 OS=Manduca sexta OX=7130 GN=GST1 PE=2 SV=1
TRINITY_DN6423_c1_g2_i5	#N/A	TRINITY_DN5851_c0_g1_i12	SP63_STRPU63 kDa sperm flagellar membrane protein OS=Strongylocentrotus purpuratus OX=7668 PE=2 SV=1
TRINITY_DN6423_c1_g2_i7	#N/A	TRINITY_DN5851_c0_g1_i4	SP63_STRPU63 kDa sperm flagellar membrane protein OS=Strongylocentrotus purpuratus OX=7668 PE=2 SV=1
TRINITY_DN6423_c1_g2_i9	#N/A	TRINITY_DN5814_c0_g1_i6	AK2E4_BOMMOAldo-keto reductase AKR2E4 OS=Bombyx mori OX=7091 GN=akr2e PE=1 SV=1
TRINITY_DN6422_c0_g1_i5	BRAT_DROMEBrain tumor protein OS=Drosophila melanogaster OX=7227 GN=brat PE=1 SV=2
TRINITY_DN6454_c0_g1_i4	PSMD5_BOVIN26S proteasome non-ATPase regulatory subunit 5 OS=Bos taurus OX=9913 GN=PSMD5 PE=2 SV=1
TRINITY_DN6454_c0_g1_i1	PSMD5_MOUSE26S proteasome non-ATPase regulatory subunit 5 OS=Mus musculus OX=10090 GN=Psmd5 PE=1 SV=4
TRINITY_DN6409_c0_g1_i1	NOP14_DROMENucleolar protein 14 homolog OS=Drosophila melanogaster OX=7227 GN=l(3)07882 PE=2 SV=2
TRINITY_DN6409_c0_g2_i2	NOP14_MOUSENucleolar protein 14 OS=Mus musculus OX=10090 GN=Nop14 PE=1 SV=2
TRINITY_DN6427_c0_g1_i2	#N/A	TRINITY_DN5840_c0_g1_i3	KPJ03543.1Calcium-independent phospholipase A2-gamma
TRINITY_DN6427_c0_g2_i7	#N/A	TRINITY_DN5817_c0_g1_i1	KPJ06672.1Cyclic AMP-dependent transcription factor ATF-6 beta
TRINITY_DN6427_c0_g2_i2	#N/A	TRINITY_DN5853_c0_g1_i7	RT14_BOVIN28S ribosomal protein S14, mitochondrial OS=Bos taurus OX=9913 GN=MRPS14 PE=1 SV=1
TRINITY_DN6427_c0_g2_i3	#N/A	TRINITY_DN5886_c0_g1_i9	CUA2B_TENMOLarval cuticle protein A2B OS=Tenebrio molitor OX=7067 PE=1 SV=1
TRINITY_DN6427_c0_g2_i4	#N/A	TRINITY_DN5886_c0_g1_i5	CUA2B_TENMOLarval cuticle protein A2B OS=Tenebrio molitor OX=7067 PE=1 SV=1
TRINITY_DN6427_c0_g2_i5	#N/A	TRINITY_DN5888_c0_g1_i5	MODSP_DROMEModular serine protease OS=Drosophila melanogaster OX=7227 GN=modSP PE=1 SV=2
TRINITY_DN6427_c5_g1_i1	#N/A	TRINITY_DN5878_c0_g1_i7	CU08_LOCMICuticle protein 8 OS=Locusta migratoria OX=7004 PE=1 SV=1
TRINITY_DN6412_c0_g1_i4	CTIF_MOUSECBP80/20-dependent translation initiation factor OS=Mus musculus OX=10090 GN=Ctif PE=1 SV=2
TRINITY_DN6412_c0_g1_i1	CTIF_MOUSECBP80/20-dependent translation initiation factor OS=Mus musculus OX=10090 GN=Ctif PE=1 SV=2
TRINITY_DN6412_c0_g1_i3	CTIF_MOUSECBP80/20-dependent translation initiation factor OS=Mus musculus OX=10090 GN=Ctif PE=1 SV=2
TRINITY_DN6412_c0_g2_i1	#N/A	TRINITY_DN5856_c0_g1_i1	MVD1_DANREDiphosphomevalonate decarboxylase OS=Danio rerio OX=7955 GN=mvd PE=2 SV=1
TRINITY_DN6412_c2_g1_i4	NMNA1_HUMANNicotinamide/nicotinic acid mononucleotide adenylyltransferase 1 OS=Homo sapiens OX=9606 GN=NMNAT1 PE=1 SV=1
TRINITY_DN6412_c2_g1_i6	NMNA1_MOUSENicotinamide/nicotinic acid mononucleotide adenylyltransferase 1 OS=Mus musculus OX=10090 GN=Nmnat1 PE=1 SV=2
TRINITY_DN6412_c2_g1_i3	NMNA1_HUMANNicotinamide/nicotinic acid mononucleotide adenylyltransferase 1 OS=Homo sapiens OX=9606 GN=NMNAT1 PE=1 SV=1
TRINITY_DN6412_c2_g1_i1	NMNA1_HUMANNicotinamide/nicotinic acid mononucleotide adenylyltransferase 1 OS=Homo sapiens OX=9606 GN=NMNAT1 PE=1 SV=1
TRINITY_DN6425_c0_g1_i4	DCPS_BOVINm7GpppX diphosphatase OS=Bos taurus OX=9913 GN=DCPS PE=2 SV=1
TRINITY_DN6475_c0_g1_i7	RPAC2_DROMEProbable DNA-directed RNA polymerases I and III subunit RPAC2 OS=Drosophila melanogaster OX=7227 GN=l(2)37Cg PE=1 SV=1
TRINITY_DN6453_c0_g1_i17	#N/A	TRINITY_DN5832_c0_g1_i8	MCCA_HUMANMethylcrotonoyl-CoA carboxylase subunit alpha, mitochondrial OS=Homo sapiens OX=9606 GN=MCCC1 PE=1 SV=3
TRINITY_DN6453_c0_g1_i16	#N/A	TRINITY_DN5832_c0_g1_i7	MCCA_HUMANMethylcrotonoyl-CoA carboxylase subunit alpha, mitochondrial OS=Homo sapiens OX=9606 GN=MCCC1 PE=1 SV=3
TRINITY_DN6453_c0_g1_i7	#N/A	TRINITY_DN5832_c0_g1_i4	MCCA_MOUSEMethylcrotonoyl-CoA carboxylase subunit alpha, mitochondrial OS=Mus musculus OX=10090 GN=Mccc1 PE=1 SV=2
TRINITY_DN6453_c0_g1_i5	#N/A	TRINITY_DN5857_c0_g1_i5	SPB4_HUMANSerpin B4 OS=Homo sapiens OX=9606 GN=SERPINB4 PE=1 SV=2
TRINITY_DN6482_c0_g1_i6	TRM7_HUMANPutative tRNA (cytidine(32)/guanosine(34)-2'-O)-methyltransferase OS=Homo sapiens OX=9606 GN=FTSJ1 PE=1 SV=2
TRINITY_DN6482_c0_g1_i8	TRM7_HUMANPutative tRNA (cytidine(32)/guanosine(34)-2'-O)-methyltransferase OS=Homo sapiens OX=9606 GN=FTSJ1 PE=1 SV=2
TRINITY_DN6482_c0_g1_i1	TRM7_HUMANPutative tRNA (cytidine(32)/guanosine(34)-2'-O)-methyltransferase OS=Homo sapiens OX=9606 GN=FTSJ1 PE=1 SV=2
TRINITY_DN6482_c0_g1_i10	TRM7_HUMANPutative tRNA (cytidine(32)/guanosine(34)-2'-O)-methyltransferase OS=Homo sapiens OX=9606 GN=FTSJ1 PE=1 SV=2
TRINITY_DN6482_c1_g1_i7	#N/A	TRINITY_DN5880_c0_g2_i1	SYG2_CAEELSynaptogenesis protein syg-2 OS=Caenorhabditis elegans OX=6239 GN=syg-2 PE=1 SV=1
TRINITY_DN6482_c1_g1_i9	#N/A	TRINITY_DN5880_c0_g2_i3	SYG2_CAEELSynaptogenesis protein syg-2 OS=Caenorhabditis elegans OX=6239 GN=syg-2 PE=1 SV=1
TRINITY_DN6482_c1_g1_i5	#N/A	TRINITY_DN5803_c0_g1_i3	XPC_DROMEDNA repair protein complementing XP-C cells homolog OS=Drosophila melanogaster OX=7227 GN=Xpc PE=1 SV=2
TRINITY_DN6497_c0_g1_i1	MED30_AEDAEMediator of RNA polymerase II transcription subunit 30 OS=Aedes aegypti OX=7159 GN=MED30 PE=3 SV=1
TRINITY_DN6497_c0_g2_i2	MED30_AEDAEMediator of RNA polymerase II transcription subunit 30 OS=Aedes aegypti OX=7159 GN=MED30 PE=3 SV=1
TRINITY_DN6403_c0_g1_i2	RDH13_MOUSERetinol dehydrogenase 13 OS=Mus musculus OX=10090 GN=Rdh13 PE=1 SV=1
TRINITY_DN6466_c0_g1_i1	VA53_DOLMAVenom allergen 5.02 (Fragment) OS=Dolichovespula maculata OX=7441 PE=1 SV=3
TRINITY_DN6445_c0_g1_i2	#N/A	TRINITY_DN46548_c0_g1_i2	RYAR_DROMERYamide receptor OS=Drosophila melanogaster OX=7227 GN=RYa-R PE=2 SV=2
TRINITY_DN6445_c0_g1_i8	#N/A	TRINITY_DN46528_c0_g1_i5	TSAP1_HUMANtRNA selenocysteine 1-associated protein 1 OS=Homo sapiens OX=9606 GN=TRNAU1AP PE=1 SV=1
TRINITY_DN6445_c0_g1_i4	#N/A	TRINITY_DN46528_c0_g1_i6	TSAP1_HUMANtRNA selenocysteine 1-associated protein 1 OS=Homo sapiens OX=9606 GN=TRNAU1AP PE=1 SV=1
TRINITY_DN6492_c0_g1_i9	#N/A	TRINITY_DN46536_c0_g1_i2	PRS4_DROME26S proteasome regulatory subunit 4 OS=Drosophila melanogaster OX=7227 GN=Rpt2 PE=1 SV=2
TRINITY_DN6492_c0_g1_i5	RVE54092.1hypothetical protein evm_001215
TRINITY_DN6492_c0_g1_i6	#N/A	TRINITY_DN46536_c0_g2_i1	PRS4_DROME26S proteasome regulatory subunit 4 OS=Drosophila melanogaster OX=7227 GN=Rpt2 PE=1 SV=2
TRINITY_DN6477_c0_g1_i1	ZER1_DROMEProtein zer-1 homolog OS=Drosophila melanogaster OX=7227 GN=CG12084 PE=2 SV=2
TRINITY_DN6477_c0_g1_i2	ZER1_DROMEProtein zer-1 homolog OS=Drosophila melanogaster OX=7227 GN=CG12084 PE=2 SV=2
TRINITY_DN6490_c0_g1_i5	#N/A	TRINITY_DN9637_c0_g2_i1	CEPU1_CHICKProtein CEPU-1 OS=Gallus gallus OX=9031 PE=1 SV=1
TRINITY_DN6490_c0_g1_i1	#N/A	TRINITY_DN9619_c0_g1_i4	ZN112_HUMANZinc finger protein 112 OS=Homo sapiens OX=9606 GN=ZNF112 PE=1 SV=2
TRINITY_DN6490_c0_g1_i2	#N/A	TRINITY_DN9650_c0_g2_i2	PAL1_DROMEPeptidyl-alpha-hydroxyglycine alpha-amidating lyase 1 OS=Drosophila melanogaster OX=7227 GN=Pal1 PE=1 SV=1
TRINITY_DN6490_c1_g1_i18	#N/A	TRINITY_DN9650_c0_g2_i5	PAL1_DROMEPeptidyl-alpha-hydroxyglycine alpha-amidating lyase 1 OS=Drosophila melanogaster OX=7227 GN=Pal1 PE=1 SV=1
TRINITY_DN6490_c1_g1_i16	#N/A	TRINITY_DN9632_c0_g1_i1	EXU_DROVIMaternal protein exuperantia OS=Drosophila virilis OX=7244 GN=exu PE=3 SV=1
TRINITY_DN6434_c0_g1_i11	TBC9B_HUMANTBC1 domain family member 9B OS=Homo sapiens OX=9606 GN=TBC1D9B PE=1 SV=3
TRINITY_DN6434_c0_g1_i1	#N/A	TRINITY_DN9632_c0_g1_i2	EXU_DROVIMaternal protein exuperantia OS=Drosophila virilis OX=7244 GN=exu PE=3 SV=1
TRINITY_DN6434_c0_g1_i13	TBC9B_HUMANTBC1 domain family member 9B OS=Homo sapiens OX=9606 GN=TBC1D9B PE=1 SV=3
TRINITY_DN6434_c0_g2_i2	#N/A	TRINITY_DN9658_c0_g1_i2	ESF2_SCHPOPre-rRNA-processing protein esf2 OS=Schizosaccharomyces pombe (strain 972 / ATCC 24843) OX=284812 GN=esf2 PE=1 SV=1
TRINITY_DN6480_c0_g1_i5	SYDM_RATAspartate--tRNA ligase, mitochondrial OS=Rattus norvegicus OX=10116 GN=Dars2 PE=1 SV=1
TRINITY_DN6480_c0_g1_i3	SYDM_RATAspartate--tRNA ligase, mitochondrial OS=Rattus norvegicus OX=10116 GN=Dars2 PE=1 SV=1
TRINITY_DN6411_c0_g2_i6	#N/A	TRINITY_DN9684_c1_g1_i1	NDUB5_MACFANADH dehydrogenase
TRINITY_DN6411_c0_g2_i2	#N/A	TRINITY_DN9661_c0_g1_i6	CP306_DROMECytochrome P450 306a1 OS=Drosophila melanogaster OX=7227 GN=phm PE=1 SV=1
TRINITY_DN6411_c0_g3_i1	XP_021200402.1nucleoporin NUP188 homolog
TRINITY_DN6411_c1_g1_i1	NU188_XENTRNucleoporin NUP188 homolog OS=Xenopus tropicalis OX=8364 GN=nup188 PE=2 SV=1
TRINITY_DN6411_c1_g1_i3	NU188_XENTRNucleoporin NUP188 homolog OS=Xenopus tropicalis OX=8364 GN=nup188 PE=2 SV=1
TRINITY_DN6416_c0_g1_i7	GTPB2_HUMANGTP-binding protein 2 OS=Homo sapiens OX=9606 GN=GTPBP2 PE=1 SV=1
TRINITY_DN6451_c0_g1_i1	SMC6_HUMANStructural maintenance of chromosomes protein 6 OS=Homo sapiens OX=9606 GN=SMC6 PE=1 SV=2
TRINITY_DN6451_c0_g2_i2	SMC6_HUMANStructural maintenance of chromosomes protein 6 OS=Homo sapiens OX=9606 GN=SMC6 PE=1 SV=2
TRINITY_DN6455_c0_g1_i7	XP_011549014.1PREDICTED: uncharacterized protein LOC105381071 isoform X3
TRINITY_DN6455_c0_g1_i6	#N/A	TRINITY_DN9649_c0_g1_i2	PCNP_MOUSEPEST proteolytic signal-containing nuclear protein OS=Mus musculus OX=10090 GN=Pcnp PE=1 SV=1
TRINITY_DN6455_c0_g1_i8	#N/A	TRINITY_DN9649_c0_g1_i7	XP_013178327.1 PEST proteolytic signal-containing nuclear protein-like
TRINITY_DN6455_c2_g1_i2	#N/A	TRINITY_DN9643_c0_g3_i1	YELF2_DROMEL-dopachrome tautomerase yellow-f2 OS=Drosophila melanogaster OX=7227 GN=yellow-f2 PE=1 SV=2
TRINITY_DN6437_c0_g2_i2	#N/A	TRINITY_DN9699_c1_g1_i1	BLMH_CHICKBleomycin hydrolase OS=Gallus gallus OX=9031 GN=BLMH PE=1 SV=1
TRINITY_DN6437_c0_g2_i6	#N/A	TRINITY_DN9699_c1_g1_i2	BLMH_CHICKBleomycin hydrolase OS=Gallus gallus OX=9031 GN=BLMH PE=1 SV=1
TRINITY_DN6437_c0_g2_i5	#N/A	TRINITY_DN9636_c1_g1_i1	GRIK2_MOUSEGlutamate receptor ionotropic, kainate 2 OS=Mus musculus OX=10090 GN=Grik2 PE=1 SV=4
TRINITY_DN6437_c1_g1_i2	MP2K4_HUMANDual specificity mitogen-activated protein kinase kinase 4 OS=Homo sapiens OX=9606 GN=MAP2K4 PE=1 SV=1
TRINITY_DN6437_c2_g1_i6	#N/A	TRINITY_DN9636_c1_g2_i6	GRIK2_XENLAGlutamate receptor ionotropic, kainate 2 (Fragment) OS=Xenopus laevis OX=8355 GN=grik2 PE=2 SV=1
TRINITY_DN6437_c2_g1_i3	#N/A	TRINITY_DN9696_c0_g1_i7	MED19_AEDAEMediator of RNA polymerase II transcription subunit 19 OS=Aedes aegypti OX=7159 GN=MED19 PE=3 SV=1
TRINITY_DN6405_c0_g1_i1	ORCT_DROMEOrganic cation transporter protein OS=Drosophila melanogaster OX=7227 GN=Orct PE=1 SV=1
TRINITY_DN6405_c0_g1_i3	ORCT_DROMEOrganic cation transporter protein OS=Drosophila melanogaster OX=7227 GN=Orct PE=1 SV=1
TRINITY_DN6464_c0_g1_i1	#N/A	TRINITY_DN9656_c0_g1_i7	PIF1_SCHPOATP-dependent DNA helicase pfh1 OS=Schizosaccharomyces pombe (strain 972 / ATCC 24843) OX=284812 GN=pfh1 PE=1 SV=1
TRINITY_DN6464_c0_g1_i2	PFD4_DROMEProbable prefoldin subunit 4 OS=Drosophila melanogaster OX=7227 GN=Pfdn4 PE=3 SV=1
TRINITY_DN6496_c0_g1_i1	#N/A	TRINITY_DN9631_c0_g1_i4	WOS2_SCHPOProtein wos2 OS=Schizosaccharomyces pombe (strain 972 / ATCC 24843) OX=284812 GN=wos2 PE=2 SV=1
TRINITY_DN6496_c1_g1_i9	#N/A	TRINITY_DN9631_c0_g1_i5	WOS2_SCHPOProtein wos2 OS=Schizosaccharomyces pombe (strain 972 / ATCC 24843) OX=284812 GN=wos2 PE=2 SV=1
TRINITY_DN6496_c1_g1_i11	#N/A	TRINITY_DN9682_c0_g1_i1	WFDC2_CANLFWAP four-disulfide core domain protein 2 OS=Canis lupus familiaris OX=9615 GN=WFDC2 PE=2 SV=1
TRINITY_DN6452_c0_g1_i13	#N/A	TRINITY_DN9682_c0_g2_i6	XP_013198525.1 anosmin-1-like
TRINITY_DN6452_c0_g1_i12	#N/A	TRINITY_DN9616_c0_g1_i1	OWR41159.1putative G-protein coupled receptor 158
TRINITY_DN6452_c1_g1_i1	#N/A	TRINITY_DN9695_c0_g1_i1	LYRM4_MOUSELYR motif-containing protein 4 OS=Mus musculus OX=10090 GN=Lyrm4 PE=1 SV=1
TRINITY_DN6419_c0_g1_i5	FRG1_DROMEProtein FRG1 homolog OS=Drosophila melanogaster OX=7227 GN=FRG1 PE=2 SV=1
TRINITY_DN6419_c0_g1_i8	FRG1_DROMEProtein FRG1 homolog OS=Drosophila melanogaster OX=7227 GN=FRG1 PE=2 SV=1
TRINITY_DN6419_c0_g1_i4	#N/A	TRINITY_DN9654_c0_g2_i1	DPM1_DROMEProbable dolichol-phosphate mannosyltransferase OS=Drosophila melanogaster OX=7227 GN=CG10166 PE=3 SV=1
TRINITY_DN6461_c0_g1_i2	FGFR4_MOUSEFibroblast growth factor receptor 4 OS=Mus musculus OX=10090 GN=Fgfr4 PE=1 SV=3
TRINITY_DN6461_c0_g1_i1	FGFR4_MOUSEFibroblast growth factor receptor 4 OS=Mus musculus OX=10090 GN=Fgfr4 PE=1 SV=3
TRINITY_DN6459_c0_g1_i6	#N/A	TRINITY_DN9660_c0_g1_i10	SEM1_MOUSE26S proteasome complex subunit SEM1 OS=Mus musculus OX=10090 GN=Sem1 PE=3 SV=1
TRINITY_DN6462_c0_g2_i3	#N/A	TRINITY_DN9660_c0_g1_i4	SEM1_MOUSE26S proteasome complex subunit SEM1 OS=Mus musculus OX=10090 GN=Sem1 PE=3 SV=1
TRINITY_DN6481_c0_g1_i4	#N/A	TRINITY_DN9660_c0_g1_i9	SEM1_MOUSE26S proteasome complex subunit SEM1 OS=Mus musculus OX=10090 GN=Sem1 PE=3 SV=1
TRINITY_DN6481_c0_g1_i7	PPAF2_HOLDIPhenoloxidase-activating factor 2 OS=Holotrichia diomphalia OX=33394 GN=PPAF2 PE=1 SV=1
TRINITY_DN6481_c0_g1_i14	#N/A	TRINITY_DN9620_c0_g1_i1	JHBP_MANSEJuvenile hormone-binding protein (Fragment) OS=Manduca sexta OX=7130 GN=JHBP PE=1 SV=2
TRINITY_DN6481_c0_g1_i3	PPAF2_HOLDIPhenoloxidase-activating factor 2 OS=Holotrichia diomphalia OX=33394 GN=PPAF2 PE=1 SV=1
TRINITY_DN6481_c0_g1_i13	PPAF2_HOLDIPhenoloxidase-activating factor 2 OS=Holotrichia diomphalia OX=33394 GN=PPAF2 PE=1 SV=1
TRINITY_DN6499_c0_g1_i6	ZBT17_HUMANZinc finger and BTB domain-containing protein 17 OS=Homo sapiens OX=9606 GN=ZBTB17 PE=1 SV=3
TRINITY_DN6443_c0_g1_i3	#N/A	TRINITY_DN35162_c0_g1_i3	ADI61814.1endonuclease-reverse transcriptase
TRINITY_DN6443_c0_g1_i7	#N/A	TRINITY_DN35162_c0_g1_i10	ADI61814.1endonuclease-reverse transcriptase
TRINITY_DN6443_c0_g1_i5	#N/A	TRINITY_DN35166_c0_g1_i1	Y2R2_DROMEPutative 115 kDa protein in type-1 retrotransposable element R1DM OS=Drosophila melanogaster OX=7227 GN=R1A1-element\ORF2 PE=4 SV=1
TRINITY_DN6426_c0_g1_i1	GALE_HUMANUDP-glucose 4-epimerase OS=Homo sapiens OX=9606 GN=GALE PE=1 SV=2
TRINITY_DN6426_c0_g2_i1	GALE_DROMEUDP-glucose 4-epimerase OS=Drosophila melanogaster OX=7227 GN=Gale PE=1 SV=1
TRINITY_DN6426_c0_g2_i2	GALE_DROMEUDP-glucose 4-epimerase OS=Drosophila melanogaster OX=7227 GN=Gale PE=1 SV=1
TRINITY_DN6487_c0_g1_i1	ASTE_DROMEProtein asteroid OS=Drosophila melanogaster OX=7227 GN=ast PE=2 SV=1
TRINITY_DN6487_c0_g1_i2	ASTE_DROMEProtein asteroid OS=Drosophila melanogaster OX=7227 GN=ast PE=2 SV=1
TRINITY_DN6487_c0_g1_i3	ASTE_DROMEProtein asteroid OS=Drosophila melanogaster OX=7227 GN=ast PE=2 SV=1
TRINITY_DN6487_c0_g1_i5	ASTE_DROMEProtein asteroid OS=Drosophila melanogaster OX=7227 GN=ast PE=2 SV=1
TRINITY_DN6446_c0_g1_i10	#N/A	TRINITY_DN25094_c0_g1_i3	DHGL_DROMEGlucose dehydrogenase
TRINITY_DN6478_c0_g1_i15	EAS_DROMEEthanolamine kinase OS=Drosophila melanogaster OX=7227 GN=eas PE=1 SV=2
TRINITY_DN6478_c0_g1_i12	EAS_DROMEEthanolamine kinase OS=Drosophila melanogaster OX=7227 GN=eas PE=1 SV=2
TRINITY_DN6478_c0_g1_i9	EAS_DROMEEthanolamine kinase OS=Drosophila melanogaster OX=7227 GN=eas PE=1 SV=2
TRINITY_DN6478_c0_g1_i11	EKI2_MOUSEEthanolamine kinase 2 OS=Mus musculus OX=10090 GN=Etnk2 PE=1 SV=1
TRINITY_DN6478_c0_g1_i1	EKI2_HUMANEthanolamine kinase 2 OS=Homo sapiens OX=9606 GN=ETNK2 PE=2 SV=3
TRINITY_DN6478_c0_g1_i13	EKI2_HUMANEthanolamine kinase 2 OS=Homo sapiens OX=9606 GN=ETNK2 PE=2 SV=3
TRINITY_DN6478_c0_g1_i10	EAS_DROMEEthanolamine kinase OS=Drosophila melanogaster OX=7227 GN=eas PE=1 SV=2
TRINITY_DN6478_c0_g1_i5	EKI2_HUMANEthanolamine kinase 2 OS=Homo sapiens OX=9606 GN=ETNK2 PE=2 SV=3
TRINITY_DN6478_c0_g1_i6	EKI2_HUMANEthanolamine kinase 2 OS=Homo sapiens OX=9606 GN=ETNK2 PE=2 SV=3
TRINITY_DN6478_c0_g2_i1	#N/A	TRINITY_DN61582_c0_g1_i1	POLR1_ARATHRetrovirus-related Pol polyprotein from transposon RE1 OS=Arabidopsis thaliana OX=3702 GN=RE1 PE=2 SV=1
TRINITY_DN6473_c0_g1_i3	#N/A	TRINITY_DN97261_c0_g1_i1	RNH_JANSCRibonuclease H OS=Jannaschia sp. (strain CCS1) OX=290400 GN=rnhA PE=3 SV=1
TRINITY_DN6473_c0_g1_i1	#N/A	TRINITY_DN27684_c0_g1_i13	XP_013195491.1 mucin-2-like
TRINITY_DN6471_c0_g1_i6	CUA3A_TENMOLarval cuticle protein A3A OS=Tenebrio molitor OX=7067 PE=1 SV=1
TRINITY_DN6471_c0_g1_i3	CUA3A_TENMOLarval cuticle protein A3A OS=Tenebrio molitor OX=7067 PE=1 SV=1
TRINITY_DN6439_c0_g1_i5	#N/A	TRINITY_DN32571_c0_g1_i1	SCO1_MOUSEProtein SCO1 homolog, mitochondrial OS=Mus musculus OX=10090 GN=Sco1 PE=1 SV=1
TRINITY_DN6439_c0_g1_i3	#N/A	TRINITY_DN5092_c0_g1_i2	CSN1_HUMANCOP9 signalosome complex subunit 1 OS=Homo sapiens OX=9606 GN=GPS1 PE=1 SV=4
TRINITY_DN6439_c0_g2_i2	CYFIP_DROMECytoplasmic FMR1-interacting protein OS=Drosophila melanogaster OX=7227 GN=Sra-1 PE=1 SV=1
TRINITY_DN6439_c1_g1_i8	#N/A	TRINITY_DN5092_c0_g1_i11	CSN1_HUMANCOP9 signalosome complex subunit 1 OS=Homo sapiens OX=9606 GN=GPS1 PE=1 SV=4
TRINITY_DN6439_c1_g1_i9	#N/A	TRINITY_DN5092_c0_g1_i5	CSN1_HUMANCOP9 signalosome complex subunit 1 OS=Homo sapiens OX=9606 GN=GPS1 PE=1 SV=4
TRINITY_DN6439_c1_g1_i7	#N/A	TRINITY_DN5049_c0_g1_i1	MTH5_DROMEProbable G-protein coupled receptor Mth-like 5 OS=Drosophila melanogaster OX=7227 GN=mthl5 PE=2 SV=2
TRINITY_DN6439_c1_g2_i1	#N/A	TRINITY_DN5049_c0_g1_i4	MTH5_DROMEProbable G-protein coupled receptor Mth-like 5 OS=Drosophila melanogaster OX=7227 GN=mthl5 PE=2 SV=2
TRINITY_DN6413_c0_g1_i1	#N/A	TRINITY_DN5058_c0_g1_i7	STAM1_HUMANSignal transducing adapter molecule 1 OS=Homo sapiens OX=9606 GN=STAM PE=1 SV=3
TRINITY_DN6413_c0_g1_i8	#N/A	TRINITY_DN5058_c0_g1_i2	STAM2_MOUSESignal transducing adapter molecule 2 OS=Mus musculus OX=10090 GN=Stam2 PE=1 SV=1
TRINITY_DN6413_c0_g1_i6	#N/A	TRINITY_DN5058_c0_g1_i9	STAM1_HUMANSignal transducing adapter molecule 1 OS=Homo sapiens OX=9606 GN=STAM PE=1 SV=3
TRINITY_DN6413_c1_g1_i8	#N/A	TRINITY_DN5058_c2_g1_i3	CNGA_DROMECyclic nucleotide-gated cation channel subunit A OS=Drosophila melanogaster OX=7227 GN=CngA PE=2 SV=2
TRINITY_DN6413_c1_g1_i11	#N/A	TRINITY_DN5058_c2_g1_i12	CNGA_DROMECyclic nucleotide-gated cation channel subunit A OS=Drosophila melanogaster OX=7227 GN=CngA PE=2 SV=2
TRINITY_DN6413_c1_g1_i7	TFDP1_HUMANTranscription factor Dp-1 OS=Homo sapiens OX=9606 GN=TFDP1 PE=1 SV=1
TRINITY_DN6413_c1_g1_i1	TFDP1_HUMANTranscription factor Dp-1 OS=Homo sapiens OX=9606 GN=TFDP1 PE=1 SV=1
TRINITY_DN6413_c1_g1_i9	#N/A	TRINITY_DN5030_c0_g1_i3	RIFK_DROMEPutative riboflavin kinase OS=Drosophila melanogaster OX=7227 GN=anon-84Ea PE=2 SV=1
TRINITY_DN6413_c1_g1_i3	#N/A	TRINITY_DN5030_c0_g1_i4	RIFK_DROMEPutative riboflavin kinase OS=Drosophila melanogaster OX=7227 GN=anon-84Ea PE=2 SV=1
TRINITY_DN6441_c0_g1_i6	VKOR1_BOVINVitamin K epoxide reductase complex subunit 1 OS=Bos taurus OX=9913 GN=VKORC1 PE=2 SV=1
TRINITY_DN6441_c0_g2_i1	#N/A	TRINITY_DN5065_c0_g1_i3	XP_008189351.1 ATP-dependent DNA helicase PIF1-like
TRINITY_DN6406_c0_g1_i9	#N/A	TRINITY_DN5065_c0_g1_i1	XP_008189351.1 ATP-dependent DNA helicase PIF1-like
TRINITY_DN6406_c0_g1_i5	#N/A	TRINITY_DN5065_c1_g1_i6	XP_008189351.1 ATP-dependent DNA helicase PIF1-like
TRINITY_DN6406_c0_g1_i6	#N/A	TRINITY_DN5065_c1_g1_i4	XP_008189351.1 ATP-dependent DNA helicase PIF1-like
TRINITY_DN6448_c0_g2_i1	#N/A	TRINITY_DN5062_c0_g1_i4	S26A5_HUMANPrestin OS=Homo sapiens OX=9606 GN=SLC26A5 PE=2 SV=1
TRINITY_DN6448_c0_g3_i2	#N/A	TRINITY_DN5062_c0_g1_i11	S26A5_HUMANPrestin OS=Homo sapiens OX=9606 GN=SLC26A5 PE=2 SV=1
TRINITY_DN6436_c0_g3_i1	ZN713_HUMANZinc finger protein 713 OS=Homo sapiens OX=9606 GN=ZNF713 PE=2 SV=1
TRINITY_DN6401_c1_g2_i1	#N/A	TRINITY_DN5008_c0_g1_i6	PPB_BOMMOMembrane-bound alkaline phosphatase OS=Bombyx mori OX=7091 GN=Alp-m PE=1 SV=4
TRINITY_DN6467_c0_g1_i3	GON4L_MOUSEGON-4-like protein OS=Mus musculus OX=10090 GN=Gon4l PE=1 SV=3
TRINITY_DN6485_c0_g1_i1	#N/A	TRINITY_DN5026_c0_g1_i7	AN32A_DROPSAcidic leucine-rich nuclear phosphoprotein 32 family member A OS=Drosophila pseudoobscura pseudoobscura OX=46245 GN=Anp32a PE=3 SV=2
TRINITY_DN6483_c0_g2_i1	XP_021182941.1ATP-sensitive inward rectifier potassium channel 12-like
TRINITY_DN6410_c0_g1_i10	#N/A	TRINITY_DN5050_c0_g1_i2	ADT_DROMEADP,ATP carrier protein OS=Drosophila melanogaster OX=7227 GN=sesB PE=2 SV=4
TRINITY_DN6410_c0_g1_i16	TBCD1_BOVINTBC1 domain family member 1 OS=Bos taurus OX=9913 GN=TBC1D1 PE=2 SV=2
TRINITY_DN6410_c0_g1_i4	TBCD1_BOVINTBC1 domain family member 1 OS=Bos taurus OX=9913 GN=TBC1D1 PE=2 SV=2
TRINITY_DN6410_c0_g1_i6	#N/A	TRINITY_DN5069_c0_g1_i5	LILI_DROMEProtein Lilipod OS=Drosophila melanogaster OX=7227 GN=lili PE=2 SV=1
TRINITY_DN6470_c0_g1_i6	#N/A	TRINITY_DN5069_c0_g1_i2	LILI_DROMEProtein Lilipod OS=Drosophila melanogaster OX=7227 GN=lili PE=2 SV=1
TRINITY_DN6470_c0_g1_i12	#N/A	TRINITY_DN5006_c0_g1_i4	PRP4_PONABU4/U6 small nuclear ribonucleoprotein Prp4 OS=Pongo abelii OX=9601 GN=PRPF4 PE=2 SV=1
TRINITY_DN6420_c0_g1_i2	ZC3HE_BOVINZinc finger CCCH domain-containing protein 14 OS=Bos taurus OX=9913 GN=ZC3H14 PE=2 SV=2
TRINITY_DN6420_c0_g1_i9	ZC3HE_MOUSEZinc finger CCCH domain-containing protein 14 OS=Mus musculus OX=10090 GN=Zc3h14 PE=1 SV=1
TRINITY_DN6420_c1_g1_i1	#N/A	TRINITY_DN5034_c0_g1_i2	THAP1_THAPIAllergen Tha p 1 OS=Thaumetopoea pityocampa OX=208016 PE=1 SV=1
TRINITY_DN6479_c0_g1_i9	#N/A	TRINITY_DN5051_c0_g1_i8	CY561_PIGCytochrome b561 OS=Sus scrofa OX=9823 GN=CYB561 PE=2 SV=1
TRINITY_DN6479_c0_g1_i3	#N/A	TRINITY_DN5051_c0_g1_i1	CY561_PIGCytochrome b561 OS=Sus scrofa OX=9823 GN=CYB561 PE=2 SV=1
TRINITY_DN6479_c0_g1_i5	#N/A	TRINITY_DN5051_c0_g1_i4	CY561_PIGCytochrome b561 OS=Sus scrofa OX=9823 GN=CYB561 PE=2 SV=1
TRINITY_DN6457_c0_g1_i1	#N/A	TRINITY_DN5051_c0_g1_i2	CY561_PIGCytochrome b561 OS=Sus scrofa OX=9823 GN=CYB561 PE=2 SV=1
TRINITY_DN6457_c0_g1_i2	#N/A	TRINITY_DN5051_c0_g1_i9	CY561_PIGCytochrome b561 OS=Sus scrofa OX=9823 GN=CYB561 PE=2 SV=1
TRINITY_DN6457_c0_g2_i1	#N/A	TRINITY_DN5051_c0_g1_i6	CY561_PIGCytochrome b561 OS=Sus scrofa OX=9823 GN=CYB561 PE=2 SV=1
TRINITY_DN6472_c0_g1_i1	#N/A	TRINITY_DN5036_c0_g1_i7	SETMR_HUMANHistone-lysine N-methyltransferase SETMAR OS=Homo sapiens OX=9606 GN=SETMAR PE=1 SV=2
TRINITY_DN6491_c0_g2_i1	RRP1L_DROMERibosomal RNA processing protein 1 homolog OS=Drosophila melanogaster OX=7227 GN=Nnp-1 PE=1 SV=1
TRINITY_DN6486_c0_g1_i7	AMERL_MOUSEAMMECR1-like protein OS=Mus musculus OX=10090 GN=Ammecr1l PE=1 SV=1
TRINITY_DN6486_c0_g1_i6	AMERL_MOUSEAMMECR1-like protein OS=Mus musculus OX=10090 GN=Ammecr1l PE=1 SV=1
TRINITY_DN6424_c0_g1_i9	PDCD2_RATProgrammed cell death protein 2 OS=Rattus norvegicus OX=10116 GN=Pdcd2 PE=2 SV=2
TRINITY_DN6424_c0_g1_i3	PDCD2_BOVINProgrammed cell death protein 2 OS=Bos taurus OX=9913 GN=PDCD2 PE=2 SV=1
TRINITY_DN6424_c0_g1_i11	PDCD2_RATProgrammed cell death protein 2 OS=Rattus norvegicus OX=10116 GN=Pdcd2 PE=2 SV=2
TRINITY_DN6424_c0_g1_i8	PDCD2_RATProgrammed cell death protein 2 OS=Rattus norvegicus OX=10116 GN=Pdcd2 PE=2 SV=2
TRINITY_DN6432_c0_g1_i6	#N/A	TRINITY_DN5033_c0_g2_i1	FAN_MOUSEProtein FAN OS=Mus musculus OX=10090 GN=Nsmaf PE=1 SV=2
TRINITY_DN6432_c0_g1_i2	#N/A	TRINITY_DN5000_c0_g1_i11	DSCL_DROMEDown syndrome cell adhesion molecule-like protein Dscam2 OS=Drosophila melanogaster OX=7227 GN=Dscam2 PE=2 SV=3
TRINITY_DN6432_c0_g1_i18	#N/A	TRINITY_DN5005_c0_g1_i6	ASCC3_CHICKActivating signal cointegrator 1 complex subunit 3 OS=Gallus gallus OX=9031 GN=ascc3 PE=3 SV=2
TRINITY_DN6432_c0_g1_i3	#N/A	TRINITY_DN5005_c0_g1_i9	ASCC3_CHICKActivating signal cointegrator 1 complex subunit 3 OS=Gallus gallus OX=9031 GN=ascc3 PE=3 SV=2
TRINITY_DN6432_c0_g1_i5	#N/A	TRINITY_DN5096_c0_g1_i6	DCR1C_HUMANProtein artemis OS=Homo sapiens OX=9606 GN=DCLRE1C PE=1 SV=2
TRINITY_DN6404_c0_g1_i3	#N/A	TRINITY_DN5096_c0_g1_i7	DCR1C_HUMANProtein artemis OS=Homo sapiens OX=9606 GN=DCLRE1C PE=1 SV=2
TRINITY_DN6404_c0_g1_i2	#N/A	TRINITY_DN5063_c0_g1_i10	DGKQ_HUMANDiacylglycerol kinase theta OS=Homo sapiens OX=9606 GN=DGKQ PE=1 SV=2
TRINITY_DN6421_c0_g1_i2	CSAD_HUMANCysteine sulfinic acid decarboxylase OS=Homo sapiens OX=9606 GN=CSAD PE=1 SV=2
TRINITY_DN6421_c0_g1_i1	CSAD_HUMANCysteine sulfinic acid decarboxylase OS=Homo sapiens OX=9606 GN=CSAD PE=1 SV=2
TRINITY_DN6421_c0_g2_i1	#N/A	TRINITY_DN5063_c0_g1_i7	DGKQ_HUMANDiacylglycerol kinase theta OS=Homo sapiens OX=9606 GN=DGKQ PE=1 SV=2
TRINITY_DN6484_c0_g1_i5	#N/A	TRINITY_DN5063_c0_g1_i11	DGKQ_HUMANDiacylglycerol kinase theta OS=Homo sapiens OX=9606 GN=DGKQ PE=1 SV=2
TRINITY_DN6484_c0_g1_i2	#N/A	TRINITY_DN5063_c0_g1_i9	DGKQ_MOUSEDiacylglycerol kinase theta OS=Mus musculus OX=10090 GN=Dgkq PE=1 SV=1
TRINITY_DN6484_c0_g1_i11	#N/A	TRINITY_DN5063_c0_g2_i1	XP_026727205.1diacylglycerol kinase theta isoform X6
TRINITY_DN6484_c0_g1_i8	#N/A	TRINITY_DN5013_c0_g2_i3	UBA5_BOMMOUbiquitin-like modifier-activating enzyme 5 OS=Bombyx mori OX=7091 PE=2 SV=1
TRINITY_DN6484_c0_g1_i6	#N/A	TRINITY_DN5077_c0_g1_i2	DSCL1_HUMANDown syndrome cell adhesion molecule-like protein 1 OS=Homo sapiens OX=9606 GN=DSCAML1 PE=1 SV=2
TRINITY_DN6484_c1_g1_i1	#N/A	TRINITY_DN5010_c0_g1_i14	PX11C_HUMANPeroxisomal membrane protein 11C OS=Homo sapiens OX=9606 GN=PEX11G PE=1 SV=1
TRINITY_DN6484_c1_g1_i2	#N/A	TRINITY_DN5010_c0_g1_i4	PX11C_HUMANPeroxisomal membrane protein 11C OS=Homo sapiens OX=9606 GN=PEX11G PE=1 SV=1
TRINITY_DN6414_c0_g1_i6	FKBP6_DROMEInactive peptidyl-prolyl cis-trans isomerase shutdown OS=Drosophila melanogaster OX=7227 GN=shu PE=1 SV=1
TRINITY_DN6414_c0_g1_i7	FKBP6_DROMEInactive peptidyl-prolyl cis-trans isomerase shutdown OS=Drosophila melanogaster OX=7227 GN=shu PE=1 SV=1
TRINITY_DN6414_c0_g3_i1	FKBP6_DROMEInactive peptidyl-prolyl cis-trans isomerase shutdown OS=Drosophila melanogaster OX=7227 GN=shu PE=1 SV=1
TRINITY_DN6414_c1_g2_i5	#N/A	TRINITY_DN5068_c0_g1_i3	SPRI_DROMEProtein sprint OS=Drosophila melanogaster OX=7227 GN=spri PE=2 SV=3
TRINITY_DN6414_c1_g2_i4	#N/A	TRINITY_DN5068_c1_g1_i1	KOB68639.1Protein sprint
TRINITY_DN6494_c0_g1_i9	FUSED_DROMESerine/threonine-protein kinase fused OS=Drosophila melanogaster OX=7227 GN=fu PE=1 SV=2
TRINITY_DN6494_c0_g1_i3	FUSED_DROMESerine/threonine-protein kinase fused OS=Drosophila melanogaster OX=7227 GN=fu PE=1 SV=2
TRINITY_DN6402_c0_g1_i5	#N/A	TRINITY_DN5059_c0_g1_i10	WWOX_DANREWW domain-containing oxidoreductase OS=Danio rerio OX=7955 GN=wwox PE=2 SV=1
TRINITY_DN6498_c0_g1_i3	#N/A	TRINITY_DN5059_c0_g1_i9	WWOX_DROMEWW domain-containing oxidoreductase OS=Drosophila melanogaster OX=7227 GN=Wwox PE=2 SV=1
TRINITY_DN6498_c1_g1_i3	RM39_DROME39S ribosomal protein L39, mitochondrial OS=Drosophila melanogaster OX=7227 GN=mRpL39 PE=2 SV=2
TRINITY_DN6435_c0_g1_i5	#N/A	TRINITY_DN5082_c0_g1_i7	HDHD1_HUMANPseudouridine-5'-phosphatase OS=Homo sapiens OX=9606 GN=PUDP PE=1 SV=3
TRINITY_DN6435_c0_g1_i2	#N/A	TRINITY_DN5082_c0_g1_i3	HDHD1_HUMANPseudouridine-5'-phosphatase OS=Homo sapiens OX=9606 GN=PUDP PE=1 SV=3
TRINITY_DN6435_c0_g1_i18	#N/A	TRINITY_DN5082_c0_g1_i5	HDHD1_HUMANPseudouridine-5'-phosphatase OS=Homo sapiens OX=9606 GN=PUDP PE=1 SV=3
TRINITY_DN6435_c0_g1_i6	#N/A	TRINITY_DN5082_c0_g1_i2	GS1_DROMEProbable pseudouridine-5'-phosphatase OS=Drosophila melanogaster OX=7227 GN=Gs1l PE=2 SV=2
TRINITY_DN6435_c0_g1_i9	#N/A	TRINITY_DN5098_c1_g1_i1	RERGL_DANRERas-related and estrogen-regulated growth inhibitor-like protein OS=Danio rerio OX=7955 GN=rergl PE=2 SV=1
TRINITY_DN6435_c0_g1_i13	#N/A	TRINITY_DN5075_c0_g1_i4	WASC3_MOUSEWASH complex subunit 3 OS=Mus musculus OX=10090 GN=Washc3 PE=1 SV=1
TRINITY_DN6489_c0_g2_i4	#N/A	TRINITY_DN5075_c0_g1_i1	WASC3_DROMEWASH complex subunit 3 OS=Drosophila melanogaster OX=7227 GN=CCDC53 PE=1 SV=2
TRINITY_DN6489_c0_g2_i6	#N/A	TRINITY_DN5075_c0_g1_i5	WASC3_MOUSEWASH complex subunit 3 OS=Mus musculus OX=10090 GN=Washc3 PE=1 SV=1
TRINITY_DN6444_c0_g1_i2	CONN_DROMEConnectin OS=Drosophila melanogaster OX=7227 GN=Con PE=2 SV=2
TRINITY_DN6418_c1_g1_i4	#N/A	TRINITY_DN5085_c0_g1_i9	PYRD1_DROMEPyridine nucleotide-disulfide oxidoreductase domain-containing protein 1 OS=Drosophila melanogaster OX=7227 GN=Pyroxd1 PE=2 SV=1
TRINITY_DN6417_c0_g1_i10	TX11A_CORWEU-scoloptoxin(01)-Cw1a OS=Cormocephalus westwoodi OX=1096223 PE=3 SV=1
TRINITY_DN6417_c0_g1_i3	TX11A_CORWEU-scoloptoxin(01)-Cw1a OS=Cormocephalus westwoodi OX=1096223 PE=3 SV=1
TRINITY_DN6417_c0_g1_i9	#N/A	TRINITY_DN5085_c0_g1_i2	PYRD1_DROMEPyridine nucleotide-disulfide oxidoreductase domain-containing protein 1 OS=Drosophila melanogaster OX=7227 GN=Pyroxd1 PE=2 SV=1
TRINITY_DN6417_c0_g1_i5	TX11A_CORWEU-scoloptoxin(01)-Cw1a OS=Cormocephalus westwoodi OX=1096223 PE=3 SV=1
TRINITY_DN6417_c1_g1_i1	#N/A	TRINITY_DN5045_c0_g2_i5	ACH1_SCHGRAcetylcholine receptor subunit alpha-L1 OS=Schistocerca gregaria OX=7010 PE=2 SV=1
TRINITY_DN6429_c0_g1_i5	RS16_SPOFR40S ribosomal protein S16 OS=Spodoptera frugiperda OX=7108 GN=RpS16 PE=2 SV=1
TRINITY_DN6429_c0_g1_i10	RS16_SPOFR40S ribosomal protein S16 OS=Spodoptera frugiperda OX=7108 GN=RpS16 PE=2 SV=1
TRINITY_DN6463_c0_g1_i1	#N/A	TRINITY_DN5021_c1_g1_i2	PM34_HUMANPeroxisomal membrane protein PMP34 OS=Homo sapiens OX=9606 GN=SLC25A17 PE=1 SV=1
TRINITY_DN6447_c0_g1_i12	#N/A	TRINITY_DN5042_c0_g1_i6	ZC12C_HUMANProbable ribonuclease ZC3H12C OS=Homo sapiens OX=9606 GN=ZC3H12C PE=1 SV=2
TRINITY_DN6447_c0_g1_i17	#N/A	TRINITY_DN5042_c0_g1_i4	ZC12D_MOUSEProbable ribonuclease ZC3H12D OS=Mus musculus OX=10090 GN=Zc3h12d PE=2 SV=2
TRINITY_DN6430_c0_g1_i10	#N/A	TRINITY_DN5042_c0_g1_i14	ZC12D_MOUSEProbable ribonuclease ZC3H12D OS=Mus musculus OX=10090 GN=Zc3h12d PE=2 SV=2
TRINITY_DN6430_c0_g1_i9	TIPIN_DROMEProtein TIPIN homolog OS=Drosophila melanogaster OX=7227 GN=CG10336 PE=2 SV=2
TRINITY_DN6430_c0_g1_i4	#N/A	TRINITY_DN5042_c0_g1_i1	ZC12D_MOUSEProbable ribonuclease ZC3H12D OS=Mus musculus OX=10090 GN=Zc3h12d PE=2 SV=2
TRINITY_DN6430_c0_g1_i3	#N/A	TRINITY_DN5015_c0_g1_i3	XP_028177355.1uncharacterized protein C05D11.1-like
TRINITY_DN6456_c0_g1_i1	LCSB_PURLIHighly reducing polyketide synthase lcsB OS=Purpureocillium lilacinum OX=33203 GN=lcsB PE=2 SV=1
TRINITY_DN6450_c0_g3_i1	#N/A	TRINITY_DN5095_c0_g1_i6	RL5_BOMMO60S ribosomal protein L5 OS=Bombyx mori OX=7091 GN=RpL5 PE=2 SV=1
TRINITY_DN6408_c0_g2_i3	DDX27_BOVINProbable ATP-dependent RNA helicase DDX27 OS=Bos taurus OX=9913 GN=DDX27 PE=2 SV=1
TRINITY_DN6408_c0_g2_i2	XP_021194348.1probable ATP-dependent RNA helicase DDX27
TRINITY_DN6408_c0_g2_i1	XP_021194348.1probable ATP-dependent RNA helicase DDX27
TRINITY_DN6408_c1_g1_i4	#N/A	TRINITY_DN5093_c0_g1_i5	NDUB2_BOVINNADH dehydrogenase
TRINITY_DN6468_c0_g1_i4	#N/A	TRINITY_DN5055_c0_g1_i3	EST1_CULPIEsterase B1 OS=Culex pipiens OX=7175 GN=B1 PE=3 SV=1
TRINITY_DN6468_c0_g1_i3	#N/A	TRINITY_DN5088_c0_g1_i13	DOCK7_HUMANDedicator of cytokinesis protein 7 OS=Homo sapiens OX=9606 GN=DOCK7 PE=1 SV=4
TRINITY_DN6468_c0_g1_i6	#N/A	TRINITY_DN5088_c0_g1_i2	DOCK7_HUMANDedicator of cytokinesis protein 7 OS=Homo sapiens OX=9606 GN=DOCK7 PE=1 SV=4
TRINITY_DN6468_c0_g1_i9	#N/A	TRINITY_DN5088_c0_g1_i8	DOCK7_HUMANDedicator of cytokinesis protein 7 OS=Homo sapiens OX=9606 GN=DOCK7 PE=1 SV=4
TRINITY_DN6468_c0_g1_i13	#N/A	TRINITY_DN5002_c0_g1_i1	XP_013186567.1 titin
TRINITY_DN6433_c0_g2_i1	#N/A	TRINITY_DN5081_c0_g1_i2	KPI93146.1Dorsal-ventral patterning protein tolloid
TRINITY_DN2902_c0_g1_i4	PGDH_MACFA15-hydroxyprostaglandin dehydrogenase
TRINITY_DN2902_c0_g1_i2	PGDH_MACFA15-hydroxyprostaglandin dehydrogenase
TRINITY_DN2902_c5_g1_i2	#N/A	TRINITY_DN5064_c0_g1_i5	NUP43_HUMANNucleoporin Nup43 OS=Homo sapiens OX=9606 GN=NUP43 PE=1 SV=1
TRINITY_DN2925_c0_g1_i3	NLP_DROMENucleoplasmin-like protein OS=Drosophila melanogaster OX=7227 GN=Nlp PE=1 SV=1
TRINITY_DN2925_c0_g2_i1	#N/A	TRINITY_DN5053_c0_g1_i1	GPDM_HUMANGlycerol-3-phosphate dehydrogenase, mitochondrial OS=Homo sapiens OX=9606 GN=GPD2 PE=1 SV=3
TRINITY_DN2962_c0_g1_i2	#N/A	TRINITY_DN5053_c0_g1_i5	GPDM_HUMANGlycerol-3-phosphate dehydrogenase, mitochondrial OS=Homo sapiens OX=9606 GN=GPD2 PE=1 SV=3
TRINITY_DN2962_c0_g2_i1	ZMIZ1_HUMANZinc finger MIZ domain-containing protein 1 OS=Homo sapiens OX=9606 GN=ZMIZ1 PE=1 SV=3
TRINITY_DN2962_c0_g2_i6	ZMIZ1_HUMANZinc finger MIZ domain-containing protein 1 OS=Homo sapiens OX=9606 GN=ZMIZ1 PE=1 SV=3
TRINITY_DN2946_c0_g1_i5	#N/A	TRINITY_DN5053_c1_g1_i3	XP_013162059.1PREDICTED: uncharacterized protein LOC106113728
TRINITY_DN2946_c0_g1_i4	#N/A	TRINITY_DN29022_c0_g1_i3	SCN60_DROMESodium channel protein 60E OS=Drosophila melanogaster OX=7227 GN=NaCP60E PE=2 SV=6
TRINITY_DN2921_c0_g1_i19	#N/A	TRINITY_DN51285_c0_g1_i1	FUZZY_XENTRProtein fuzzy homolog OS=Xenopus tropicalis OX=8364 GN=fuz PE=1 SV=1
TRINITY_DN2921_c0_g1_i27	ITSN1_MOUSEIntersectin-1 OS=Mus musculus OX=10090 GN=Itsn1 PE=1 SV=2
TRINITY_DN2921_c0_g1_i6	ITSN1_RATIntersectin-1 OS=Rattus norvegicus OX=10116 GN=Itsn1 PE=1 SV=2
TRINITY_DN2919_c0_g1_i3	KPI95574.1 Metabotropic glutamate receptor 3
TRINITY_DN2919_c0_g1_i2	XP_026499632.1metabotropic glutamate receptor 6 isoform X3
TRINITY_DN2919_c0_g1_i6	KPI95574.1 Metabotropic glutamate receptor 3
TRINITY_DN2919_c0_g1_i1	XP_026499632.1metabotropic glutamate receptor 6 isoform X3
TRINITY_DN2919_c0_g1_i4	KPI95574.1 Metabotropic glutamate receptor 3
TRINITY_DN2984_c0_g1_i6	#N/A	TRINITY_DN17233_c0_g1_i4	YSM6_CAEELPutative uncharacterized transposon-derived protein F52C9.6 OS=Caenorhabditis elegans OX=6239 GN=F52C9.6 PE=5 SV=1
TRINITY_DN2984_c0_g1_i9	#N/A	TRINITY_DN17198_c0_g1_i4	SGT1_HUMANProtein SGT1 homolog OS=Homo sapiens OX=9606 GN=SUGT1 PE=1 SV=3
TRINITY_DN2953_c0_g1_i7	MBRL_HUMANMembralin OS=Homo sapiens OX=9606 GN=TMEM259 PE=1 SV=1
TRINITY_DN2953_c0_g1_i4	MBRL_HUMANMembralin OS=Homo sapiens OX=9606 GN=TMEM259 PE=1 SV=1
TRINITY_DN2961_c0_g1_i4	#N/A	TRINITY_DN17243_c0_g1_i9	DIHR_MANSEDiuretic hormone receptor OS=Manduca sexta OX=7130 PE=2 SV=1
TRINITY_DN2961_c0_g1_i3	#N/A	TRINITY_DN17243_c0_g1_i3	DIHR_MANSEDiuretic hormone receptor OS=Manduca sexta OX=7130 PE=2 SV=1
TRINITY_DN2961_c0_g2_i5	#N/A	TRINITY_DN17164_c0_g2_i3	NDUB3_PONPYNADH dehydrogenase
TRINITY_DN2961_c0_g2_i1	#N/A	TRINITY_DN17164_c0_g2_i2	NDUB3_PONPYNADH dehydrogenase
TRINITY_DN2961_c0_g3_i3	#N/A	TRINITY_DN17161_c0_g1_i5	THAP1_THAPIAllergen Tha p 1 OS=Thaumetopoea pityocampa OX=208016 PE=1 SV=1
TRINITY_DN2961_c0_g3_i1	#N/A	TRINITY_DN17161_c0_g1_i6	THAP1_THAPIAllergen Tha p 1 OS=Thaumetopoea pityocampa OX=208016 PE=1 SV=1
TRINITY_DN2961_c0_g3_i2	#N/A	TRINITY_DN76547_c0_g1_i1	GFL_ARATH109 kDa U5 small nuclear ribonucleoprotein component GFL OS=Arabidopsis thaliana OX=3702 GN=GFL PE=2 SV=1
TRINITY_DN2961_c1_g1_i7	#N/A	TRINITY_DN76543_c0_g2_i1	ZN564_HUMANZinc finger protein 564 OS=Homo sapiens OX=9606 GN=ZNF564 PE=1 SV=1
TRINITY_DN2961_c1_g1_i6	#N/A	TRINITY_DN94051_c0_g1_i6	MOS1T_DROMAMariner Mos1 transposase OS=Drosophila mauritiana OX=7226 GN=mariner\T PE=1 SV=1
TRINITY_DN2961_c1_g1_i9	#N/A	TRINITY_DN7664_c0_g1_i6	SETMR_HUMANHistone-lysine N-methyltransferase SETMAR OS=Homo sapiens OX=9606 GN=SETMAR PE=1 SV=2
TRINITY_DN2971_c0_g1_i10	SL9A7_MOUSESodium/hydrogen exchanger 7 OS=Mus musculus OX=10090 GN=Slc9a7 PE=1 SV=1
TRINITY_DN2971_c0_g1_i3	SL9A7_MOUSESodium/hydrogen exchanger 7 OS=Mus musculus OX=10090 GN=Slc9a7 PE=1 SV=1
TRINITY_DN2971_c0_g1_i8	#N/A	TRINITY_DN7664_c1_g1_i4	MOS1T_DROMAMariner Mos1 transposase OS=Drosophila mauritiana OX=7226 GN=mariner\T PE=1 SV=1
TRINITY_DN2971_c0_g1_i4	#N/A	TRINITY_DN7664_c1_g1_i10	SETMR_HUMANHistone-lysine N-methyltransferase SETMAR OS=Homo sapiens OX=9606 GN=SETMAR PE=1 SV=2
TRINITY_DN2971_c1_g1_i8	AGM1_PIGPhosphoacetylglucosamine mutase OS=Sus scrofa OX=9823 GN=PGM3 PE=1 SV=2
TRINITY_DN2971_c1_g1_i5	#N/A	TRINITY_DN7683_c0_g2_i7	UCHL5_BOVINUbiquitin carboxyl-terminal hydrolase isozyme L5 OS=Bos taurus OX=9913 GN=UCHL5 PE=2 SV=1
TRINITY_DN2971_c1_g1_i6	AGM1_PIGPhosphoacetylglucosamine mutase OS=Sus scrofa OX=9823 GN=PGM3 PE=1 SV=2
TRINITY_DN2971_c2_g1_i5	#N/A	TRINITY_DN7667_c0_g1_i2	CALM_LOCMICalmodulin OS=Locusta migratoria OX=7004 PE=1 SV=2
TRINITY_DN2971_c16_g1_i7	#N/A	TRINITY_DN7667_c0_g1_i4	CALM_LOCMICalmodulin OS=Locusta migratoria OX=7004 PE=1 SV=2
TRINITY_DN2971_c16_g1_i6	#N/A	TRINITY_DN7667_c0_g1_i11	CALM_STRIECalmodulin OS=Strongylocentrotus intermedius OX=7667 PE=2 SV=3
TRINITY_DN2937_c0_g1_i2	NTH_CHICKEndonuclease III-like protein 1 OS=Gallus gallus OX=9031 GN=NTHL1 PE=2 SV=1
TRINITY_DN2937_c0_g1_i10	NTH_CHICKEndonuclease III-like protein 1 OS=Gallus gallus OX=9031 GN=NTHL1 PE=2 SV=1
TRINITY_DN2955_c0_g1_i1	TSN7_MOUSETetraspanin-7 OS=Mus musculus OX=10090 GN=Tspan7 PE=1 SV=2
TRINITY_DN2955_c0_g1_i4	#N/A	TRINITY_DN7700_c1_g1_i4	CYSP3_DICDICysteine proteinase 3 OS=Dictyostelium discoideum OX=44689 GN=cprC PE=3 SV=2
TRINITY_DN2955_c0_g1_i2	#N/A	TRINITY_DN7670_c0_g1_i1	EGLN1_RATEgl nine homolog 1 (Fragment) OS=Rattus norvegicus OX=10116 GN=Egln1 PE=2 SV=2
TRINITY_DN2955_c0_g1_i3	#N/A	TRINITY_DN7622_c0_g1_i6	XP_026323685.1uncharacterized protein LOC113232975
TRINITY_DN2954_c0_g1_i9	LMTK1_MOUSESerine/threonine-protein kinase LMTK1 OS=Mus musculus OX=10090 GN=Aatk PE=1 SV=1
TRINITY_DN2954_c0_g1_i1	#N/A	TRINITY_DN7633_c0_g1_i2	PIHD2_DANREPIH1 domain-containing protein 2 OS=Danio rerio OX=7955 GN=pih1d2 PE=2 SV=1
TRINITY_DN2954_c0_g1_i14	LMTK1_MOUSESerine/threonine-protein kinase LMTK1 OS=Mus musculus OX=10090 GN=Aatk PE=1 SV=1
TRINITY_DN2915_c0_g1_i2	TREA_BOMMOTrehalase OS=Bombyx mori OX=7091 PE=1 SV=1
TRINITY_DN2915_c0_g1_i4	TREA_BOMMOTrehalase OS=Bombyx mori OX=7091 PE=1 SV=1
TRINITY_DN2965_c0_g1_i7	AL7A1_CAEELPutative aldehyde dehydrogenase family 7 member A1 homolog OS=Caenorhabditis elegans OX=6239 GN=alh-9 PE=3 SV=2
TRINITY_DN2927_c0_g1_i4	#N/A	TRINITY_DN7653_c0_g1_i4	F151A_RATProtein FAM151A OS=Rattus norvegicus OX=10116 GN=Fam151a PE=2 SV=1
TRINITY_DN2927_c0_g1_i2	#N/A	TRINITY_DN7630_c0_g1_i3	XP_022160533.1uncharacterized protein LOC111026710, partial
TRINITY_DN2927_c0_g1_i6	#N/A	TRINITY_DN7674_c0_g1_i1	ZSC25_HUMANZinc finger and SCAN domain-containing protein 25 OS=Homo sapiens OX=9606 GN=ZSCAN25 PE=1 SV=3
TRINITY_DN2927_c0_g2_i1	#N/A	TRINITY_DN7674_c0_g2_i2	ZN227_BOVINZinc finger protein 227 OS=Bos taurus OX=9913 GN=ZNF227 PE=2 SV=1
TRINITY_DN2927_c0_g2_i2	PEX19_RATPeroxisomal biogenesis factor 19 OS=Rattus norvegicus OX=10116 GN=Pex19 PE=1 SV=1
TRINITY_DN2968_c0_g1_i3	#N/A	TRINITY_DN7688_c0_g1_i11	PSDE_DROME26S proteasome non-ATPase regulatory subunit 14 OS=Drosophila melanogaster OX=7227 GN=Rpn11 PE=1 SV=1
TRINITY_DN2968_c0_g1_i4	#N/A	TRINITY_DN7688_c0_g1_i12	PSDE_DROME26S proteasome non-ATPase regulatory subunit 14 OS=Drosophila melanogaster OX=7227 GN=Rpn11 PE=1 SV=1
TRINITY_DN2968_c0_g1_i5	#N/A	TRINITY_DN7608_c1_g1_i2	SOS_DROMEProtein son of sevenless OS=Drosophila melanogaster OX=7227 GN=Sos PE=1 SV=2
TRINITY_DN2968_c0_g2_i1	#N/A	TRINITY_DN7663_c0_g1_i8	SORL_MOUSESortilin-related receptor OS=Mus musculus OX=10090 GN=Sorl1 PE=1 SV=3
TRINITY_DN2956_c0_g1_i7	#N/A	TRINITY_DN7609_c0_g2_i1	BDH_BOVIND-beta-hydroxybutyrate dehydrogenase, mitochondrial OS=Bos taurus OX=9913 GN=BDH1 PE=1 SV=2
TRINITY_DN2956_c0_g1_i4	CLP1L_CHICKCleft lip and palate transmembrane protein 1-like protein OS=Gallus gallus OX=9031 GN=CLPTM1L PE=2 SV=1
TRINITY_DN2985_c0_g1_i5	#N/A	TRINITY_DN7649_c0_g1_i6	MTEF5_DROMETranscription termination factor 5, mitochondrial OS=Drosophila melanogaster OX=7227 GN=mTerf5 PE=1 SV=1
TRINITY_DN2985_c0_g1_i3	#N/A	TRINITY_DN7642_c1_g1_i4	HMDH_AGRIP3-hydroxy-3-methylglutaryl-coenzyme A reductase OS=Agrotis ipsilon OX=56364 GN=HMGR PE=2 SV=1
TRINITY_DN2985_c0_g1_i4	#N/A	TRINITY_DN7694_c0_g1_i8	ZN782_HUMANZinc finger protein 782 OS=Homo sapiens OX=9606 GN=ZNF782 PE=2 SV=1
TRINITY_DN2985_c0_g1_i1	#N/A	TRINITY_DN7701_c0_g1_i1	PCID2_DANREPCI domain-containing protein 2 OS=Danio rerio OX=7955 GN=pcid2 PE=2 SV=1
TRINITY_DN2985_c0_g2_i5	#N/A	TRINITY_DN7701_c0_g1_i4	PCID2_DANREPCI domain-containing protein 2 OS=Danio rerio OX=7955 GN=pcid2 PE=2 SV=1
TRINITY_DN2970_c0_g1_i2	C3390_DROMENon-lysosomal glucosylceramidase OS=Drosophila melanogaster OX=7227 GN=CG33090 PE=1 SV=1
TRINITY_DN2970_c0_g3_i1	#N/A	TRINITY_DN7692_c0_g1_i8	F135A_PONABProtein FAM135A OS=Pongo abelii OX=9601 GN=FAM135A PE=2 SV=1
TRINITY_DN2970_c1_g1_i1	#N/A	TRINITY_DN7625_c0_g1_i2	RASA1_HUMANRas GTPase-activating protein 1 OS=Homo sapiens OX=9606 GN=RASA1 PE=1 SV=1
TRINITY_DN2970_c1_g1_i3	#N/A	TRINITY_DN7620_c0_g1_i2	PRI1_DROMEDNA primase small subunit OS=Drosophila melanogaster OX=7227 GN=DNApol-alpha50 PE=2 SV=2
TRINITY_DN2983_c0_g1_i1	#N/A	TRINITY_DN7697_c0_g2_i4	LRP1_MOUSEProlow-density lipoprotein receptor-related protein 1 OS=Mus musculus OX=10090 GN=Lrp1 PE=1 SV=1
TRINITY_DN2983_c0_g1_i6	#N/A	TRINITY_DN7623_c0_g1_i12	XP_025418410.1ATP-dependent DNA helicase PIF6-like
TRINITY_DN2983_c0_g1_i8	#N/A	TRINITY_DN7606_c0_g1_i9	P52K_HUMAN52 kDa repressor of the inhibitor of the protein kinase OS=Homo sapiens OX=9606 GN=THAP12 PE=1 SV=2
TRINITY_DN2942_c0_g1_i2	#N/A	TRINITY_DN7606_c0_g1_i4	P52K_MOUSE52 kDa repressor of the inhibitor of the protein kinase OS=Mus musculus OX=10090 GN=Thap12 PE=2 SV=2
TRINITY_DN2942_c1_g2_i1	#N/A	TRINITY_DN7606_c0_g1_i8	XP_026761860.1bromodomain-containing protein DDB_G0270170-like
TRINITY_DN2942_c2_g1_i1	#N/A	TRINITY_DN7631_c0_g1_i3	KOB71590.1FAST kinase domain-containing protein 1
TRINITY_DN2942_c2_g2_i1	#N/A	TRINITY_DN7631_c0_g1_i5	KOB71590.1FAST kinase domain-containing protein 1
TRINITY_DN2942_c4_g1_i4	#N/A	TRINITY_DN7665_c0_g1_i5	PEX1_ARATHPeroxisome biogenesis protein 1 OS=Arabidopsis thaliana OX=3702 GN=PEX1 PE=1 SV=2
TRINITY_DN2945_c0_g1_i2	FACR2_HUMANFatty acyl-CoA reductase 2 OS=Homo sapiens OX=9606 GN=FAR2 PE=1 SV=1
TRINITY_DN2945_c0_g1_i1	FACR2_HUMANFatty acyl-CoA reductase 2 OS=Homo sapiens OX=9606 GN=FAR2 PE=1 SV=1
TRINITY_DN2945_c0_g2_i1	WAT_DROMEFatty acyl-CoA reductase wat OS=Drosophila melanogaster OX=7227 GN=wat PE=1 SV=1
TRINITY_DN2945_c0_g3_i1	XP_026330555.1fatty acyl-CoA reductase 1-like
TRINITY_DN2926_c0_g1_i2	#N/A	TRINITY_DN7672_c0_g1_i1	GNPAT_HUMANDihydroxyacetone phosphate acyltransferase OS=Homo sapiens OX=9606 GN=GNPAT PE=1 SV=1
TRINITY_DN2926_c0_g2_i1	XP_014356853.1PREDICTED: uncharacterized protein LOC106709547
TRINITY_DN2926_c0_g3_i1	#N/A	TRINITY_DN7618_c0_g1_i8	ZN702_HUMANPutative zinc finger protein 702 OS=Homo sapiens OX=9606 GN=ZNF702P PE=5 SV=2
TRINITY_DN2914_c0_g1_i9	PCBP3_HUMANPoly(rC)-binding protein 3 OS=Homo sapiens OX=9606 GN=PCBP3 PE=2 SV=2
TRINITY_DN2914_c0_g1_i16	#N/A	TRINITY_DN7673_c0_g1_i8	SPR_DROMESex peptide receptor OS=Drosophila melanogaster OX=7227 GN=SPR PE=1 SV=1
TRINITY_DN2914_c0_g3_i1	#N/A	TRINITY_DN7673_c0_g1_i5	SPR_DROMESex peptide receptor OS=Drosophila melanogaster OX=7227 GN=SPR PE=1 SV=1
TRINITY_DN2914_c1_g1_i6	#N/A	TRINITY_DN56520_c0_g1_i1	MMSA_ANOGAProbable methylmalonate-semialdehyde dehydrogenase
TRINITY_DN2914_c1_g1_i1	#N/A	TRINITY_DN35892_c0_g1_i3	XP_013198621.1PREDICTED: uncharacterized protein LOC106141520
TRINITY_DN2976_c0_g1_i5	AURAA_XENLAAurora kinase A-A OS=Xenopus laevis OX=8355 GN=aurka-a PE=1 SV=1
TRINITY_DN2978_c0_g1_i5	#N/A	TRINITY_DN28814_c0_g1_i2	KOB79403.1Zinc finger protein
TRINITY_DN2978_c0_g1_i4	#N/A	TRINITY_DN28814_c0_g1_i4	KOB79403.1Zinc finger protein
TRINITY_DN2930_c0_g1_i8	#N/A	TRINITY_DN28858_c0_g1_i3	C49A1_DROMEProbable cytochrome P450 49a1 OS=Drosophila melanogaster OX=7227 GN=Cyp49a1 PE=2 SV=3
TRINITY_DN2930_c0_g1_i12	#N/A	TRINITY_DN28865_c0_g1_i14	ZN709_HUMANZinc finger protein 709 OS=Homo sapiens OX=9606 GN=ZNF709 PE=2 SV=1
TRINITY_DN2930_c0_g1_i10	#N/A	TRINITY_DN28865_c0_g1_i15	ZN513_HUMANZinc finger protein 513 OS=Homo sapiens OX=9606 GN=ZNF513 PE=1 SV=2
TRINITY_DN2930_c0_g1_i15	#N/A	TRINITY_DN28865_c0_g1_i5	ZNF32_MOUSEZinc finger protein 32 OS=Mus musculus OX=10090 GN=Znf32 PE=2 SV=1
TRINITY_DN2930_c1_g1_i1	#N/A	TRINITY_DN55043_c0_g1_i16	RA51D_HUMANDNA repair protein RAD51 homolog 4 OS=Homo sapiens OX=9606 GN=RAD51D PE=1 SV=1
TRINITY_DN2966_c0_g1_i3	#N/A	TRINITY_DN55043_c0_g1_i15	RA51D_HUMANDNA repair protein RAD51 homolog 4 OS=Homo sapiens OX=9606 GN=RAD51D PE=1 SV=1
TRINITY_DN2966_c0_g1_i4	#N/A	TRINITY_DN55080_c0_g1_i1	KOB65768.1putative transposon Ty3-I Gag-Pol polyprotein
TRINITY_DN2966_c0_g1_i1	#N/A	TRINITY_DN3487_c0_g1_i5	CRY2_MOUSECryptochrome-2 OS=Mus musculus OX=10090 GN=Cry2 PE=1 SV=1
TRINITY_DN2966_c0_g2_i2	XP_011560358.1PREDICTED: uncharacterized protein LOC105390712
TRINITY_DN2912_c0_g1_i22	#N/A	TRINITY_DN3417_c0_g1_i2	DFP3_LONONDefense protein 3 OS=Lonomia obliqua OX=304329 PE=2 SV=1
TRINITY_DN2912_c0_g1_i19	#N/A	TRINITY_DN3417_c0_g2_i3	ISCA2_HUMANIron-sulfur cluster assembly 2 homolog, mitochondrial OS=Homo sapiens OX=9606 GN=ISCA2 PE=1 SV=2
TRINITY_DN2912_c0_g1_i7	#N/A	TRINITY_DN3417_c0_g2_i1	ISCA2_HUMANIron-sulfur cluster assembly 2 homolog, mitochondrial OS=Homo sapiens OX=9606 GN=ISCA2 PE=1 SV=2
TRINITY_DN2912_c0_g1_i18	#N/A	TRINITY_DN3417_c0_g2_i2	ISCA2_HUMANIron-sulfur cluster assembly 2 homolog, mitochondrial OS=Homo sapiens OX=9606 GN=ISCA2 PE=1 SV=2
TRINITY_DN2912_c0_g1_i9	ABO45233.1reverse transcriptase
TRINITY_DN2912_c0_g1_i16	#N/A	TRINITY_DN3434_c0_g1_i12	HYEP_MANSEJuvenile hormone epoxide hydrolase OS=Manduca sexta OX=7130 PE=1 SV=1
TRINITY_DN2995_c0_g1_i4	LRCH3_HUMANLeucine-rich repeat and calponin homology domain-containing protein 3 OS=Homo sapiens OX=9606 GN=LRCH3 PE=1 SV=2
TRINITY_DN2995_c0_g1_i5	LRCH3_HUMANLeucine-rich repeat and calponin homology domain-containing protein 3 OS=Homo sapiens OX=9606 GN=LRCH3 PE=1 SV=2
TRINITY_DN2995_c0_g3_i1	LRCH1_FELCALeucine-rich repeat and calponin homology domain-containing protein 1 (Fragment) OS=Felis catus OX=9685 PE=2 SV=2
TRINITY_DN2995_c1_g1_i10	#N/A	TRINITY_DN3480_c0_g1_i3	IDHP_PIGIsocitrate dehydrogenase
TRINITY_DN2964_c0_g1_i3	#N/A	TRINITY_DN3455_c2_g3_i1	UBP34_HUMANUbiquitin carboxyl-terminal hydrolase 34 OS=Homo sapiens OX=9606 GN=USP34 PE=1 SV=2
TRINITY_DN2964_c0_g1_i13	#N/A	TRINITY_DN3446_c0_g1_i2	FBLN3_MACFAEGF-containing fibulin-like extracellular matrix protein 1 OS=Macaca fascicularis OX=9541 GN=EFEMP1 PE=2 SV=1
TRINITY_DN2964_c0_g1_i11	#N/A	TRINITY_DN3446_c0_g1_i1	FBLN3_MACFAEGF-containing fibulin-like extracellular matrix protein 1 OS=Macaca fascicularis OX=9541 GN=EFEMP1 PE=2 SV=1
TRINITY_DN2964_c0_g1_i2	#N/A	TRINITY_DN3446_c0_g1_i7	FBLN3_MACFAEGF-containing fibulin-like extracellular matrix protein 1 OS=Macaca fascicularis OX=9541 GN=EFEMP1 PE=2 SV=1
TRINITY_DN2964_c0_g1_i7	#N/A	TRINITY_DN3405_c0_g1_i3	FACE2_DROMECAAX prenyl protease 2 OS=Drosophila melanogaster OX=7227 GN=Sras PE=2 SV=3
TRINITY_DN2994_c0_g1_i5	RPC1_CHICKDNA-directed RNA polymerase III subunit RPC1 OS=Gallus gallus OX=9031 GN=POLR3A PE=2 SV=1
TRINITY_DN2905_c0_g1_i7	#N/A	TRINITY_DN3405_c1_g1_i7	ROM1_CAEELRhomboid-related protein 1 OS=Caenorhabditis elegans OX=6239 GN=rom-1 PE=3 SV=2
TRINITY_DN2905_c0_g1_i3	#N/A	TRINITY_DN3405_c1_g1_i3	ROM1_CAEELRhomboid-related protein 1 OS=Caenorhabditis elegans OX=6239 GN=rom-1 PE=3 SV=2
TRINITY_DN2901_c0_g1_i11	#N/A	TRINITY_DN3405_c1_g1_i1	ROM1_CAEELRhomboid-related protein 1 OS=Caenorhabditis elegans OX=6239 GN=rom-1 PE=3 SV=2
TRINITY_DN2901_c0_g1_i5	#N/A	TRINITY_DN3438_c0_g2_i1	BUD31_BRABEProtein BUD31 homolog OS=Branchiostoma belcheri OX=7741 PE=2 SV=1
TRINITY_DN2901_c0_g1_i2	#N/A	TRINITY_DN3441_c0_g1_i4	TRET1_CULQUFacilitated trehalose transporter Tret1 OS=Culex quinquefasciatus OX=7176 GN=Tret1 PE=3 SV=1
TRINITY_DN2901_c0_g1_i12	#N/A	TRINITY_DN3441_c0_g1_i9	TRET1_CULQUFacilitated trehalose transporter Tret1 OS=Culex quinquefasciatus OX=7176 GN=Tret1 PE=3 SV=1
TRINITY_DN2993_c0_g1_i2	XP_023949617.1zinc finger protein 37 homolog
TRINITY_DN2993_c0_g1_i4	XP_023949617.1zinc finger protein 37 homolog
TRINITY_DN2993_c0_g2_i9	ZN214_HUMANZinc finger protein 214 OS=Homo sapiens OX=9606 GN=ZNF214 PE=2 SV=2
TRINITY_DN2993_c1_g1_i10	#N/A	TRINITY_DN3484_c0_g1_i4	SMG5_MOUSEProtein SMG5 OS=Mus musculus OX=10090 GN=Smg5 PE=1 SV=2
TRINITY_DN2993_c1_g1_i1	ZN513_MOUSEZinc finger protein 513 OS=Mus musculus OX=10090 GN=Znf513 PE=1 SV=2
TRINITY_DN2997_c0_g2_i1	#N/A	TRINITY_DN3499_c0_g1_i7	MPCP_CHOFUPhosphate carrier protein, mitochondrial OS=Choristoneura fumiferana OX=7141 PE=2 SV=1
TRINITY_DN2997_c0_g3_i1	#N/A	TRINITY_DN3499_c0_g1_i5	MPCP_CHOFUPhosphate carrier protein, mitochondrial OS=Choristoneura fumiferana OX=7141 PE=2 SV=1
TRINITY_DN2922_c0_g1_i2	#N/A	TRINITY_DN3499_c0_g1_i3	MPCP_CHOFUPhosphate carrier protein, mitochondrial OS=Choristoneura fumiferana OX=7141 PE=2 SV=1
TRINITY_DN2922_c0_g1_i7	#N/A	TRINITY_DN3467_c0_g1_i1	R144A_HUMANE3 ubiquitin-protein ligase RNF144A OS=Homo sapiens OX=9606 GN=RNF144A PE=1 SV=2
TRINITY_DN2922_c0_g1_i8	#N/A	TRINITY_DN3467_c0_g1_i4	R144A_HUMANE3 ubiquitin-protein ligase RNF144A OS=Homo sapiens OX=9606 GN=RNF144A PE=1 SV=2
TRINITY_DN2922_c0_g1_i3	#N/A	TRINITY_DN3416_c1_g1_i2	ACES_LEPDEAcetylcholinesterase OS=Leptinotarsa decemlineata OX=7539 PE=2 SV=1
TRINITY_DN2933_c0_g1_i8	DHC24_HUMANDelta(24)-sterol reductase OS=Homo sapiens OX=9606 GN=DHCR24 PE=1 SV=2
TRINITY_DN2911_c0_g2_i3	AGGF1_MOUSEAngiogenic factor with G patch and FHA domains 1 OS=Mus musculus OX=10090 GN=Aggf1 PE=2 SV=1
TRINITY_DN2982_c0_g1_i7	DPM3_MOUSEDolichol-phosphate mannosyltransferase subunit 3 OS=Mus musculus OX=10090 GN=Dpm3 PE=1 SV=1
TRINITY_DN2982_c0_g1_i4	DPM3_MOUSEDolichol-phosphate mannosyltransferase subunit 3 OS=Mus musculus OX=10090 GN=Dpm3 PE=1 SV=1
TRINITY_DN2982_c0_g1_i8	#N/A	TRINITY_DN3458_c0_g2_i6	ACY06938.1putative cuticle protein CPH43
TRINITY_DN2969_c0_g1_i2	FNG_DROMEFringe glycosyltransferase OS=Drosophila melanogaster OX=7227 GN=fng PE=1 SV=1
TRINITY_DN2969_c0_g1_i5	#N/A	TRINITY_DN3498_c0_g1_i6	FIGL1_XENLAFidgetin-like protein 1 OS=Xenopus laevis OX=8355 GN=fignl1 PE=2 SV=1
TRINITY_DN2989_c0_g1_i2	INT14_DROMEIntegrator complex subunit 14 OS=Drosophila melanogaster OX=7227 GN=IntS14 PE=1 SV=1
TRINITY_DN2989_c0_g1_i3	INT14_XENTRIntegrator complex subunit 14 OS=Xenopus tropicalis OX=8364 GN=ints14 PE=2 SV=1
TRINITY_DN2989_c1_g1_i1	#N/A	TRINITY_DN3498_c1_g1_i7	SNX17_BOVINSorting nexin-17 OS=Bos taurus OX=9913 GN=SNX17 PE=2 SV=1
TRINITY_DN2989_c1_g2_i1	#N/A	TRINITY_DN3410_c0_g1_i6	ARI1L_DANREE3 ubiquitin-protein ligase arih1l OS=Danio rerio OX=7955 GN=arih1l PE=2 SV=1
TRINITY_DN2989_c1_g3_i3	#N/A	TRINITY_DN3479_c1_g2_i3	ABRU_DROMEProtein abrupt OS=Drosophila melanogaster OX=7227 GN=ab PE=1 SV=2
TRINITY_DN2998_c0_g1_i2	DHGL_DROPSGlucose dehydrogenase
TRINITY_DN2957_c0_g1_i12	#N/A	TRINITY_DN3479_c2_g1_i3	ZFP26_MOUSEZinc finger protein 26 OS=Mus musculus OX=10090 GN=Zfp26 PE=2 SV=2
TRINITY_DN2957_c0_g1_i15	#N/A	TRINITY_DN3485_c0_g1_i5	HOIL1_DANRERanBP-type and C3HC4-type zinc finger-containing protein 1 OS=Danio rerio OX=7955 GN=rbck1 PE=2 SV=1
TRINITY_DN2957_c0_g2_i1	USO1_DROMEGeneral vesicular transport factor p115 OS=Drosophila melanogaster OX=7227 GN=p115 PE=1 SV=2
TRINITY_DN2957_c1_g1_i18	#N/A	TRINITY_DN3433_c0_g1_i8	TPD54_HUMANTumor protein D54 OS=Homo sapiens OX=9606 GN=TPD52L2 PE=1 SV=2
TRINITY_DN2957_c1_g1_i9	#N/A	TRINITY_DN3433_c0_g1_i2	TPD52_HUMANTumor protein D52 OS=Homo sapiens OX=9606 GN=TPD52 PE=1 SV=2
TRINITY_DN2957_c1_g1_i6	#N/A	TRINITY_DN3426_c0_g1_i9	JAK_DROMETyrosine-protein kinase hopscotch OS=Drosophila melanogaster OX=7227 GN=hop PE=1 SV=2
TRINITY_DN2977_c0_g1_i12	ZN227_HUMANZinc finger protein 227 OS=Homo sapiens OX=9606 GN=ZNF227 PE=1 SV=1
TRINITY_DN2977_c1_g1_i7	ZN513_RATZinc finger protein 513 OS=Rattus norvegicus OX=10116 GN=Znf513 PE=1 SV=1
TRINITY_DN2977_c1_g1_i8	ZN669_HUMANZinc finger protein 669 OS=Homo sapiens OX=9606 GN=ZNF669 PE=2 SV=2
TRINITY_DN2934_c0_g1_i11	#N/A	TRINITY_DN3460_c0_g2_i1	DJB12_MOUSEDnaJ homolog subfamily B member 12 OS=Mus musculus OX=10090 GN=Dnajb12 PE=1 SV=2
TRINITY_DN2934_c0_g1_i12	#N/A	TRINITY_DN3400_c0_g1_i3	ELMO1_HUMANEngulfment and cell motility protein 1 OS=Homo sapiens OX=9606 GN=ELMO1 PE=1 SV=2
TRINITY_DN2934_c0_g1_i4	#N/A	TRINITY_DN3400_c0_g1_i5	ELMO1_HUMANEngulfment and cell motility protein 1 OS=Homo sapiens OX=9606 GN=ELMO1 PE=1 SV=2
TRINITY_DN2934_c0_g1_i1	#N/A	TRINITY_DN3400_c0_g1_i2	ELMO1_HUMANEngulfment and cell motility protein 1 OS=Homo sapiens OX=9606 GN=ELMO1 PE=1 SV=2
TRINITY_DN2934_c0_g1_i6	#N/A	TRINITY_DN3411_c0_g1_i1	MFS12_MOUSEMajor facilitator superfamily domain-containing protein 12 OS=Mus musculus OX=10090 GN=Mfsd12 PE=1 SV=1
TRINITY_DN2934_c0_g1_i3	#N/A	TRINITY_DN3418_c0_g1_i2	ATPMD_MOUSEATP synthase membrane subunit DAPIT, mitochondrial OS=Mus musculus OX=10090 GN=Atp5md PE=1 SV=1
TRINITY_DN2934_c0_g1_i10	#N/A	TRINITY_DN3418_c0_g1_i1	ATPMD_MOUSEATP synthase membrane subunit DAPIT, mitochondrial OS=Mus musculus OX=10090 GN=Atp5md PE=1 SV=1
TRINITY_DN2939_c0_g1_i4	AR6P4_CHICKADP-ribosylation factor-like protein 6-interacting protein 4 OS=Gallus gallus OX=9031 GN=ARL6IP4 PE=2 SV=1
TRINITY_DN2939_c0_g1_i2	AR6P4_MOUSEADP-ribosylation factor-like protein 6-interacting protein 4 OS=Mus musculus OX=10090 GN=Arl6ip4 PE=1 SV=1
TRINITY_DN2939_c0_g1_i5	AR6P4_MOUSEADP-ribosylation factor-like protein 6-interacting protein 4 OS=Mus musculus OX=10090 GN=Arl6ip4 PE=1 SV=1
TRINITY_DN2939_c0_g2_i1	#N/A	TRINITY_DN3474_c1_g1_i2	SUDX_DROMEE3 ubiquitin-protein ligase Su(dx) OS=Drosophila melanogaster OX=7227 GN=Su(dx) PE=1 SV=1
TRINITY_DN2939_c0_g3_i1	#N/A	TRINITY_DN3474_c1_g1_i3	SUDX_DROMEE3 ubiquitin-protein ligase Su(dx) OS=Drosophila melanogaster OX=7227 GN=Su(dx) PE=1 SV=1
TRINITY_DN2973_c0_g1_i11	#N/A	TRINITY_DN3402_c0_g1_i12	SNF8_DANREVacuolar-sorting protein SNF8 OS=Danio rerio OX=7955 GN=snf8 PE=2 SV=2
TRINITY_DN2973_c0_g1_i2	#N/A	TRINITY_DN3402_c0_g1_i21	SNF8_DANREVacuolar-sorting protein SNF8 OS=Danio rerio OX=7955 GN=snf8 PE=2 SV=2
TRINITY_DN2973_c0_g1_i5	#N/A	TRINITY_DN3482_c0_g2_i1	MYPH_ECHGRMyophilin OS=Echinococcus granulosus OX=6210 PE=2 SV=1
TRINITY_DN2973_c0_g1_i13	#N/A	TRINITY_DN3493_c0_g1_i1	ZN300_HUMANZinc finger protein 300 OS=Homo sapiens OX=9606 GN=ZNF300 PE=1 SV=1
TRINITY_DN2973_c0_g1_i6	#N/A	TRINITY_DN3462_c0_g1_i1	DYLT_DROMEDynein light chain Tctex-type OS=Drosophila melanogaster OX=7227 GN=Dlc90F PE=1 SV=1
TRINITY_DN2973_c0_g1_i1	#N/A	TRINITY_DN3462_c0_g1_i4	DYLT1_HUMANDynein light chain Tctex-type 1 OS=Homo sapiens OX=9606 GN=DYNLT1 PE=1 SV=1
TRINITY_DN2973_c0_g1_i14	#N/A	TRINITY_DN3462_c0_g1_i6	DYLT_DROMEDynein light chain Tctex-type OS=Drosophila melanogaster OX=7227 GN=Dlc90F PE=1 SV=1
TRINITY_DN2973_c0_g1_i9	#N/A	TRINITY_DN3473_c0_g1_i4	BEGIN_HUMANBrain-enriched guanylate kinase-associated protein OS=Homo sapiens OX=9606 GN=BEGAIN PE=1 SV=1
TRINITY_DN2943_c0_g1_i1	MGME1_HUMANMitochondrial genome maintenance exonuclease 1 OS=Homo sapiens OX=9606 GN=MGME1 PE=1 SV=1
TRINITY_DN2943_c0_g2_i6	#N/A	TRINITY_DN3449_c1_g1_i2	ZN492_HUMANZinc finger protein 492 OS=Homo sapiens OX=9606 GN=ZNF492 PE=2 SV=2
[truncated: 42,651 more rows]

## Sheet: egg_heterosnp
HeteroSNPs	Description
TRINITY_DN102203_c0_g1_i1	#N/A
TRINITY_DN102221_c0_g1_i1	#N/A
TRINITY_DN102219_c0_g1_i1	#N/A
TRINITY_DN102247_c0_g1_i1	#N/A
TRINITY_DN102209_c0_g1_i2	#N/A
TRINITY_DN136483_c0_g1_i1	#N/A
TRINITY_DN136542_c0_g1_i1	#N/A
TRINITY_DN117263_c0_g1_i1	#N/A
TRINITY_DN117260_c0_g1_i1	NDUS8_MOUSENADH dehydrogenase
TRINITY_DN117201_c0_g1_i1	#N/A
TRINITY_DN117276_c0_g1_i1	#N/A
TRINITY_DN117192_c0_g1_i1	#N/A
TRINITY_DN117198_c0_g1_i1	#N/A
TRINITY_DN117182_c0_g1_i1	#N/A
TRINITY_DN103873_c0_g1_i1	#N/A
TRINITY_DN103813_c0_g1_i1	#N/A
TRINITY_DN103853_c0_g1_i3	#N/A
TRINITY_DN103862_c0_g1_i1	#N/A
TRINITY_DN103842_c0_g1_i1	#N/A
TRINITY_DN103866_c0_g1_i1	#N/A
TRINITY_DN103859_c0_g1_i1	#N/A
TRINITY_DN103865_c0_g1_i2	#N/A
TRINITY_DN103870_c0_g1_i1	MRP6_HUMANMultidrug resistance-associated protein 6 OS=Homo sapiens OX=9606 GN=ABCC6 PE=1 SV=2
TRINITY_DN125627_c0_g1_i1	#N/A
TRINITY_DN127663_c0_g1_i1	#N/A
TRINITY_DN127613_c0_g1_i1	#N/A
TRINITY_DN127597_c0_g1_i1	#N/A
TRINITY_DN127657_c0_g1_i1	#N/A
TRINITY_DN106566_c0_g1_i1	#N/A
TRINITY_DN106553_c0_g1_i1	#N/A
TRINITY_DN106603_c0_g2_i1	#N/A
TRINITY_DN106584_c0_g2_i1	#N/A
TRINITY_DN106523_c0_g1_i1	#N/A
TRINITY_DN106582_c0_g1_i1	#N/A
TRINITY_DN106596_c0_g1_i1	#N/A
TRINITY_DN106574_c0_g1_i1	#N/A
TRINITY_DN106580_c0_g1_i1	#N/A
TRINITY_DN106543_c0_g1_i2	SOCS6_PONABSuppressor of cytokine signaling 6 OS=Pongo abelii OX=9601 GN=SOCS6 PE=2 SV=1
TRINITY_DN106521_c0_g1_i3	#N/A
TRINITY_DN107801_c0_g1_i1	#N/A
TRINITY_DN107729_c0_g1_i3	#N/A
TRINITY_DN107796_c0_g1_i1	#N/A
TRINITY_DN107772_c0_g2_i1	#N/A
TRINITY_DN107770_c0_g1_i2	#N/A
TRINITY_DN107736_c0_g1_i4	#N/A
TRINITY_DN107736_c0_g1_i3	#N/A
TRINITY_DN107822_c0_g1_i1	#N/A
TRINITY_DN107816_c2_g1_i1	#N/A
TRINITY_DN115699_c0_g1_i1	#N/A
TRINITY_DN115685_c0_g1_i1	QCR9_KLULACytochrome b-c1 complex subunit 9 OS=Kluyveromyces lactis (strain ATCC 8585 / CBS 2359 / DSM 70799 / NBRC 1267 / NRRL Y-1140 / WM37) OX=284590 GN=QCR9 PE=3 SV=3
TRINITY_DN115753_c0_g1_i1	#N/A
TRINITY_DN115683_c0_g1_i1	#N/A
TRINITY_DN115765_c0_g1_i1	#N/A
TRINITY_DN108200_c0_g2_i1	DDR2_HUMANDiscoidin domain-containing receptor 2 OS=Homo sapiens OX=9606 GN=DDR2 PE=1 SV=2
TRINITY_DN108211_c1_g1_i1	#N/A
TRINITY_DN108216_c0_g1_i1	#N/A
TRINITY_DN108229_c0_g1_i1	#N/A
TRINITY_DN108139_c0_g1_i2	#N/A
TRINITY_DN108154_c0_g1_i3	#N/A
TRINITY_DN128370_c0_g1_i1	#N/A
TRINITY_DN128281_c0_g1_i1	#N/A
TRINITY_DN128314_c0_g1_i1	#N/A
TRINITY_DN115539_c0_g1_i1	#N/A
TRINITY_DN115475_c0_g1_i1	#N/A
TRINITY_DN115477_c0_g1_i1	#N/A
TRINITY_DN137315_c0_g1_i1	#N/A
TRINITY_DN137296_c0_g1_i1	#N/A
TRINITY_DN137333_c0_g1_i1	#N/A
TRINITY_DN104444_c1_g1_i1	#N/A
TRINITY_DN104407_c0_g1_i1	#N/A
TRINITY_DN104412_c0_g1_i1	#N/A
TRINITY_DN104494_c0_g1_i1	#N/A
TRINITY_DN104402_c0_g1_i3	#N/A
TRINITY_DN104482_c0_g1_i1	#N/A
TRINITY_DN104432_c0_g1_i4	#N/A
TRINITY_DN104432_c0_g1_i3	#N/A
TRINITY_DN104439_c0_g1_i1	#N/A
TRINITY_DN104470_c0_g1_i3	SETMR_HUMANHistone-lysine N-methyltransferase SETMAR OS=Homo sapiens OX=9606 GN=SETMAR PE=1 SV=2
TRINITY_DN104457_c0_g1_i1	#N/A
TRINITY_DN104438_c0_g1_i1	#N/A
TRINITY_DN104427_c0_g1_i1	#N/A
TRINITY_DN104421_c0_g1_i2	#N/A
TRINITY_DN113945_c0_g1_i1	#N/A
TRINITY_DN113901_c0_g1_i1	#N/A
TRINITY_DN113922_c0_g1_i1	#N/A
TRINITY_DN113948_c0_g2_i1	#N/A
TRINITY_DN109605_c0_g1_i1	#N/A
TRINITY_DN109553_c0_g1_i4	#N/A
TRINITY_DN109553_c0_g2_i2	#N/A
TRINITY_DN109572_c0_g1_i1	#N/A
TRINITY_DN109547_c0_g1_i1	#N/A
TRINITY_DN109573_c0_g2_i1	#N/A
TRINITY_DN109372_c0_g1_i3	#N/A
TRINITY_DN109351_c0_g1_i1	#N/A
TRINITY_DN109430_c1_g1_i1	#N/A
TRINITY_DN109340_c0_g1_i1	#N/A
TRINITY_DN109414_c0_g1_i1	#N/A
TRINITY_DN109341_c0_g1_i2	#N/A
TRINITY_DN109433_c0_g2_i1	#N/A
TRINITY_DN122327_c0_g1_i1	#N/A
TRINITY_DN122293_c0_g1_i1	#N/A
TRINITY_DN122343_c0_g1_i1	#N/A
TRINITY_DN122344_c0_g1_i1	#N/A
TRINITY_DN122358_c0_g1_i1	OWR45482.1putative helentron 5 helitron transposon replicase/helicase/endonuclease
TRINITY_DN122350_c0_g1_i1	#N/A
TRINITY_DN136863_c0_g1_i1	#N/A
TRINITY_DN136796_c0_g1_i1	CH60_HUMAN60 kDa heat shock protein, mitochondrial OS=Homo sapiens OX=9606 GN=HSPD1 PE=1 SV=2
TRINITY_DN136782_c0_g1_i1	#N/A
TRINITY_DN136864_c0_g1_i1	#N/A
TRINITY_DN107029_c0_g1_i2	#N/A
TRINITY_DN107029_c2_g1_i1	#N/A
TRINITY_DN107080_c0_g1_i1	#N/A
TRINITY_DN107106_c0_g1_i1	#N/A
TRINITY_DN107099_c0_g1_i1	#N/A
TRINITY_DN107103_c0_g1_i1	#N/A
TRINITY_DN107101_c0_g1_i3	#N/A
TRINITY_DN107092_c0_g1_i1	#N/A
TRINITY_DN104642_c0_g1_i1	#N/A
TRINITY_DN104660_c0_g1_i1	OWR45482.1putative helentron 5 helitron transposon replicase/helicase/endonuclease
TRINITY_DN104663_c0_g1_i1	#N/A
TRINITY_DN104689_c0_g1_i1	#N/A
TRINITY_DN104648_c0_g1_i1	#N/A
TRINITY_DN104691_c0_g1_i6	#N/A
TRINITY_DN104691_c0_g1_i1	#N/A
TRINITY_DN104662_c0_g1_i3	#N/A
TRINITY_DN104662_c0_g1_i1	#N/A
TRINITY_DN104645_c0_g1_i4	#N/A
TRINITY_DN104645_c0_g1_i3	#N/A
TRINITY_DN104681_c0_g1_i1	#N/A
TRINITY_DN104603_c0_g1_i1	#N/A
TRINITY_DN104629_c0_g1_i1	#N/A
TRINITY_DN102387_c0_g1_i1	#N/A
TRINITY_DN102343_c0_g1_i1	#N/A
TRINITY_DN102295_c0_g1_i3	#N/A
TRINITY_DN102356_c0_g1_i1	#N/A
TRINITY_DN136113_c0_g1_i1	#N/A
TRINITY_DN110840_c0_g1_i1	#N/A
TRINITY_DN110785_c0_g1_i1	#N/A
TRINITY_DN110793_c0_g1_i1	#N/A
TRINITY_DN110837_c0_g1_i1	#N/A
TRINITY_DN110841_c0_g1_i1	#N/A
TRINITY_DN125328_c0_g1_i1	GSPD_PSEAESecretin XcpQ OS=Pseudomonas aeruginosa (strain ATCC 15692 / DSM 22644 / CIP 104116 / JCM 14847 / LMG 12228 / 1C / PRS 101 / PAO1) OX=208964 GN=xcpQ PE=1 SV=1
TRINITY_DN125301_c0_g1_i2	#N/A
TRINITY_DN125286_c0_g1_i1	#N/A
TRINITY_DN130482_c0_g1_i1	#N/A
TRINITY_DN130565_c0_g1_i1	#N/A
TRINITY_DN130546_c0_g1_i1	#N/A
TRINITY_DN130570_c0_g1_i1	H33_XENTRHistone H3.3 OS=Xenopus tropicalis OX=8364 GN=TGas113e22.1 PE=1 SV=3
TRINITY_DN135458_c0_g1_i1	#N/A
TRINITY_DN135392_c0_g1_i1	#N/A
TRINITY_DN135440_c0_g1_i1	#N/A
TRINITY_DN136390_c0_g1_i1	#N/A
TRINITY_DN136451_c0_g1_i1	#N/A
TRINITY_DN123904_c0_g1_i1	#N/A
TRINITY_DN127167_c0_g1_i1	#N/A
TRINITY_DN127110_c0_g1_i1	#N/A
TRINITY_DN127144_c0_g1_i1	#N/A
TRINITY_DN123773_c0_g1_i1	CIC_HUMANProtein capicua homolog OS=Homo sapiens OX=9606 GN=CIC PE=1 SV=2
TRINITY_DN123727_c0_g1_i1	#N/A
TRINITY_DN113386_c0_g1_i1	#N/A
TRINITY_DN113445_c0_g1_i2	#N/A
TRINITY_DN113371_c0_g1_i1	#N/A
TRINITY_DN113408_c0_g1_i1	#N/A
TRINITY_DN113427_c0_g1_i1	#N/A
TRINITY_DN113402_c0_g1_i1	#N/A
TRINITY_DN115356_c0_g2_i1	#N/A
TRINITY_DN115300_c0_g1_i1	#N/A
TRINITY_DN115331_c0_g1_i1	#N/A
TRINITY_DN115373_c0_g1_i1	#N/A
TRINITY_DN103187_c0_g1_i1	IR93A_DROMEIonotropic receptor 93a OS=Drosophila melanogaster OX=7227 GN=Ir93a PE=1 SV=3
TRINITY_DN103159_c0_g1_i1	#N/A
TRINITY_DN103177_c0_g1_i1	#N/A
TRINITY_DN103114_c0_g1_i2	SC6A5_XENLASodium- and chloride-dependent glycine transporter 2 OS=Xenopus laevis OX=8355 GN=slc6a5 PE=2 SV=1
TRINITY_DN103188_c0_g1_i1	#N/A
TRINITY_DN103109_c0_g1_i1	#N/A
TRINITY_DN103104_c0_g1_i1	#N/A
TRINITY_DN114272_c0_g1_i1	#N/A
TRINITY_DN114362_c0_g1_i1	#N/A
TRINITY_DN114288_c0_g1_i1	#N/A
TRINITY_DN114301_c0_g1_i1	#N/A
TRINITY_DN114307_c0_g1_i1	#N/A
TRINITY_DN114363_c0_g1_i1	#N/A
TRINITY_DN114289_c0_g1_i4	#N/A
TRINITY_DN114269_c0_g1_i1	#N/A
TRINITY_DN109237_c0_g1_i1	#N/A
TRINITY_DN109177_c0_g1_i1	#N/A
TRINITY_DN109164_c0_g1_i1	#N/A
TRINITY_DN109155_c0_g1_i2	#N/A
TRINITY_DN109235_c0_g1_i1	#N/A
TRINITY_DN133368_c0_g1_i1	#N/A
TRINITY_DN133351_c0_g1_i1	#N/A
TRINITY_DN133366_c0_g1_i1	#N/A
TRINITY_DN133309_c0_g1_i2	#N/A
TRINITY_DN133292_c0_g1_i1	#N/A
TRINITY_DN133345_c0_g1_i1	#N/A
TRINITY_DN133316_c0_g1_i1	#N/A
TRINITY_DN119322_c0_g1_i1	#N/A
TRINITY_DN119312_c0_g1_i1	#N/A
TRINITY_DN119370_c0_g1_i1	#N/A
TRINITY_DN119325_c0_g1_i1	#N/A
TRINITY_DN119321_c0_g1_i1	#N/A
TRINITY_DN108063_c0_g2_i1	#N/A
TRINITY_DN108090_c0_g1_i5	#N/A
TRINITY_DN108090_c0_g1_i6	#N/A
TRINITY_DN108088_c0_g1_i1	#N/A
TRINITY_DN108103_c0_g1_i2	#N/A
TRINITY_DN108040_c0_g1_i1	#N/A
TRINITY_DN108035_c0_g1_i1	#N/A
TRINITY_DN108050_c0_g1_i1	#N/A
TRINITY_DN108104_c0_g1_i1	#N/A
TRINITY_DN108039_c0_g1_i1	KPI92491.1Rap1 GTPase-activating protein 1
TRINITY_DN108081_c0_g1_i1	#N/A
TRINITY_DN108078_c0_g1_i1	#N/A
TRINITY_DN108086_c0_g3_i1	#N/A
TRINITY_DN108076_c0_g1_i1	#N/A
TRINITY_DN118016_c0_g1_i1	#N/A
TRINITY_DN118450_c0_g1_i1	#N/A
TRINITY_DN116817_c0_g1_i1	#N/A
TRINITY_DN116794_c0_g1_i1	#N/A
TRINITY_DN116841_c0_g1_i1	#N/A
TRINITY_DN116782_c0_g1_i1	#N/A
TRINITY_DN108910_c0_g1_i1	#N/A
TRINITY_DN108933_c0_g1_i1	#N/A
TRINITY_DN108840_c0_g1_i1	#N/A
TRINITY_DN108847_c0_g1_i1	#N/A
TRINITY_DN108889_c0_g2_i1	#N/A
TRINITY_DN108860_c0_g1_i1	#N/A
TRINITY_DN108860_c0_g1_i3	#N/A
TRINITY_DN108903_c0_g1_i4	#N/A
TRINITY_DN104970_c0_g1_i1	#N/A
TRINITY_DN104960_c0_g1_i3	#N/A
TRINITY_DN104925_c0_g1_i1	#N/A
TRINITY_DN104925_c0_g1_i4	#N/A
TRINITY_DN104925_c0_g1_i3	#N/A
TRINITY_DN104925_c0_g1_i8	#N/A
TRINITY_DN104898_c0_g1_i3	KMQ88146.1integrase core domain protein
TRINITY_DN104941_c0_g1_i1	#N/A
TRINITY_DN104971_c0_g1_i1	#N/A
TRINITY_DN104927_c0_g1_i2	#N/A
TRINITY_DN104928_c0_g1_i1	RBM8A_DROMERNA-binding protein 8A OS=Drosophila melanogaster OX=7227 GN=tsu PE=1 SV=1
TRINITY_DN104966_c0_g1_i1	#N/A
TRINITY_DN104936_c0_g1_i1	#N/A
TRINITY_DN111323_c0_g1_i1	#N/A
TRINITY_DN111249_c0_g1_i1	#N/A
TRINITY_DN111307_c0_g1_i1	#N/A
TRINITY_DN111279_c0_g2_i1	#N/A
TRINITY_DN111256_c0_g1_i2	#N/A
TRINITY_DN111331_c0_g1_i2	#N/A
TRINITY_DN111331_c0_g1_i1	#N/A
TRINITY_DN111263_c0_g1_i2	#N/A
TRINITY_DN111612_c0_g1_i1	#N/A
TRINITY_DN111573_c0_g1_i1	#N/A
TRINITY_DN111573_c0_g2_i1	#N/A
TRINITY_DN111573_c0_g3_i1	#N/A
TRINITY_DN111556_c1_g1_i1	#N/A
TRINITY_DN111604_c0_g1_i1	#N/A
TRINITY_DN111605_c0_g1_i4	#N/A
TRINITY_DN111605_c0_g1_i2	#N/A
TRINITY_DN111642_c0_g1_i1	#N/A
TRINITY_DN111635_c0_g1_i2	#N/A
TRINITY_DN111635_c0_g1_i1	#N/A
TRINITY_DN111629_c0_g1_i1	#N/A
TRINITY_DN111624_c1_g1_i1	#N/A
TRINITY_DN111758_c1_g1_i3	#N/A
TRINITY_DN111761_c0_g1_i1	#N/A
TRINITY_DN111828_c0_g1_i1	#N/A
TRINITY_DN111835_c0_g1_i1	#N/A
TRINITY_DN111848_c0_g2_i1	#N/A
TRINITY_DN111804_c0_g1_i1	#N/A
TRINITY_DN129314_c0_g1_i1	#N/A
TRINITY_DN129320_c0_g1_i1	#N/A
TRINITY_DN129333_c0_g1_i1	#N/A
TRINITY_DN117360_c0_g1_i1	#N/A
TRINITY_DN117306_c0_g1_i1	#N/A
TRINITY_DN108458_c0_g1_i1	#N/A
TRINITY_DN108503_c0_g1_i1	#N/A
TRINITY_DN108482_c0_g1_i1	#N/A
TRINITY_DN108476_c0_g1_i1	#N/A
TRINITY_DN108508_c0_g1_i1	#N/A
TRINITY_DN135783_c0_g1_i1	#N/A
TRINITY_DN106321_c0_g2_i1	#N/A
TRINITY_DN106347_c0_g1_i2	#N/A
TRINITY_DN106369_c0_g1_i3	#N/A
TRINITY_DN106328_c0_g1_i6	XP_017481194.1PREDICTED: uncharacterized protein LOC108370373
TRINITY_DN106356_c0_g1_i1	KPJ17812.1FERM, RhoGEF and pleckstrin domain-containing protein 2
TRINITY_DN106387_c0_g1_i1	#N/A
TRINITY_DN106372_c0_g1_i1	#N/A
TRINITY_DN106372_c0_g2_i1	#N/A
TRINITY_DN106372_c0_g3_i1	#N/A
TRINITY_DN106396_c0_g1_i1	#N/A
TRINITY_DN130390_c0_g1_i1	#N/A
TRINITY_DN103287_c0_g2_i1	#N/A
TRINITY_DN103281_c2_g1_i1	#N/A
TRINITY_DN103277_c0_g1_i2	#N/A
TRINITY_DN103236_c0_g1_i1	#N/A
TRINITY_DN103200_c0_g2_i1	#N/A
TRINITY_DN103264_c2_g1_i1	#N/A
TRINITY_DN101921_c0_g1_i1	#N/A
TRINITY_DN101915_c0_g1_i1	#N/A
TRINITY_DN101969_c0_g1_i1	#N/A
TRINITY_DN101923_c0_g1_i1	#N/A
TRINITY_DN101896_c0_g1_i1	#N/A
TRINITY_DN105248_c0_g1_i1	#N/A
TRINITY_DN105266_c0_g1_i1	#N/A
TRINITY_DN105266_c0_g1_i9	#N/A
TRINITY_DN105207_c0_g1_i2	#N/A
TRINITY_DN105299_c0_g1_i2	#N/A
TRINITY_DN105241_c0_g1_i3	#N/A
TRINITY_DN105241_c0_g1_i5	#N/A
TRINITY_DN105247_c0_g1_i1	#N/A
TRINITY_DN105234_c0_g1_i1	#N/A
TRINITY_DN105224_c0_g1_i2	#N/A
TRINITY_DN105243_c0_g1_i1	#N/A
TRINITY_DN116323_c0_g1_i1	#N/A
TRINITY_DN116293_c0_g1_i1	#N/A
TRINITY_DN116369_c0_g1_i2	#N/A
TRINITY_DN116369_c0_g1_i1	#N/A
TRINITY_DN116320_c0_g1_i3	#N/A
TRINITY_DN130844_c0_g1_i1	#N/A
TRINITY_DN130840_c0_g1_i1	#N/A
TRINITY_DN132503_c0_g1_i1	#N/A
TRINITY_DN132575_c0_g1_i1	#N/A
TRINITY_DN132576_c0_g1_i1	#N/A
TRINITY_DN113313_c0_g1_i6	#N/A
TRINITY_DN113313_c0_g1_i4	#N/A
TRINITY_DN113287_c0_g1_i1	#N/A
TRINITY_DN113315_c0_g1_i1	#N/A
TRINITY_DN113277_c0_g1_i11	#N/A
TRINITY_DN113292_c0_g1_i1	#N/A
TRINITY_DN125117_c0_g1_i1	#N/A
TRINITY_DN125084_c0_g1_i1	#N/A
TRINITY_DN125176_c0_g1_i1	MINT_HUMANMsx2-interacting protein OS=Homo sapiens OX=9606 GN=SPEN PE=1 SV=1
TRINITY_DN125086_c0_g1_i1	#N/A
TRINITY_DN125102_c0_g1_i1	RGRF2_DANRERas-specific guanine nucleotide-releasing factor 2 OS=Danio rerio OX=7955 GN=rasgrf2 PE=3 SV=1
TRINITY_DN125172_c0_g1_i1	#N/A
TRINITY_DN134864_c0_g1_i1	#N/A
TRINITY_DN134805_c0_g1_i1	#N/A
TRINITY_DN127446_c0_g1_i1	#N/A
TRINITY_DN110587_c0_g1_i2	#N/A
TRINITY_DN110595_c0_g1_i2	#N/A
TRINITY_DN110617_c0_g1_i1	#N/A
TRINITY_DN110612_c0_g1_i1	#N/A
TRINITY_DN110546_c0_g1_i1	#N/A
TRINITY_DN110574_c0_g1_i2	#N/A
TRINITY_DN110607_c0_g1_i3	#N/A
TRINITY_DN138116_c0_g1_i1	#N/A
TRINITY_DN138114_c0_g1_i1	#N/A
TRINITY_DN138173_c0_g1_i1	#N/A
TRINITY_DN138138_c0_g1_i1	#N/A
TRINITY_DN138129_c0_g1_i2	#N/A
TRINITY_DN133108_c0_g1_i1	#N/A
TRINITY_DN133082_c0_g1_i1	#N/A
TRINITY_DN139057_c0_g1_i1	#N/A
TRINITY_DN139038_c0_g1_i1	#N/A
TRINITY_DN137583_c0_g1_i1	#N/A
TRINITY_DN132369_c0_g1_i1	#N/A
TRINITY_DN132322_c0_g1_i1	#N/A
TRINITY_DN132346_c0_g1_i1	#N/A
TRINITY_DN126209_c0_g1_i1	#N/A
TRINITY_DN126244_c0_g1_i1	CAPP_ACIBTPhosphoenolpyruvate carboxylase OS=Acinetobacter baumannii (strain ATCC 17978 / CIP 53.77 / LMG 1025 / NCDC KC755 / 5377) OX=400667 GN=ppc PE=3 SV=1
TRINITY_DN126240_c0_g1_i1	#N/A
TRINITY_DN110054_c0_g1_i1	DIS3_SCHPOExosome complex exonuclease dis3 OS=Schizosaccharomyces pombe (strain 972 / ATCC 24843) OX=284812 GN=dis3 PE=1 SV=1
TRINITY_DN110096_c0_g1_i1	#N/A
TRINITY_DN118638_c0_g1_i1	#N/A
TRINITY_DN112267_c0_g1_i1	#N/A
TRINITY_DN112328_c0_g1_i4	#N/A
TRINITY_DN112342_c0_g1_i1	#N/A
TRINITY_DN112353_c0_g1_i1	#N/A
TRINITY_DN112304_c0_g2_i1	#N/A
TRINITY_DN112335_c0_g1_i1	#N/A
TRINITY_DN112283_c0_g1_i2	#N/A
TRINITY_DN112343_c0_g1_i1	#N/A
TRINITY_DN112274_c0_g1_i2	#N/A
TRINITY_DN112297_c1_g1_i1	#N/A
TRINITY_DN112258_c0_g2_i1	#N/A
TRINITY_DN112323_c0_g1_i1	#N/A
TRINITY_DN112284_c0_g1_i1	#N/A
TRINITY_DN112293_c0_g1_i2	#N/A
TRINITY_DN121217_c0_g1_i1	#N/A
TRINITY_DN121194_c0_g1_i1	#N/A
TRINITY_DN121179_c0_g1_i1	#N/A
TRINITY_DN135363_c0_g1_i1	#N/A
TRINITY_DN135296_c0_g1_i1	#N/A
TRINITY_DN135326_c0_g1_i1	#N/A
TRINITY_DN124182_c0_g1_i1	#N/A
TRINITY_DN124178_c0_g1_i1	#N/A
TRINITY_DN123629_c0_g1_i1	#N/A
TRINITY_DN123606_c0_g1_i1	#N/A
TRINITY_DN123646_c0_g1_i1	#N/A
TRINITY_DN123662_c0_g1_i1	#N/A
TRINITY_DN131355_c0_g1_i1	#N/A
TRINITY_DN117637_c0_g1_i1	#N/A
TRINITY_DN104015_c0_g1_i1	#N/A
TRINITY_DN104010_c0_g1_i1	#N/A
TRINITY_DN104086_c0_g1_i2	#N/A
TRINITY_DN103999_c0_g1_i1	#N/A
TRINITY_DN103999_c1_g1_i3	#N/A
TRINITY_DN104055_c0_g1_i7	#N/A
TRINITY_DN104016_c0_g1_i1	#N/A
TRINITY_DN104016_c1_g1_i1	#N/A
TRINITY_DN104074_c0_g1_i2	#N/A
TRINITY_DN104021_c1_g1_i1	#N/A
TRINITY_DN138698_c0_g1_i1	#N/A
TRINITY_DN129850_c0_g1_i1	#N/A
TRINITY_DN129800_c0_g1_i1	#N/A
TRINITY_DN129797_c0_g1_i1	#N/A
TRINITY_DN129790_c0_g1_i1	#N/A
TRINITY_DN129823_c0_g1_i1	#N/A
TRINITY_DN134473_c0_g1_i1	#N/A
TRINITY_DN134466_c0_g1_i1	#N/A
TRINITY_DN134476_c0_g1_i1	#N/A
TRINITY_DN134434_c0_g1_i1	#N/A
TRINITY_DN109997_c0_g1_i2	#N/A
TRINITY_DN109997_c0_g1_i1	#N/A
TRINITY_DN109973_c0_g1_i3	#N/A
TRINITY_DN110006_c0_g1_i1	ZN239_MOUSEZinc finger protein 239 OS=Mus musculus OX=10090 GN=Znf239 PE=2 SV=2
TRINITY_DN110014_c0_g1_i1	#N/A
TRINITY_DN110010_c0_g1_i4	#N/A
TRINITY_DN110004_c0_g1_i1	#N/A
TRINITY_DN109974_c0_g1_i1	#N/A
TRINITY_DN109988_c0_g1_i1	#N/A
TRINITY_DN107263_c0_g1_i1	#N/A
TRINITY_DN107243_c0_g1_i1	#N/A
TRINITY_DN107225_c0_g1_i1	#N/A
TRINITY_DN107291_c0_g1_i2	#N/A
TRINITY_DN107290_c0_g1_i1	#N/A
TRINITY_DN112625_c0_g1_i1	#N/A
TRINITY_DN112633_c0_g1_i1	#N/A
TRINITY_DN112643_c0_g1_i8	#N/A
TRINITY_DN112643_c0_g1_i7	#N/A
TRINITY_DN112629_c0_g1_i1	#N/A
TRINITY_DN112624_c0_g1_i1	#N/A
TRINITY_DN112645_c0_g1_i1	TCPD_OCHTRT-complex protein 1 subunit delta OS=Ochlerotatus triseriatus OX=7162 PE=2 SV=1
TRINITY_DN120359_c0_g1_i1	#N/A
TRINITY_DN120305_c0_g1_i1	#N/A
TRINITY_DN114418_c0_g1_i1	#N/A
TRINITY_DN114389_c0_g1_i1	#N/A
TRINITY_DN114405_c0_g1_i1	#N/A
TRINITY_DN114441_c0_g1_i1	#N/A
TRINITY_DN114425_c0_g1_i1	#N/A
TRINITY_DN114447_c0_g1_i1	#N/A
TRINITY_DN106844_c0_g1_i1	#N/A
TRINITY_DN106830_c0_g1_i1	#N/A
TRINITY_DN106817_c0_g2_i1	#N/A
TRINITY_DN106837_c0_g1_i2	#N/A
TRINITY_DN106909_c0_g1_i1	#N/A
TRINITY_DN106857_c0_g1_i1	#N/A
TRINITY_DN106907_c0_g1_i1	#N/A
TRINITY_DN106833_c0_g1_i1	#N/A
TRINITY_DN106833_c0_g1_i2	#N/A
TRINITY_DN106833_c0_g1_i3	#N/A
TRINITY_DN106874_c0_g1_i1	#N/A
TRINITY_DN106906_c0_g1_i1	#N/A
TRINITY_DN106835_c0_g1_i2	#N/A
TRINITY_DN106832_c0_g1_i1	#N/A
TRINITY_DN106873_c0_g1_i1	RL13_SPOFR60S ribosomal protein L13 OS=Spodoptera frugiperda OX=7108 GN=RpL13 PE=2 SV=1
TRINITY_DN106818_c0_g1_i1	#N/A
TRINITY_DN131168_c0_g1_i1	#N/A
TRINITY_DN116380_c0_g1_i1	#N/A
TRINITY_DN116407_c0_g1_i1	#N/A
TRINITY_DN116461_c0_g1_i1	#N/A
TRINITY_DN125812_c0_g1_i1	#N/A
TRINITY_DN125810_c0_g1_i1	#N/A
TRINITY_DN125803_c0_g1_i1	#N/A
TRINITY_DN125800_c0_g1_i1	#N/A
TRINITY_DN128232_c0_g1_i1	#N/A
TRINITY_DN128204_c2_g1_i1	CP089_HUMANUPF0764 protein C16orf89 OS=Homo sapiens OX=9606 GN=C16orf89 PE=1 SV=2
TRINITY_DN128259_c0_g1_i1	#N/A
TRINITY_DN101650_c0_g1_i1	#N/A
TRINITY_DN101651_c0_g2_i1	#N/A
TRINITY_DN101614_c0_g1_i1	#N/A
TRINITY_DN101634_c0_g1_i1	#N/A
TRINITY_DN101678_c0_g1_i1	#N/A
TRINITY_DN101687_c0_g1_i3	#N/A
TRINITY_DN101677_c0_g1_i1	#N/A
TRINITY_DN121500_c0_g1_i1	#N/A
TRINITY_DN121574_c0_g1_i1	#N/A
TRINITY_DN102744_c0_g1_i2	#N/A
TRINITY_DN102782_c0_g1_i2	#N/A
TRINITY_DN102782_c0_g1_i4	#N/A
TRINITY_DN102772_c0_g1_i1	#N/A
TRINITY_DN120115_c0_g1_i2	#N/A
TRINITY_DN120096_c0_g1_i1	#N/A
TRINITY_DN120158_c0_g1_i1	#N/A
TRINITY_DN125015_c0_g1_i1	RSSA_MALGO40S ribosomal protein S0 OS=Malassezia globosa (strain ATCC MYA-4612 / CBS 7966) OX=425265 GN=RPS0 PE=3 SV=1
TRINITY_DN125018_c0_g1_i1	CATL_SARPECathepsin L OS=Sarcophaga peregrina OX=7386 PE=1 SV=1
TRINITY_DN124987_c0_g1_i1	#N/A
TRINITY_DN119655_c0_g1_i1	#N/A
TRINITY_DN119616_c0_g1_i1	#N/A
TRINITY_DN119601_c0_g1_i1	#N/A
TRINITY_DN116909_c0_g1_i1	#N/A
TRINITY_DN116918_c0_g1_i1	#N/A
TRINITY_DN116917_c0_g1_i1	#N/A
TRINITY_DN110933_c0_g1_i1	#N/A
TRINITY_DN110880_c0_g1_i1	#N/A
TRINITY_DN110888_c0_g1_i1	#N/A
TRINITY_DN110862_c0_g1_i1	#N/A
TRINITY_DN110911_c0_g1_i2	#N/A
TRINITY_DN110854_c0_g1_i1	#N/A
TRINITY_DN110900_c0_g1_i1	#N/A
TRINITY_DN110867_c0_g1_i1	#N/A
TRINITY_DN110903_c0_g1_i1	#N/A
TRINITY_DN110929_c0_g1_i5	#N/A
TRINITY_DN138209_c0_g1_i1	#N/A
TRINITY_DN138257_c0_g1_i1	#N/A
TRINITY_DN122163_c0_g1_i1	#N/A
TRINITY_DN118166_c0_g1_i1	#N/A
TRINITY_DN118116_c0_g1_i1	#N/A
TRINITY_DN117938_c0_g1_i1	#N/A
TRINITY_DN117955_c0_g1_i1	#N/A
TRINITY_DN135201_c0_g1_i1	#N/A
TRINITY_DN135227_c0_g1_i1	#N/A
TRINITY_DN135199_c0_g1_i1	#N/A
TRINITY_DN135191_c0_g1_i1	#N/A
TRINITY_DN127695_c0_g1_i1	#N/A
TRINITY_DN127705_c0_g1_i1	#N/A
TRINITY_DN127732_c0_g1_i1	#N/A
TRINITY_DN127713_c0_g1_i1	PABP1_RATPolyadenylate-binding protein 1 OS=Rattus norvegicus OX=10116 GN=Pabpc1 PE=1 SV=1
TRINITY_DN127760_c0_g1_i1	#N/A
TRINITY_DN113601_c0_g1_i1	#N/A
TRINITY_DN113650_c0_g1_i1	#N/A
TRINITY_DN113646_c0_g2_i1	#N/A
TRINITY_DN113660_c0_g1_i1	#N/A
TRINITY_DN113644_c0_g1_i1	#N/A
TRINITY_DN104304_c0_g1_i1	#N/A
TRINITY_DN104371_c0_g1_i1	#N/A
TRINITY_DN104319_c0_g1_i1	#N/A
TRINITY_DN104335_c0_g1_i2	#N/A
TRINITY_DN104397_c0_g1_i2	#N/A
TRINITY_DN104357_c0_g1_i1	#N/A
TRINITY_DN104357_c2_g1_i1	#N/A
TRINITY_DN127180_c0_g1_i1	#N/A
TRINITY_DN133639_c0_g1_i1	#N/A
TRINITY_DN133606_c0_g1_i1	#N/A
TRINITY_DN133619_c0_g1_i1	#N/A
TRINITY_DN133660_c0_g1_i1	#N/A
TRINITY_DN133604_c0_g1_i1	#N/A
TRINITY_DN133389_c0_g1_i1	TRYP_CHOFUTrypsin CFT-1 OS=Choristoneura fumiferana OX=7141 PE=1 SV=1
TRINITY_DN133406_c0_g1_i1	#N/A
TRINITY_DN133399_c0_g1_i1	#N/A
TRINITY_DN133470_c0_g1_i1	#N/A
TRINITY_DN120915_c0_g1_i1	#N/A
TRINITY_DN120884_c0_g1_i1	#N/A
TRINITY_DN104698_c0_g1_i1	#N/A
TRINITY_DN104711_c0_g1_i5	#N/A
TRINITY_DN104711_c0_g1_i2	#N/A
TRINITY_DN104754_c0_g1_i1	#N/A
TRINITY_DN104780_c1_g1_i4	#N/A
TRINITY_DN104727_c0_g2_i1	#N/A
TRINITY_DN104713_c0_g1_i2	#N/A
TRINITY_DN104737_c0_g1_i1	#N/A
TRINITY_DN104719_c0_g2_i2	#N/A
TRINITY_DN104747_c1_g1_i3	#N/A
TRINITY_DN104747_c1_g1_i5	#N/A
TRINITY_DN104774_c0_g1_i1	#N/A
TRINITY_DN104709_c0_g1_i10	#N/A
TRINITY_DN104709_c0_g1_i7	#N/A
TRINITY_DN104721_c0_g1_i1	#N/A
TRINITY_DN120863_c0_g1_i1	#N/A
TRINITY_DN120817_c0_g1_i1	#N/A
TRINITY_DN120821_c0_g1_i1	#N/A
TRINITY_DN120867_c0_g1_i1	#N/A
TRINITY_DN120825_c0_g1_i1	#N/A
TRINITY_DN120859_c0_g1_i1	#N/A
TRINITY_DN105740_c0_g1_i1	#N/A
TRINITY_DN105731_c0_g1_i1	#N/A
TRINITY_DN105757_c0_g1_i1	#N/A
TRINITY_DN105786_c0_g1_i1	#N/A
TRINITY_DN105711_c0_g1_i1	#N/A
TRINITY_DN105776_c0_g1_i1	#N/A
TRINITY_DN105777_c0_g1_i1	KPJ12698.1Small nuclear ribonucleoprotein-associated protein B
TRINITY_DN105777_c0_g3_i2	KMQ88392.1tetratricopeptide repeat tpr
TRINITY_DN102986_c0_g1_i1	#N/A
TRINITY_DN102924_c0_g1_i1	#N/A
TRINITY_DN102980_c1_g1_i1	#N/A
TRINITY_DN130319_c0_g1_i1	#N/A
TRINITY_DN130352_c0_g1_i1	#N/A
TRINITY_DN130281_c0_g1_i1	#N/A
TRINITY_DN112924_c0_g1_i1	#N/A
TRINITY_DN112962_c0_g1_i1	#N/A
TRINITY_DN112903_c0_g1_i1	#N/A
TRINITY_DN112901_c0_g1_i1	#N/A
TRINITY_DN112894_c0_g1_i1	CTNA1_MOUSECatenin alpha-1 OS=Mus musculus OX=10090 GN=Ctnna1 PE=1 SV=1
TRINITY_DN121115_c0_g1_i1	#N/A
TRINITY_DN121095_c0_g1_i1	#N/A
TRINITY_DN108551_c0_g1_i2	#N/A
TRINITY_DN108556_c0_g2_i2	#N/A
TRINITY_DN108565_c0_g1_i1	#N/A
TRINITY_DN108538_c0_g2_i1	#N/A
TRINITY_DN108571_c0_g1_i1	NTCP2_RABITIleal sodium/bile acid cotransporter OS=Oryctolagus cuniculus OX=9986 GN=SLC10A2 PE=2 SV=1
TRINITY_DN108615_c0_g1_i3	#N/A
TRINITY_DN108615_c0_g2_i1	#N/A
TRINITY_DN108569_c0_g1_i2	#N/A
TRINITY_DN127348_c0_g1_i1	#N/A
TRINITY_DN127314_c0_g1_i1	#N/A
TRINITY_DN104217_c0_g1_i1	#N/A
TRINITY_DN104292_c0_g1_i1	#N/A
TRINITY_DN104292_c0_g1_i3	#N/A
TRINITY_DN104229_c0_g1_i6	#N/A
TRINITY_DN104229_c0_g1_i7	#N/A
TRINITY_DN104267_c0_g1_i1	#N/A
TRINITY_DN104225_c0_g1_i2	#N/A
TRINITY_DN104225_c0_g1_i1	#N/A
TRINITY_DN104235_c0_g1_i1	#N/A
TRINITY_DN104223_c0_g1_i6	#N/A
TRINITY_DN104220_c0_g1_i1	#N/A
TRINITY_DN104268_c0_g1_i1	#N/A
TRINITY_DN104268_c0_g1_i2	#N/A
TRINITY_DN104293_c0_g2_i2	#N/A
TRINITY_DN104224_c0_g1_i1	#N/A
TRINITY_DN104271_c0_g1_i1	#N/A
TRINITY_DN112666_c0_g1_i8	#N/A
TRINITY_DN112666_c0_g1_i5	#N/A
TRINITY_DN112666_c0_g1_i1	#N/A
TRINITY_DN112666_c0_g1_i6	#N/A
TRINITY_DN112666_c0_g1_i4	#N/A
TRINITY_DN112755_c0_g1_i1	#N/A
TRINITY_DN112729_c0_g1_i1	#N/A
TRINITY_DN112756_c0_g1_i1	ARPC3_MOUSEActin-related protein 2/3 complex subunit 3 OS=Mus musculus OX=10090 GN=Arpc3 PE=1 SV=3
TRINITY_DN111357_c0_g1_i1	#N/A
TRINITY_DN111382_c0_g1_i2	#N/A
TRINITY_DN111375_c0_g1_i1	PHX2B_MOUSEPaired mesoderm homeobox protein 2B OS=Mus musculus OX=10090 GN=Phox2b PE=1 SV=1
TRINITY_DN111400_c0_g1_i1	#N/A
TRINITY_DN111408_c0_g1_i1	#N/A
TRINITY_DN111410_c0_g1_i1	#N/A
TRINITY_DN111355_c0_g1_i2	#N/A
TRINITY_DN111386_c0_g1_i1	#N/A
TRINITY_DN111416_c0_g1_i2	LPSBP_PERAMHemolymph lipopolysaccharide-binding protein OS=Periplaneta americana OX=6978 PE=1 SV=1
TRINITY_DN111445_c0_g1_i1	#N/A
TRINITY_DN111387_c0_g1_i1	#N/A
TRINITY_DN124148_c0_g1_i1	#N/A
TRINITY_DN124167_c0_g1_i1	#N/A
TRINITY_DN126299_c0_g1_i1	#N/A
TRINITY_DN126287_c0_g1_i1	#N/A
TRINITY_DN126292_c0_g1_i1	#N/A
TRINITY_DN126351_c0_g1_i1	#N/A
TRINITY_DN126604_c0_g1_i1	#N/A
TRINITY_DN126600_c0_g1_i1	#N/A
TRINITY_DN138351_c0_g1_i1	#N/A
TRINITY_DN109841_c0_g2_i1	#N/A
TRINITY_DN109930_c0_g1_i1	#N/A
TRINITY_DN109886_c0_g1_i1	#N/A
TRINITY_DN109847_c0_g1_i2	#N/A
TRINITY_DN105074_c1_g1_i3	#N/A
TRINITY_DN105012_c0_g1_i2	SDHA_PIGSuccinate dehydrogenase
TRINITY_DN105012_c0_g2_i1	SDHA_MACFASuccinate dehydrogenase
TRINITY_DN105099_c0_g1_i1	#N/A
TRINITY_DN105085_c0_g1_i1	#N/A
TRINITY_DN105007_c0_g1_i2	#N/A
TRINITY_DN105007_c0_g2_i2	#N/A
TRINITY_DN105081_c0_g1_i1	#N/A
TRINITY_DN103521_c0_g1_i1	XP_026762774.1uncharacterized protein LOC113521445
TRINITY_DN103593_c0_g1_i2	#N/A
TRINITY_DN128146_c0_g1_i1	#N/A
TRINITY_DN128133_c0_g1_i1	#N/A
TRINITY_DN128151_c0_g1_i1	#N/A
TRINITY_DN128082_c0_g1_i1	#N/A
TRINITY_DN128101_c0_g1_i1	#N/A
TRINITY_DN105696_c0_g1_i1	#N/A
TRINITY_DN105619_c0_g2_i1	#N/A
TRINITY_DN105697_c0_g1_i1	#N/A
TRINITY_DN105605_c0_g1_i2	#N/A
TRINITY_DN105605_c1_g1_i1	#N/A
TRINITY_DN105637_c0_g1_i2	#N/A
TRINITY_DN105676_c0_g1_i1	#N/A
TRINITY_DN105671_c0_g1_i1	#N/A
TRINITY_DN105635_c0_g1_i7	#N/A
TRINITY_DN105635_c0_g1_i4	#N/A
TRINITY_DN137378_c0_g1_i1	#N/A
TRINITY_DN137395_c0_g1_i1	TNNC1_DROMETroponin C, isoform 1 OS=Drosophila melanogaster OX=7227 GN=TpnC41C PE=2 SV=2
TRINITY_DN137682_c0_g1_i1	#N/A
TRINITY_DN133690_c0_g1_i1	#N/A
TRINITY_DN133730_c0_g1_i1	#N/A
TRINITY_DN133766_c0_g1_i1	#N/A
TRINITY_DN133691_c0_g1_i1	#N/A
TRINITY_DN133713_c0_g1_i1	#N/A
TRINITY_DN120638_c0_g1_i1	#N/A
TRINITY_DN120639_c0_g1_i1	#N/A
TRINITY_DN102432_c0_g2_i1	#N/A
TRINITY_DN102422_c0_g1_i1	#N/A
TRINITY_DN102442_c0_g2_i1	#N/A
TRINITY_DN102473_c0_g1_i1	#N/A
TRINITY_DN102438_c0_g1_i3	#N/A
TRINITY_DN102416_c2_g1_i1	#N/A
TRINITY_DN102467_c0_g1_i1	#N/A
TRINITY_DN102492_c0_g1_i2	#N/A
TRINITY_DN102405_c0_g2_i1	#N/A
TRINITY_DN102437_c0_g1_i1	#N/A
TRINITY_DN102450_c0_g1_i1	#N/A
TRINITY_DN102426_c0_g1_i1	#N/A
TRINITY_DN102865_c0_g1_i2	#N/A
TRINITY_DN102865_c0_g2_i1	#N/A
TRINITY_DN102801_c0_g1_i1	#N/A
TRINITY_DN102843_c0_g1_i1	#N/A
TRINITY_DN102890_c0_g1_i1	#N/A
TRINITY_DN102821_c0_g1_i2	#N/A
TRINITY_DN102822_c0_g1_i1	#N/A
TRINITY_DN121865_c0_g1_i1	#N/A
TRINITY_DN120577_c0_g1_i1	#N/A
TRINITY_DN120491_c0_g1_i1	#N/A
TRINITY_DN104156_c0_g1_i1	#N/A
TRINITY_DN104184_c1_g1_i1	KJR61118.1 hydrolase
TRINITY_DN104189_c0_g1_i1	#N/A
TRINITY_DN104182_c0_g1_i1	#N/A
TRINITY_DN104121_c0_g1_i2	#N/A
TRINITY_DN124283_c0_g1_i1	#N/A
TRINITY_DN107992_c0_g1_i1	#N/A
TRINITY_DN108000_c0_g1_i3	#N/A
TRINITY_DN108017_c0_g1_i1	#N/A
TRINITY_DN107935_c0_g1_i1	#N/A
TRINITY_DN107964_c0_g1_i1	#N/A
TRINITY_DN108012_c0_g1_i2	#N/A
TRINITY_DN108013_c1_g1_i1	#N/A
TRINITY_DN107942_c0_g1_i1	#N/A
TRINITY_DN107987_c0_g1_i1	#N/A
TRINITY_DN108003_c2_g1_i1	#N/A
TRINITY_DN107952_c0_g1_i1	#N/A
TRINITY_DN107943_c0_g1_i1	#N/A
TRINITY_DN107998_c0_g1_i1	#N/A
TRINITY_DN107974_c0_g1_i1	#N/A
TRINITY_DN121600_c0_g1_i1	#N/A
TRINITY_DN121617_c0_g1_i1	RL18B_SCHPO60S ribosomal protein L18-B OS=Schizosaccharomyces pombe (strain 972 / ATCC 24843) OX=284812 GN=rpl1802 PE=1 SV=1
TRINITY_DN121604_c0_g1_i1	#N/A
TRINITY_DN121645_c0_g1_i1	#N/A
TRINITY_DN114526_c0_g1_i1	#N/A
TRINITY_DN114472_c0_g1_i1	#N/A
TRINITY_DN132027_c0_g1_i1	#N/A
TRINITY_DN132010_c0_g1_i1	#N/A
TRINITY_DN132022_c0_g1_i1	#N/A
TRINITY_DN132014_c0_g1_i1	#N/A
TRINITY_DN132016_c0_g1_i1	#N/A
TRINITY_DN131989_c0_g1_i1	#N/A
TRINITY_DN132070_c0_g1_i1	#N/A
TRINITY_DN136709_c0_g1_i1	#N/A
TRINITY_DN136727_c0_g1_i1	TRY1_HUMANTrypsin-1 OS=Homo sapiens OX=9606 GN=PRSS1 PE=1 SV=1
TRINITY_DN136729_c0_g1_i1	#N/A
TRINITY_DN128495_c0_g1_i1	#N/A
TRINITY_DN128559_c0_g1_i1	#N/A
TRINITY_DN128512_c0_g1_i1	#N/A
TRINITY_DN128490_c0_g1_i1	ANDR_CANLFAndrogen receptor OS=Canis lupus familiaris OX=9615 GN=AR PE=2 SV=1
TRINITY_DN128497_c0_g1_i1	#N/A
TRINITY_DN136969_c0_g1_i1	#N/A
TRINITY_DN134551_c0_g1_i1	#N/A
TRINITY_DN109291_c0_g1_i1	#N/A
TRINITY_DN109257_c0_g1_i1	#N/A
TRINITY_DN109248_c0_g1_i1	#N/A
TRINITY_DN109330_c1_g1_i1	#N/A
TRINITY_DN109335_c0_g1_i1	#N/A
TRINITY_DN109297_c0_g1_i1	#N/A
TRINITY_DN109239_c0_g1_i1	#N/A
TRINITY_DN111230_c0_g1_i1	#N/A
TRINITY_DN111165_c0_g1_i1	#N/A
TRINITY_DN111227_c0_g1_i1	#N/A
TRINITY_DN111164_c0_g1_i1	#N/A
TRINITY_DN111207_c0_g1_i2	#N/A
TRINITY_DN124853_c0_g1_i1	#N/A
TRINITY_DN123092_c0_g1_i1	#N/A
TRINITY_DN123161_c0_g1_i1	SF3B3_PONABSplicing factor 3B subunit 3 OS=Pongo abelii OX=9601 GN=SF3B3 PE=2 SV=1
TRINITY_DN101405_c1_g3_i1	#N/A
TRINITY_DN101441_c0_g1_i1	#N/A
TRINITY_DN101456_c0_g1_i1	#N/A
TRINITY_DN101407_c0_g1_i1	#N/A
TRINITY_DN101472_c0_g1_i1	#N/A
TRINITY_DN101414_c0_g1_i1	#N/A
TRINITY_DN101446_c0_g1_i1	#N/A
TRINITY_DN138787_c0_g1_i1	#N/A
TRINITY_DN129524_c0_g1_i1	#N/A
TRINITY_DN129533_c0_g1_i1	#N/A
TRINITY_DN129528_c0_g1_i1	#N/A
TRINITY_DN130002_c0_g1_i1	#N/A
TRINITY_DN129992_c0_g1_i1	#N/A
TRINITY_DN108388_c0_g1_i1	#N/A
TRINITY_DN108432_c0_g1_i1	#N/A
TRINITY_DN108381_c0_g1_i1	#N/A
TRINITY_DN108424_c0_g1_i1	TM115_HUMANTransmembrane protein 115 OS=Homo sapiens OX=9606 GN=TMEM115 PE=1 SV=1
TRINITY_DN108348_c0_g1_i1	#N/A
TRINITY_DN108417_c0_g1_i1	#N/A
TRINITY_DN122642_c0_g1_i1	#N/A
TRINITY_DN122643_c0_g1_i1	#N/A
TRINITY_DN104571_c0_g1_i7	#N/A
TRINITY_DN104533_c0_g1_i1	#N/A
TRINITY_DN104539_c0_g1_i2	#N/A
TRINITY_DN104527_c0_g1_i1	#N/A
TRINITY_DN104555_c0_g3_i1	#N/A
TRINITY_DN104509_c0_g1_i1	CDK20_DANRECyclin-dependent kinase 20 OS=Danio rerio OX=7955 GN=cdk20 PE=2 SV=1
TRINITY_DN104501_c0_g1_i1	#N/A
TRINITY_DN104507_c0_g1_i1	#N/A
TRINITY_DN104525_c0_g1_i1	NGB_TETNGNeuroglobin OS=Tetraodon nigroviridis OX=99883 GN=ngb PE=2 SV=1
TRINITY_DN104573_c0_g1_i1	BAA95570.1RNase H and integrase-like protein
TRINITY_DN137253_c0_g1_i1	#N/A
TRINITY_DN137222_c0_g1_i1	DYH3_HUMANDynein heavy chain 3, axonemal OS=Homo sapiens OX=9606 GN=DNAH3 PE=2 SV=1
TRINITY_DN137202_c0_g1_i1	#N/A
TRINITY_DN137223_c0_g1_i1	#N/A
TRINITY_DN131755_c0_g1_i1	#N/A
TRINITY_DN131738_c0_g1_i1	#N/A
TRINITY_DN131733_c0_g1_i1	#N/A
TRINITY_DN109772_c0_g1_i1	#N/A
TRINITY_DN109787_c0_g1_i1	#N/A
TRINITY_DN109780_c0_g1_i1	#N/A
TRINITY_DN109835_c0_g1_i1	#N/A
TRINITY_DN109840_c0_g1_i4	#N/A
TRINITY_DN109840_c0_g1_i1	#N/A
TRINITY_DN109740_c0_g1_i1	ALF1_LETCAFructose-bisphosphate aldolase, muscle type OS=Lethenteron camtschaticum OX=980415 PE=2 SV=1
TRINITY_DN122885_c0_g1_i1	#N/A
TRINITY_DN132226_c0_g1_i1	#N/A
TRINITY_DN132223_c0_g1_i1	#N/A
TRINITY_DN131646_c0_g1_i1	#N/A
TRINITY_DN131648_c0_g1_i1	#N/A
TRINITY_DN131661_c0_g1_i1	#N/A
TRINITY_DN131594_c0_g1_i1	#N/A
TRINITY_DN107538_c0_g1_i4	#N/A
TRINITY_DN107522_c0_g1_i2	#N/A
TRINITY_DN107549_c0_g1_i1	#N/A
TRINITY_DN107614_c0_g1_i1	#N/A
TRINITY_DN107618_c0_g1_i1	#N/A
TRINITY_DN107583_c0_g1_i2	#N/A
TRINITY_DN107530_c0_g1_i1	#N/A
TRINITY_DN107590_c0_g1_i1	#N/A
TRINITY_DN103477_c0_g1_i1	#N/A
TRINITY_DN103489_c0_g1_i1	#N/A
TRINITY_DN103474_c0_g1_i1	#N/A
TRINITY_DN103440_c0_g1_i3	#N/A
TRINITY_DN103440_c1_g1_i2	#N/A
TRINITY_DN103440_c1_g2_i1	#N/A
TRINITY_DN103487_c1_g1_i1	#N/A
TRINITY_DN103418_c0_g1_i4	#N/A
TRINITY_DN103465_c0_g3_i2	#N/A
TRINITY_DN125248_c0_g1_i1	#N/A
TRINITY_DN110961_c0_g1_i1	#N/A
TRINITY_DN111007_c0_g1_i1	#N/A
TRINITY_DN111007_c0_g1_i4	#N/A
TRINITY_DN111007_c0_g2_i1	#N/A
TRINITY_DN111007_c1_g1_i1	#N/A
TRINITY_DN110998_c0_g1_i1	#N/A
TRINITY_DN119116_c0_g1_i1	#N/A
TRINITY_DN119123_c0_g1_i1	#N/A
TRINITY_DN119117_c0_g1_i1	#N/A
TRINITY_DN119098_c0_g1_i1	SCP2_YARLIFatty acid-binding protein OS=Yarrowia lipolytica (strain CLIB 122 / E 150) OX=284591 GN=SCP2 PE=1 SV=4
TRINITY_DN117763_c0_g1_i2	#N/A
TRINITY_DN117754_c0_g1_i1	#N/A
TRINITY_DN117744_c0_g1_i1	#N/A
TRINITY_DN131457_c0_g1_i1	#N/A
TRINITY_DN131393_c0_g1_i1	TGT_ACIBCQueuine tRNA-ribosyltransferase OS=Acinetobacter baumannii (strain ACICU) OX=405416 GN=tgt PE=3 SV=1
TRINITY_DN131445_c0_g1_i1	#N/A
TRINITY_DN117831_c0_g1_i1	#N/A
TRINITY_DN117839_c0_g1_i1	#N/A
TRINITY_DN117870_c0_g1_i1	#N/A
TRINITY_DN117803_c0_g1_i1	#N/A
TRINITY_DN127569_c0_g1_i1	P3C2B_HUMANPhosphatidylinositol 4-phosphate 3-kinase C2 domain-containing subunit beta OS=Homo sapiens OX=9606 GN=PIK3C2B PE=1 SV=2
TRINITY_DN127543_c0_g1_i1	#N/A
TRINITY_DN127520_c0_g1_i1	#N/A
TRINITY_DN106751_c0_g1_i1	#N/A
TRINITY_DN106789_c0_g1_i1	#N/A
TRINITY_DN106741_c0_g1_i1	RUND1_HUMANRUN domain-containing protein 1 OS=Homo sapiens OX=9606 GN=RUNDC1 PE=1 SV=3
TRINITY_DN106773_c1_g1_i1	#N/A
TRINITY_DN106778_c0_g1_i1	#N/A
TRINITY_DN106724_c0_g1_i1	#N/A
TRINITY_DN106772_c0_g1_i3	DSCAM_CHICKDown syndrome cell adhesion molecule homolog OS=Gallus gallus OX=9031 GN=DSCAM PE=1 SV=3
TRINITY_DN106782_c0_g1_i1	#N/A
TRINITY_DN106770_c0_g1_i2	#N/A
TRINITY_DN113816_c0_g1_i1	POLX_TOBACRetrovirus-related Pol polyprotein from transposon TNT 1-94 OS=Nicotiana tabacum OX=4097 PE=2 SV=1
TRINITY_DN113795_c0_g1_i1	#N/A
TRINITY_DN113821_c0_g1_i1	#N/A
TRINITY_DN113856_c0_g1_i1	#N/A
TRINITY_DN132453_c0_g1_i1	BCR_MOUSEBreakpoint cluster region protein OS=Mus musculus OX=10090 GN=Bcr PE=1 SV=3
TRINITY_DN132433_c0_g1_i1	#N/A
TRINITY_DN114597_c0_g2_i1	#N/A
TRINITY_DN114577_c0_g1_i1	#N/A
TRINITY_DN114596_c0_g1_i1	#N/A
TRINITY_DN114638_c0_g1_i1	#N/A
TRINITY_DN114607_c0_g1_i1	#N/A
TRINITY_DN114665_c0_g1_i5	#N/A
TRINITY_DN114625_c0_g1_i1	#N/A
TRINITY_DN112104_c0_g1_i3	KYNB_POLNAKynurenine formamidase OS=Polaromonas naphthalenivorans (strain CJ2) OX=365044 GN=kynB PE=3 SV=1
TRINITY_DN112079_c0_g1_i1	#N/A
TRINITY_DN112079_c0_g1_i2	#N/A
TRINITY_DN112113_c0_g1_i1	#N/A
TRINITY_DN112112_c0_g1_i7	#N/A
TRINITY_DN112097_c0_g1_i5	#N/A
TRINITY_DN112147_c0_g1_i1	#N/A
TRINITY_DN112122_c0_g1_i2	#N/A
TRINITY_DN112075_c0_g1_i1	#N/A
TRINITY_DN112084_c0_g1_i1	#N/A
TRINITY_DN105542_c0_g1_i5	#N/A
TRINITY_DN105589_c0_g1_i1	#N/A
TRINITY_DN105598_c0_g1_i1	#N/A
TRINITY_DN105501_c0_g1_i1	#N/A
TRINITY_DN105541_c0_g1_i1	#N/A
TRINITY_DN105520_c0_g1_i8	#N/A
TRINITY_DN105520_c0_g1_i2	#N/A
TRINITY_DN105586_c0_g1_i1	#N/A
TRINITY_DN105586_c0_g1_i4	GUF1_CULQUTranslation factor GUF1 homolog, mitochondrial OS=Culex quinquefasciatus OX=7176 GN=CPIJ012086 PE=3 SV=1
TRINITY_DN105553_c1_g1_i1	#N/A
TRINITY_DN105570_c0_g1_i2	#N/A
TRINITY_DN112822_c0_g1_i1	#N/A
TRINITY_DN112855_c0_g1_i1	#N/A
TRINITY_DN112775_c0_g1_i1	3BHS1_HUMAN3 beta-hydroxysteroid dehydrogenase/Delta 5--
TRINITY_DN112836_c0_g1_i3	#N/A
TRINITY_DN119434_c0_g1_i2	#N/A
TRINITY_DN119443_c0_g1_i1	#N/A
TRINITY_DN119391_c0_g1_i1	#N/A
TRINITY_DN109716_c0_g1_i1	#N/A
TRINITY_DN109661_c0_g1_i1	#N/A
TRINITY_DN109659_c0_g1_i1	#N/A
TRINITY_DN109738_c0_g1_i1	#N/A
TRINITY_DN109711_c0_g1_i1	#N/A
TRINITY_DN109689_c0_g1_i1	#N/A
TRINITY_DN109672_c0_g1_i1	#N/A
TRINITY_DN109723_c0_g1_i1	#N/A
TRINITY_DN109675_c0_g1_i1	#N/A
TRINITY_DN130766_c0_g1_i1	#N/A
TRINITY_DN130709_c0_g1_i1	#N/A
TRINITY_DN130700_c0_g1_i1	#N/A
TRINITY_DN136364_c0_g1_i1	#N/A
TRINITY_DN136327_c0_g1_i1	#N/A
TRINITY_DN136365_c0_g1_i1	#N/A
TRINITY_DN136375_c0_g1_i1	#N/A
TRINITY_DN103082_c0_g1_i1	#N/A
TRINITY_DN103070_c0_g1_i1	#N/A
TRINITY_DN103024_c0_g2_i1	#N/A
TRINITY_DN103090_c0_g1_i1	#N/A
TRINITY_DN126553_c0_g1_i1	#N/A
TRINITY_DN126512_c0_g1_i1	#N/A
TRINITY_DN126478_c0_g1_i1	#N/A
TRINITY_DN117524_c0_g1_i1	#N/A
TRINITY_DN117576_c0_g1_i1	#N/A
TRINITY_DN128741_c0_g1_i1	#N/A
TRINITY_DN128707_c0_g1_i1	#N/A
TRINITY_DN128680_c0_g1_i1	#N/A
TRINITY_DN128754_c0_g1_i1	#N/A
TRINITY_DN128777_c0_g1_i1	#N/A
TRINITY_DN128731_c0_g1_i1	#N/A
TRINITY_DN107629_c0_g1_i2	#N/A
TRINITY_DN107650_c0_g1_i1	#N/A
TRINITY_DN107709_c0_g1_i1	#N/A
TRINITY_DN107625_c0_g1_i1	#N/A
TRINITY_DN107689_c0_g1_i1	#N/A
TRINITY_DN107636_c0_g1_i1	#N/A
TRINITY_DN107627_c0_g1_i1	#N/A
TRINITY_DN127993_c0_g1_i1	#N/A
TRINITY_DN128041_c0_g1_i1	#N/A
TRINITY_DN127991_c0_g1_i1	KPJ14174.1Retrotransposable element Tf2 155 kDa protein type 1
TRINITY_DN128008_c0_g1_i1	WP_004962107.1DUF1449 family protein
TRINITY_DN113544_c0_g1_i1	#N/A
TRINITY_DN113466_c2_g1_i1	#N/A
TRINITY_DN113552_c0_g1_i1	#N/A
TRINITY_DN113549_c0_g1_i1	#N/A
TRINITY_DN123244_c0_g1_i1	#N/A
TRINITY_DN123188_c0_g1_i1	#N/A
TRINITY_DN117464_c0_g1_i1	PM2P2_HUMANPutative postmeiotic segregation increased 2-like protein 2 OS=Homo sapiens OX=9606 GN=PMS2P2 PE=5 SV=1
TRINITY_DN117403_c0_g1_i1	#N/A
TRINITY_DN122753_c0_g1_i1	#N/A
TRINITY_DN122746_c0_g1_i1	#N/A
TRINITY_DN122741_c0_g1_i1	#N/A
TRINITY_DN122762_c0_g1_i1	#N/A
TRINITY_DN114852_c0_g1_i1	RS26_ANOGA40S ribosomal protein S26 OS=Anopheles gambiae OX=7165 GN=RpS26 PE=3 SV=2
TRINITY_DN114817_c0_g1_i2	XP_028159880.1zinc transporter 2-like
TRINITY_DN114839_c0_g1_i1	#N/A
TRINITY_DN114846_c0_g1_i1	#N/A
TRINITY_DN114862_c0_g1_i2	#N/A
TRINITY_DN114831_c0_g1_i1	#N/A
TRINITY_DN114795_c0_g1_i1	#N/A
TRINITY_DN114858_c0_g1_i2	#N/A
TRINITY_DN120262_c0_g1_i2	#N/A
TRINITY_DN120237_c0_g1_i1	#N/A
TRINITY_DN125550_c0_g1_i1	#N/A
TRINITY_DN125481_c0_g1_i1	KCC2G_RATCalcium/calmodulin-dependent protein kinase type II subunit gamma OS=Rattus norvegicus OX=10116 GN=Camk2g PE=1 SV=1
TRINITY_DN125555_c0_g1_i1	#N/A
TRINITY_DN108709_c0_g1_i1	#N/A
TRINITY_DN108651_c0_g1_i1	#N/A
TRINITY_DN108698_c0_g1_i1	#N/A
TRINITY_DN108642_c0_g1_i1	#N/A
TRINITY_DN130190_c0_g1_i1	#N/A
TRINITY_DN130205_c0_g1_i1	#N/A
TRINITY_DN138589_c0_g1_i1	#N/A
TRINITY_DN138619_c0_g1_i1	#N/A
TRINITY_DN115029_c0_g1_i1	#N/A
TRINITY_DN115012_c0_g1_i1	#N/A
TRINITY_DN115010_c0_g1_i1	#N/A
TRINITY_DN115019_c0_g1_i1	#N/A
TRINITY_DN115045_c0_g1_i1	#N/A
TRINITY_DN115045_c0_g1_i2	#N/A
TRINITY_DN114993_c0_g1_i1	#N/A
TRINITY_DN115060_c0_g1_i1	#N/A
TRINITY_DN114989_c0_g1_i1	#N/A
TRINITY_DN115070_c0_g1_i1	#N/A
TRINITY_DN115426_c0_g1_i4	#N/A
TRINITY_DN115403_c0_g1_i3	#N/A
TRINITY_DN115445_c0_g2_i1	#N/A
TRINITY_DN115383_c0_g1_i1	#N/A
TRINITY_DN113669_c0_g1_i1	#N/A
TRINITY_DN113668_c0_g1_i1	#N/A
TRINITY_DN113684_c0_g1_i4	#N/A
TRINITY_DN135111_c0_g1_i1	XP_022173094.1protein ALP1-like isoform X1
TRINITY_DN135088_c0_g1_i1	#N/A
TRINITY_DN135112_c0_g1_i1	#N/A
TRINITY_DN135126_c0_g1_i1	#N/A
TRINITY_DN118761_c0_g1_i1	#N/A
TRINITY_DN118693_c0_g1_i1	#N/A
TRINITY_DN118738_c0_g1_i1	#N/A
TRINITY_DN118776_c0_g1_i1	#N/A
TRINITY_DN138043_c0_g1_i1	#N/A
TRINITY_DN101872_c0_g2_i2	#N/A
TRINITY_DN101809_c1_g1_i1	#N/A
TRINITY_DN101860_c0_g1_i3	#N/A
TRINITY_DN101860_c0_g1_i11	#N/A
TRINITY_DN101860_c0_g1_i1	#N/A
TRINITY_DN101847_c0_g1_i1	#N/A
TRINITY_DN101871_c0_g1_i1	#N/A
TRINITY_DN101881_c0_g1_i1	#N/A
TRINITY_DN101881_c3_g2_i3	#N/A
TRINITY_DN101853_c0_g1_i1	#N/A
TRINITY_DN114749_c0_g2_i1	#N/A
TRINITY_DN114670_c0_g1_i3	#N/A
TRINITY_DN114694_c0_g1_i1	#N/A
TRINITY_DN114674_c0_g1_i1	#N/A
TRINITY_DN114753_c0_g1_i1	#N/A
TRINITY_DN114734_c0_g1_i1	#N/A
TRINITY_DN114737_c0_g1_i1	#N/A
TRINITY_DN114711_c0_g1_i1	#N/A
TRINITY_DN114715_c0_g1_i2	#N/A
TRINITY_DN114685_c0_g1_i1	#N/A
TRINITY_DN102010_c0_g2_i1	#N/A
TRINITY_DN102027_c0_g1_i1	#N/A
TRINITY_DN102065_c0_g1_i1	#N/A
TRINITY_DN102008_c0_g1_i3	KOB69617.1TPATPA infgustatory receptor 30
TRINITY_DN102014_c0_g1_i1	#N/A
TRINITY_DN102056_c0_g1_i2	#N/A
TRINITY_DN102037_c0_g2_i1	#N/A
TRINITY_DN102089_c0_g1_i1	#N/A
TRINITY_DN102021_c0_g1_i1	#N/A
TRINITY_DN102050_c0_g1_i1	#N/A
TRINITY_DN102013_c0_g1_i2	#N/A
TRINITY_DN102090_c0_g1_i2	#N/A
TRINITY_DN123868_c0_g1_i1	#N/A
TRINITY_DN123849_c0_g1_i1	#N/A
TRINITY_DN110463_c0_g1_i1	#N/A
TRINITY_DN110544_c0_g2_i1	#N/A
TRINITY_DN110500_c0_g1_i1	#N/A
TRINITY_DN110492_c0_g1_i3	#N/A
TRINITY_DN110514_c0_g1_i3	#N/A
TRINITY_DN110471_c0_g1_i1	#N/A
TRINITY_DN110496_c0_g1_i1	#N/A
TRINITY_DN110474_c0_g1_i1	#N/A
TRINITY_DN116231_c0_g1_i1	#N/A
TRINITY_DN116260_c0_g1_i1	RPAB4_MOUSEDNA-directed RNA polymerases I, II, and III subunit RPABC4 OS=Mus musculus OX=10090 GN=Polr2k PE=3 SV=2
TRINITY_DN116251_c0_g1_i1	#N/A
TRINITY_DN116263_c0_g1_i1	#N/A
TRINITY_DN116177_c0_g1_i2	#N/A
TRINITY_DN116249_c0_g1_i1	#N/A
TRINITY_DN107199_c0_g1_i3	#N/A
TRINITY_DN107199_c0_g1_i5	#N/A
TRINITY_DN107183_c0_g1_i1	#N/A
TRINITY_DN107166_c0_g1_i1	#N/A
TRINITY_DN107206_c0_g1_i5	CRHBP_XENLACorticotropin-releasing factor-binding protein OS=Xenopus laevis OX=8355 GN=crhbp PE=2 SV=1
TRINITY_DN107206_c0_g1_i4	CRHBP_XENLACorticotropin-releasing factor-binding protein OS=Xenopus laevis OX=8355 GN=crhbp PE=2 SV=1
TRINITY_DN107129_c0_g1_i5	#N/A
TRINITY_DN107129_c0_g1_i3	#N/A
TRINITY_DN107171_c0_g1_i1	#N/A
TRINITY_DN107171_c1_g1_i1	#N/A
TRINITY_DN107196_c1_g1_i1	#N/A
TRINITY_DN107203_c0_g1_i1	#N/A
TRINITY_DN120413_c0_g1_i1	#N/A
TRINITY_DN120415_c0_g1_i1	#N/A
TRINITY_DN120462_c0_g1_i1	#N/A
TRINITY_DN120404_c0_g1_i1	#N/A
TRINITY_DN120392_c0_g1_i1	#N/A
TRINITY_DN103990_c0_g1_i1	#N/A
TRINITY_DN103979_c0_g1_i1	#N/A
TRINITY_DN103902_c0_g1_i1	#N/A
TRINITY_DN103996_c0_g1_i3	#N/A
TRINITY_DN103994_c0_g1_i1	ABO45233.1reverse transcriptase
TRINITY_DN103993_c0_g1_i1	#N/A
TRINITY_DN103949_c0_g1_i1	#N/A
TRINITY_DN103927_c0_g1_i2	#N/A
TRINITY_DN103927_c0_g1_i4	#N/A
TRINITY_DN103927_c0_g1_i3	#N/A
TRINITY_DN122489_c0_g1_i1	#N/A
TRINITY_DN122491_c0_g1_i1	#N/A
TRINITY_DN122829_c0_g1_i1	#N/A
TRINITY_DN122810_c0_g1_i1	#N/A
TRINITY_DN122810_c0_g1_i2	#N/A
TRINITY_DN122824_c0_g1_i1	#N/A
TRINITY_DN122838_c0_g1_i1	AP1B1_MOUSEAP-1 complex subunit beta-1 OS=Mus musculus OX=10090 GN=Ap1b1 PE=1 SV=2
TRINITY_DN108760_c0_g1_i1	#N/A
TRINITY_DN108742_c0_g1_i1	#N/A
TRINITY_DN108813_c0_g1_i1	#N/A
TRINITY_DN108778_c0_g1_i1	#N/A
TRINITY_DN108818_c1_g1_i1	#N/A
TRINITY_DN115118_c0_g1_i1	#N/A
TRINITY_DN115089_c0_g1_i1	#N/A
TRINITY_DN115163_c0_g1_i1	#N/A
TRINITY_DN115152_c0_g1_i3	#N/A
TRINITY_DN115171_c0_g1_i2	#N/A
TRINITY_DN115171_c0_g1_i1	#N/A
TRINITY_DN115091_c0_g1_i2	ZN271_PONABZinc finger protein 271 OS=Pongo abelii OX=9601 GN=ZNF271 PE=2 SV=1
TRINITY_DN115091_c0_g1_i1	ZN569_HUMANZinc finger protein 569 OS=Homo sapiens OX=9606 GN=ZNF569 PE=1 SV=1
TRINITY_DN121388_c0_g1_i1	#N/A
TRINITY_DN121438_c0_g1_i1	SYTC_MOUSEThreonine--tRNA ligase, cytoplasmic OS=Mus musculus OX=10090 GN=Tars PE=1 SV=2
TRINITY_DN121408_c0_g1_i1	#N/A
TRINITY_DN122983_c0_g1_i1	ENOF1_HUMANMitochondrial enolase superfamily member 1 OS=Homo sapiens OX=9606 GN=ENOSF1 PE=1 SV=1
TRINITY_DN123009_c0_g1_i1	#N/A
TRINITY_DN123055_c0_g1_i1	#N/A
TRINITY_DN123069_c0_g1_i1	#N/A
TRINITY_DN132992_c0_g1_i1	ADI61830.1endonuclease-reverse transcriptase
TRINITY_DN133033_c0_g1_i1	#N/A
TRINITY_DN108267_c0_g1_i2	#N/A
TRINITY_DN108285_c0_g1_i5	#N/A
TRINITY_DN108324_c0_g1_i1	#N/A
TRINITY_DN108326_c0_g1_i1	#N/A
TRINITY_DN108238_c0_g1_i5	#N/A
TRINITY_DN108238_c0_g1_i1	#N/A
TRINITY_DN108238_c0_g1_i6	#N/A
TRINITY_DN131967_c0_g1_i1	COMT_HUMANCatechol O-methyltransferase OS=Homo sapiens OX=9606 GN=COMT PE=1 SV=2
TRINITY_DN131878_c0_g1_i1	#N/A
TRINITY_DN131912_c0_g1_i1	NADE_PSEPWNH(3)-dependent NAD(+) synthetase OS=Pseudomonas putida (strain W619) OX=390235 GN=nadE PE=3 SV=1
TRINITY_DN129903_c0_g1_i1	#N/A
TRINITY_DN130981_c0_g1_i1	#N/A
TRINITY_DN131056_c0_g1_i1	#N/A
TRINITY_DN131038_c0_g1_i1	#N/A
TRINITY_DN131028_c0_g1_i1	#N/A
TRINITY_DN128424_c0_g1_i1	#N/A
TRINITY_DN128408_c0_g1_i1	#N/A
TRINITY_DN128445_c0_g1_i1	#N/A
TRINITY_DN111905_c0_g1_i1	#N/A
TRINITY_DN111876_c1_g1_i2	#N/A
TRINITY_DN111948_c0_g1_i1	#N/A
TRINITY_DN111895_c0_g1_i1	NU5M_HUMANNADH-ubiquinone oxidoreductase chain 5 OS=Homo sapiens OX=9606 GN=MT-ND5 PE=1 SV=2
TRINITY_DN111895_c0_g2_i2	CYB_MOUSECytochrome b OS=Mus musculus OX=10090 GN=Mt-Cyb PE=1 SV=1
TRINITY_DN111900_c0_g1_i1	ODA1_CHLREOuter dynein arm protein 1 OS=Chlamydomonas reinhardtii OX=3055 GN=ODA1 PE=1 SV=1
TRINITY_DN111900_c0_g2_i1	CCD63_BOVINCoiled-coil domain-containing protein 63 OS=Bos taurus OX=9913 GN=CCDC63 PE=2 SV=1
TRINITY_DN111896_c0_g1_i5	#N/A
TRINITY_DN111896_c0_g1_i4	#N/A
TRINITY_DN111896_c0_g1_i2	#N/A
TRINITY_DN111934_c0_g1_i1	#N/A
[truncated: 56,607 more rows]

## Sheet: larva_homosnp
HomoSNPs	Description
[truncated: 31,708 more rows]

[truncated: 4 more sheets: larva_heterosnp, Pupa_homoSNPs, Pupa_heterosnps, adult_homosnp]
